# Supplementary material for: Regulatory Patterns of a Large Family of Defensin-Like Genes Expressed in Nodules of Medicago truncatula
Source: PLoS One. 2013 Apr 1;8(4):e60355. doi: 10.1371/journal.pone.0060355 (PMC3613412; doi:10.1371/journal.pone.0060355)
Supplement: Table S1 — Differentially expressed NCR s in nodules at different developmental stages. (XLSX) [file pone.0060355.s007.xlsx]

## Sheet: Sheet2
Table S1. Differentially expressed NCRs in nodules at different developmental stages
The NCRs with alog2 fold-change > 1, bMean expression values of the 3 replicates, cFalse Discovery Rate (FDR) adjusted P < 0.05.
The NCRs that are not differentially expressed are labelled as 'NULL'
	Sm1021 at 3 dpi vs. mock-inoculated roots at 0 dpi			Sm1021 at 4 dpi vs. mock-inoculated roots at 0 dpi			Sm1021 at 4 dpi vs. mock-inoculated roots at 4 dpi			Sm1021 at 7 dpi vs. mock-inoculated roots at 0 dpi			Sm1021 at 7 dpi vs. mock-inoculated roots at 7 dpi			Sm1021 at14 dpi vs. mock-inoculated roots at 0 dpi			Sm1021 at 14 dpi vs. mock-inoculated roots at 14 dpi			Sm1021 at 40 dpi vs. mock-inoculated roots at 0 dpi			Sm1021 at 40 dpi vs. mock-inoculated roots at 40 dpi
Probe Set ID	Log2 Fold-Changea	Mean Expressionb	Adjusted P-valuec	Log2 Fold-Changea	Mean Expressionb	Adjusted P-valuec	Log2 Fold-Changea	Mean Expressionb	Adjusted P-valuec	Log2 Fold-Changea	Mean Expressionb	Adjusted P-valuec	Log2 Fold-Changea	Mean Expressionb	Adjusted P-valuec	Log2 Fold-Changea	Mean Expressionb	Adjusted P-valuec	Log2 Fold-Changea	Mean Expressionb	Adjusted P-valuec	Log2 Fold-Changea	Mean Expressionb	Adjusted P-valuec	Log2 Fold-Changea	Mean Expressionb	Adjusted P-valuec
MtAJ388787_x_at	NULL	NULL	NULL	NULL	NULL	NULL	NULL	NULL	NULL	NULL	NULL	NULL	NULL	NULL	NULL	4.32401	5.10345	5.34296e-18	4.36822	5.10345	4.06533e-18	5.32582	5.10345	1.37355e-20	5.16906	5.10345	3.14112e-20
MtAJ388800_x_at	NULL	NULL	NULL	NULL	NULL	NULL	NULL	NULL	NULL	2.89761	5.11518	2.57906e-12	2.73453	5.11518	1.0296e-11	5.78297	5.11518	2.11344e-20	5.67551	5.11518	3.38354e-20	7.16539	5.11518	4.27239e-23	7.31039	5.11518	2.54679e-23
MtAJ388870_x_at	NULL	NULL	NULL	NULL	NULL	NULL	NULL	NULL	NULL	NULL	NULL	NULL	NULL	NULL	NULL	NULL	NULL	NULL	1.21588	4.42381	1.85433e-06	1.40062	4.42381	1.44003e-07	1.48085	4.42381	5.08027e-08
MtAJ388896_at	NULL	NULL	NULL	NULL	NULL	NULL	NULL	NULL	NULL	NULL	NULL	NULL	NULL	NULL	NULL	NULL	NULL	NULL	NULL	NULL	NULL	NULL	NULL	NULL	1.00645	4.05575	4.04579e-06
MtAJ388915_x_at	NULL	NULL	NULL	NULL	NULL	NULL	NULL	NULL	NULL	1.62337	4.70719	3.78144e-07	1.74976	4.70719	9.65972e-08	5.01625	4.70719	5.83836e-19	5.08553	4.70719	3.94831e-19	6.96623	4.70719	5.6576e-23	7.15758	4.70719	2.83044e-23
MtAJ388916_x_at	NULL	NULL	NULL	NULL	NULL	NULL	NULL	NULL	NULL	NULL	NULL	NULL	NULL	NULL	NULL	2.9698	4.45216	2.24074e-13	2.86357	4.45216	5.52771e-13	4.40238	4.45216	6.10394e-18	4.60643	4.45216	1.79661e-18
MtAJ388924_at	NULL	NULL	NULL	1.03092	6.60992	0.000343	1.11073	6.60992	0.000159	6.79318	6.60992	5.22753e-22	6.38691	6.60992	1.85128e-21	8.15973	6.60992	4.09608e-25	8.44192	6.60992	1.678e-25	8.88746	6.60992	2.43916e-26	8.7762	6.60992	3.29526e-26
MtAJ388997_x_at	NULL	NULL	NULL	NULL	NULL	NULL	NULL	NULL	NULL	NULL	NULL	NULL	NULL	NULL	NULL	3.74583	4.49565	2.87966e-18	3.74363	4.49565	2.90973e-18	5.64357	4.49565	3.27956e-23	5.67127	4.49565	2.88001e-23
MtAJ389013_at	NULL	NULL	NULL	1.08556	5.77462	0.000302	NULL	NULL	NULL	3.98062	5.77462	4.26094e-16	3.88867	5.77462	7.4957e-16	7.17484	5.77462	2.25721e-23	7.0888	5.77462	3.12767e-23	8.01238	5.77462	6.96502e-25	7.93844	5.77462	9.12871e-25
MtAJ498133_at	NULL	NULL	NULL	NULL	NULL	NULL	-1.5455	4.34149	6.55e-09	NULL	NULL	NULL	NULL	NULL	NULL	NULL	NULL	NULL	NULL	NULL	NULL	NULL	NULL	NULL	NULL	NULL	NULL
MtAJ847093_at	NULL	NULL	NULL	1.78241	5.45739	6.37e-06	1.5519	5.45739	5.84e-05	4.24906	5.45739	1.5116e-14	4.10719	5.45739	3.52881e-14	4.48861	5.45739	1.59799e-15	4.55192	5.45739	1.10216e-15	6.99213	5.45739	8.16655e-21	7.08286	5.45739	5.87574e-21
MtAJ847138_at	NULL	NULL	NULL	3.79267	6.44955	1.08e-12	3.58173	6.44955	5.38e-12	6.73489	6.44955	1.47873e-19	6.67988	6.44955	1.88571e-19	8.13886	6.44955	1.65089e-22	7.93871	6.44955	3.12986e-22	9.2068	6.44955	3.7303e-24	8.97468	6.44955	7.64552e-24
MtAJ848055_at	NULL	NULL	NULL	NULL	NULL	NULL	NULL	NULL	NULL	1.28082	4.81418	3.50217e-06	1.43126	4.81418	5.37161e-07	5.01017	4.81418	3.57125e-20	4.99756	4.81418	3.69325e-20	5.93432	4.81418	2.43839e-22	6.05262	4.81418	1.44326e-22
MtAJ848408_s_at	NULL	NULL	NULL	NULL	NULL	NULL	NULL	NULL	NULL	NULL	NULL	NULL	1.11586	4.55387	1.25151e-05	4.96555	4.55387	9.86143e-21	5.08849	4.55387	5.16478e-21	6.59747	4.55387	3.34541e-24	6.78152	4.55387	1.67602e-24
MtAJ848414_at	NULL	NULL	NULL	2.48009	6.14992	8.66e-10	2.24878	6.14992	7.46e-09	4.60134	6.14992	7.14593e-17	4.5512	6.14992	9.55266e-17	5.03632	6.14992	1.62792e-18	5.31979	6.14992	3.72128e-19	6.77072	6.14992	3.86722e-22	6.7749	6.14992	3.84843e-22
MtAJ848553_at	NULL	NULL	NULL	NULL	NULL	NULL	NULL	NULL	NULL	1.86991	5.49045	7.27869e-11	1.92871	5.49045	3.78172e-11	7.7184	5.49045	1.78276e-26	7.52132	5.49045	2.6707e-26	8.55625	5.49045	1.10623e-27	8.19632	5.49045	3.01411e-27
MtAJ848709_at	NULL	NULL	NULL	3.68807	6.37849	2.65e-16	3.78562	6.37849	2.17e-16	6.0428	6.37849	3.89157e-22	6.16363	6.37849	3.14269e-22	6.7085	6.37849	1.57023e-24	6.80071	6.37849	1.11699e-24	7.87655	6.37849	1.6335e-26	7.81526	6.37849	2.02594e-26
MtAJ848743_s_at	NULL	NULL	NULL	1.38476	5.81771	2.49e-05	1.15077	5.81771	0.000328	4.26014	5.81771	2.89313e-16	4.14106	5.81771	5.77189e-16	7.13012	5.81771	1.01165e-22	6.99203	5.81771	1.61989e-22	8.86658	5.81771	2.15269e-25	8.83356	5.81771	2.51244e-25
MtAL374070_x_at	NULL	NULL	NULL	3.75291	6.23313	1.9e-15	3.60624	6.23313	5.62e-15	6.22391	6.23313	1.32362e-21	6.2776	6.23313	1.4746e-21	6.7044	6.23313	1.97878e-23	6.58211	6.23313	3.19186e-23	7.91169	6.23313	1.62588e-25	7.77054	6.23313	2.66344e-25
MtAL375811_s_at	NULL	NULL	NULL	3.69525	6.20972	2.24e-16	3.5196	6.20972	8.59e-16	5.77509	6.20972	6.97109e-22	5.79519	6.20972	9.00518e-22	6.29386	6.20972	6.46408e-24	6.15486	6.20972	1.03645e-23	7.53798	6.20972	3.84009e-26	7.55758	6.20972	3.5439e-26
MtAL377883_s_at	NULL	NULL	NULL	2.44516	6.39673	7.11e-07	2.25735	6.39673	3.27e-06	5.82893	6.39673	6.80491e-16	5.75442	6.39673	9.33067e-16	8.87036	6.39673	3.05049e-21	8.74071	6.39673	4.56434e-21	9.33954	6.39673	4.82212e-22	9.28189	6.39673	5.77915e-22
MtAL379355_s_at	NULL	NULL	NULL	2.89663	5.69063	1.32e-12	2.76936	5.69063	5.12e-12	3.32926	5.69063	7.27515e-15	3.27181	5.69063	1.12704e-14	4.0792	5.69063	1.45644e-17	4.18838	5.69063	7.20707e-18	5.3297	5.69063	7.6738e-21	5.18429	5.69063	1.64987e-20
MtAW127094_x_at	NULL	NULL	NULL	NULL	NULL	NULL	NULL	NULL	NULL	2.84745	4.58409	4.84104e-12	2.86139	4.58409	4.50249e-12	3.8998	4.58409	9.52911e-16	3.93003	4.58409	7.72884e-16	5.76435	4.58409	1.967e-20	5.84321	4.58409	1.39766e-20
MtAW127115_at	NULL	NULL	NULL	NULL	NULL	NULL	NULL	NULL	NULL	3.33092	5.20865	8.93651e-17	3.15814	5.20865	3.37452e-16	4.63767	5.20865	3.50511e-21	4.56081	5.20865	5.45453e-21	7.46619	5.20865	1.38776e-26	7.33668	5.20865	2.02594e-26
MtAW127185_at	NULL	NULL	NULL	NULL	NULL	NULL	NULL	NULL	NULL	NULL	NULL	NULL	NULL	NULL	NULL	NULL	NULL	NULL	NULL	NULL	NULL	1.86388	3.65846	5.32794e-12	1.98516	3.65846	1.15292e-12
MtAW127276_at	NULL	NULL	NULL	NULL	NULL	NULL	NULL	NULL	NULL	NULL	NULL	NULL	NULL	NULL	NULL	5.4126	5.20776	1.22147e-23	5.37529	5.20776	1.4178e-23	7.32352	5.20776	4.94843e-27	7.09967	5.20776	1.09327e-26
MtAW208234_x_at	NULL	NULL	NULL	NULL	NULL	NULL	NULL	NULL	NULL	2.247	6.72585	3.69779e-12	2.10766	6.72585	1.72088e-11	4.06936	6.72585	4.23179e-19	4.45245	6.72585	3.76158e-20	6.60097	6.72585	7.28845e-25	6.61018	6.72585	7.49771e-25
MtAW208286_at	NULL	NULL	NULL	NULL	NULL	NULL	NULL	NULL	NULL	NULL	NULL	NULL	NULL	NULL	NULL	3.22414	5.02187	5.19965e-18	3.06603	5.02187	1.96353e-17	3.93416	5.02187	1.71462e-20	3.46671	5.02187	5.59862e-19
MtAW573666_at	NULL	NULL	NULL	2.85853	6.17252	1.57e-08	2.86323	6.17252	1.76e-08	5.3555	6.17252	1.69258e-15	5.5003	6.17252	9.10666e-16	7.51537	6.17252	7.28924e-20	7.75782	6.17252	3.08883e-20	8.09875	6.17252	6.49675e-21	8.4029	6.17252	2.39818e-21
MtAW573738_x_at	NULL	NULL	NULL	1.7977	5.41963	3.4e-06	1.73817	5.41963	6.56e-06	4.5669	5.41963	1.32338e-15	4.7565	5.41963	4.99474e-16	5.54026	5.41963	2.57909e-18	5.61921	5.41963	1.74439e-18	7.27039	5.41963	1.18346e-21	7.0656	5.41963	2.54418e-21
MtAW573781_at	NULL	NULL	NULL	2.7905	5.96747	4.95e-09	2.61628	5.96747	2.05e-08	5.48105	5.96747	1.32838e-16	5.59181	5.96747	8.52347e-17	5.64847	5.96747	1.63281e-17	5.82011	5.96747	7.3536e-18	7.74851	5.96747	2.32596e-21	7.91317	5.96747	1.33202e-21
MtAW573795_at	NULL	NULL	NULL	2.46938	5.50892	2.16e-07	2.44498	5.50892	3.1e-07	4.73353	5.50892	2.66199e-14	4.7689	5.50892	2.2376e-14	5.42955	5.50892	3.37324e-16	5.52848	5.50892	2.05979e-16	6.79474	5.50892	6.3908e-19	6.76073	5.50892	7.40542e-19
MtAW574028_at	NULL	NULL	NULL	1.22462	5.12623	0.000215	1.02957	5.12623	0.00165	3.64282	5.12623	3.11629e-14	3.67071	5.12623	2.62075e-14	4.12377	5.12623	5.63377e-16	4.05815	5.12623	8.47216e-16	6.46282	5.12623	2.36068e-21	6.47858	5.12623	2.2096e-21
MtAW574106_at	NULL	NULL	NULL	NULL	NULL	NULL	NULL	NULL	NULL	NULL	NULL	NULL	1.00043	4.79516	1.85767e-05	6.28448	4.79516	2.95127e-24	6.20088	4.79516	4.11479e-24	6.71651	4.79516	2.61709e-25	6.90744	4.79516	1.38711e-25
MtAW574108_at	NULL	NULL	NULL	NULL	NULL	NULL	NULL	NULL	NULL	2.85411	5.08941	1.00894e-14	2.76354	5.08941	2.25694e-14	4.85882	5.08941	3.28195e-21	4.81942	5.08941	4.12362e-21	7.03484	5.08941	1.35756e-25	7.28671	5.08941	6.37134e-26
MtAW574126_at	NULL	NULL	NULL	NULL	NULL	NULL	NULL	NULL	NULL	1.45223	5.04271	2.05305e-07	1.30046	5.04271	1.46182e-06	2.33729	5.04271	5.1843e-12	2.65147	5.04271	2.30429e-13	4.02931	5.04271	3.26048e-18	3.85298	5.04271	1.11133e-17
MtAW574154_x_at	NULL	NULL	NULL	NULL	NULL	NULL	NULL	NULL	NULL	NULL	NULL	NULL	NULL	NULL	NULL	1.85404	4.17205	1.24756e-09	1.88874	4.17205	8.27174e-10	2.98732	4.17205	1.1964e-14	3.0214	4.17205	9.02234e-15
MtAW574215_at	NULL	NULL	NULL	1.2684	5.47594	1.45e-05	1.03126	5.47594	0.000274	3.61102	5.47594	7.79646e-16	3.82313	5.47594	1.99141e-16	5.42441	5.47594	5.00296e-21	5.40009	5.47594	5.54706e-21	7.70126	5.47594	3.13041e-25	7.54426	5.47594	5.55729e-25
MtAW587092_x_at	-2.14653	8.74976	3.42e-09	-1.12876	8.74976	6.13e-05	NULL	NULL	NULL	-1.20883	8.74976	7.36942e-06	-1.26025	8.74976	3.88144e-06	NULL	NULL	NULL	3.28332	8.74976	1.97273e-15	2.0989	8.74976	1.16047e-10	1.08737	8.74976	2.69243e-05
MtAW683784_x_at	NULL	NULL	NULL	NULL	NULL	NULL	NULL	NULL	NULL	NULL	NULL	NULL	NULL	NULL	NULL	1.08423	3.91179	6.6354e-05	1.31975	3.91179	3.76402e-06	1.00459	3.91179	0.000167668	1.20331	3.91179	1.51961e-05
MtAW683803_at	NULL	NULL	NULL	NULL	NULL	NULL	NULL	NULL	NULL	1.05984	4.56801	0.000385956	1.01314	4.56801	0.000634363	1.09807	4.56801	0.00019732	1.27228	4.56801	2.94552e-05	2.05588	4.56801	6.22164e-09	1.7244	4.56801	2.02597e-07
MtAW684085_at	NULL	NULL	NULL	NULL	NULL	NULL	NULL	NULL	NULL	NULL	NULL	NULL	NULL	NULL	NULL	3.56836	4.35485	1.34616e-16	3.63318	4.35485	8.29141e-17	5.07408	4.35485	7.54411e-21	5.29099	4.35485	2.42182e-21
MtAW775198_at	NULL	NULL	NULL	NULL	NULL	NULL	NULL	NULL	NULL	NULL	NULL	NULL	NULL	NULL	NULL	2.67197	5.27979	3.64131e-16	2.93422	5.27979	3.01311e-17	5.96067	5.27979	1.54651e-25	5.61672	5.27979	6.82131e-25
MtAW775212_x_at	NULL	NULL	NULL	1.37805	5.34844	1.95e-05	NULL	NULL	NULL	2.80688	5.34844	3.69779e-12	2.44646	5.34844	8.92866e-11	3.84048	5.34844	7.24196e-16	3.76201	5.34844	1.23074e-15	6.07973	5.34844	2.33844e-21	5.73961	5.34844	1.12355e-20
MtAW775228_at	NULL	NULL	NULL	1.18096	6.3292	0.00195	1.0338	6.3292	0.00701	4.04536	6.3292	1.38416e-13	4.03406	6.3292	1.50864e-13	8.02705	6.3292	9.72595e-22	7.98239	6.3292	1.11359e-21	8.79702	6.3292	5.12417e-23	8.85911	6.3292	4.35363e-23
MtAW775241_x_at	NULL	NULL	NULL	NULL	NULL	NULL	NULL	NULL	NULL	NULL	NULL	NULL	NULL	NULL	NULL	2.00216	4.2921	1.18906e-06	2.20971	4.2921	2.07072e-07	3.67019	4.2921	3.40876e-12	3.72734	4.2921	2.35887e-12
MtAW980513_x_at	NULL	NULL	NULL	NULL	NULL	NULL	NULL	NULL	NULL	2.0542	5.83235	4.51106e-13	1.32718	5.83235	8.4272e-09	4.43725	5.83235	3.80414e-22	4.61902	5.83235	1.32875e-22	5.01365	5.83235	8.93176e-24	4.9187	5.83235	1.5016e-23
MtAW980550_at	NULL	NULL	NULL	NULL	NULL	NULL	NULL	NULL	NULL	1.13677	5.4917	1.18063e-06	NULL	NULL	NULL	6.238	5.4917	1.21269e-24	6.22851	5.4917	1.23107e-24	6.62287	5.4917	1.2788e-25	6.28934	5.4917	4.70249e-25
MtAW980554_at	NULL	NULL	NULL	NULL	NULL	NULL	NULL	NULL	NULL	NULL	NULL	NULL	NULL	NULL	NULL	4.2756	4.90953	1.31723e-19	4.10942	4.90953	3.74815e-19	5.96355	4.90953	1.17204e-23	6.05921	4.90953	8.30372e-24
MtAW980625_at	NULL	NULL	NULL	NULL	NULL	NULL	NULL	NULL	NULL	3.6723	5.6013	1.49101e-15	3.47525	5.6013	5.51782e-15	8.5806	5.6013	1.63455e-25	8.38745	5.6013	2.61141e-25	9.17654	5.6013	1.55801e-26	9.18701	5.6013	1.55798e-26
MtAW980709_x_at	NULL	NULL	NULL	NULL	NULL	NULL	NULL	NULL	NULL	NULL	NULL	NULL	NULL	NULL	NULL	5.9595	4.81858	1.84519e-22	5.84233	4.81858	3.12553e-22	6.12577	4.81858	5.12417e-23	6.28249	4.81858	2.66436e-23
MtAW980877_s_at	NULL	NULL	NULL	NULL	NULL	NULL	NULL	NULL	NULL	NULL	NULL	NULL	NULL	NULL	NULL	3.2184	4.43899	1.22778e-15	3.13496	4.43899	2.44188e-15	4.34587	4.43899	3.08382e-19	4.47476	4.43899	1.40553e-19
MtAW980950_s_at	NULL	NULL	NULL	1.9913	7.37766	4.59e-11	1.56281	7.37766	9.39e-09	5.73862	7.37766	1.07116e-22	5.53007	7.37766	3.14269e-22	8.87303	7.37766	1.33615e-27	9.00908	7.37766	9.43863e-28	9.03199	7.37766	7.71824e-28	8.72513	7.37766	4.86617e-28
MtAW980979_s_at	NULL	NULL	NULL	NULL	NULL	NULL	NULL	NULL	NULL	2.50238	5.04702	1.86503e-12	2.33201	5.04702	9.93486e-12	4.81064	5.04702	3.89944e-20	4.74952	5.04702	5.29895e-20	7.02395	5.04702	1.0752e-24	6.73358	5.04702	3.33468e-24
MtAW981021_x_at	NULL	NULL	NULL	NULL	NULL	NULL	NULL	NULL	NULL	2.01498	4.81504	3.25297e-09	2.4064	4.81504	6.8603e-11	4.99324	4.81504	3.18584e-19	5.0487	4.81504	2.33517e-19	6.37208	4.81504	3.05223e-22	6.56195	4.81504	1.39736e-22
MtAW981056_x_at	NULL	NULL	NULL	NULL	NULL	NULL	NULL	NULL	NULL	1.79339	4.83363	1.30071e-07	1.85836	4.83363	6.64065e-08	3.53336	4.83363	1.76258e-14	3.73025	4.83363	4.27374e-15	4.83615	4.83363	3.53699e-18	5.14364	4.83363	6.63725e-19
MtAW981107_x_at	NULL	NULL	NULL	2.71429	6.10903	2.21e-08	2.58359	6.10903	6.85e-08	6.95218	6.10903	1.24871e-18	6.98087	6.10903	1.25548e-18	8.19856	6.10903	2.94788e-21	8.17757	6.10903	3.15769e-21	9.09012	6.10903	1.13944e-22	8.79052	6.10903	2.85474e-22
MtBE124422_at	NULL	NULL	NULL	NULL	NULL	NULL	NULL	NULL	NULL	1.10745	4.49463	0.000205145	NULL	NULL	NULL	2.6045	4.49463	2.85745e-11	2.23978	4.49463	8.67867e-10	3.28253	4.49463	9.07335e-14	3.28177	4.49463	9.20473e-14
MtBE124471_x_at	NULL	NULL	NULL	NULL	NULL	NULL	NULL	NULL	NULL	1.40424	5.29531	1.76521e-07	1.52627	5.29531	3.64933e-08	5.59877	5.29531	2.29312e-22	5.94279	5.29531	4.98261e-23	7.40121	5.29531	1.12715e-25	7.49076	5.29531	8.1645e-26
MtBE124525_at	NULL	NULL	NULL	NULL	NULL	NULL	NULL	NULL	NULL	NULL	NULL	NULL	NULL	NULL	NULL	5.2081	5.23663	1.16166e-23	5.17065	5.23663	1.36975e-23	5.94829	5.23663	2.10244e-25	5.85449	5.23663	3.21771e-25
MtBE124548_x_at	NULL	NULL	NULL	NULL	NULL	NULL	NULL	NULL	NULL	1.83153	4.88732	3.25297e-09	1.68127	4.88732	1.9304e-08	5.56522	4.88732	1.4289e-21	5.49669	4.88732	1.98031e-21	6.63914	4.88732	8.2032e-24	6.54878	4.88732	1.22102e-23
MtBE124600_x_at	NULL	NULL	NULL	NULL	NULL	NULL	NULL	NULL	NULL	3.02553	5.68209	5.02023e-15	2.96663	5.68209	8.56118e-15	7.7477	5.68209	7.75178e-26	7.85011	5.68209	5.66239e-26	8.49043	5.68209	4.23315e-27	8.32124	5.68209	7.87404e-27
MtBE124804_x_at	NULL	NULL	NULL	NULL	NULL	NULL	NULL	NULL	NULL	NULL	NULL	NULL	NULL	NULL	NULL	NULL	NULL	NULL	NULL	NULL	NULL	1.12813	3.93251	4.48394e-05	NULL	NULL	NULL
MtBE124945_at	NULL	NULL	NULL	NULL	NULL	NULL	NULL	NULL	NULL	2.59739	6.07904	1.8929e-12	2.39238	6.07904	1.32813e-11	3.89773	6.07904	2.90577e-17	4.05008	6.07904	1.03129e-17	5.42131	6.07904	2.84509e-21	5.03219	6.07904	2.17592e-20
MtBE124958_at	NULL	NULL	NULL	NULL	NULL	NULL	NULL	NULL	NULL	NULL	NULL	NULL	NULL	NULL	NULL	1.92037	4.22415	1.81287e-11	2.00179	4.22415	6.73365e-12	3.51211	4.22415	2.73963e-18	3.80749	4.22415	3.01786e-19
MtBE997418_s_at	NULL	NULL	NULL	4.4742	5.99817	1.53e-17	4.35738	5.99817	4.81e-17	5.96314	5.99817	1.48991e-21	6.17121	5.99817	1.04966e-21	6.20393	5.99817	5.76088e-23	6.25229	5.99817	4.7019e-23	7.96873	5.99817	6.07469e-26	7.90128	5.99817	7.38349e-26
MtBE997548_x_at	NULL	NULL	NULL	NULL	NULL	NULL	NULL	NULL	NULL	2.17009	5.44344	1.21682e-10	2.22748	5.44344	7.01939e-11	5.87415	5.44344	5.73708e-22	5.94537	5.44344	4.16659e-22	6.65172	5.44344	1.23848e-23	6.29487	5.44344	5.47551e-23
MtBE997611_s_at	NULL	NULL	NULL	NULL	NULL	NULL	NULL	NULL	NULL	2.97517	6.67692	3.5662e-14	2.60809	6.67692	8.95886e-13	8.01907	6.67692	1.4148e-25	8.21566	6.67692	7.79552e-26	8.35231	6.67692	2.33092e-26	8.33509	6.67692	2.48055e-26
MtBE997670_at	NULL	NULL	NULL	NULL	NULL	NULL	NULL	NULL	NULL	NULL	NULL	NULL	NULL	NULL	NULL	5.53087	4.68622	3.35258e-20	5.56352	4.68622	2.77156e-20	6.8854	4.68622	5.82031e-23	6.80625	4.68622	8.06989e-23
MtBE997676_x_at	NULL	NULL	NULL	1.1225	5.68847	0.000973	NULL	NULL	NULL	4.36009	5.68847	1.33943e-15	4.03713	5.68847	8.31091e-15	6.70736	5.68847	4.83315e-21	6.71305	5.68847	4.6757e-21	7.86679	5.68847	4.21281e-23	7.37867	5.68847	2.37018e-22
MtBE997678_s_at	NULL	NULL	NULL	NULL	NULL	NULL	NULL	NULL	NULL	5.20118	6.11745	2.39064e-15	4.9476	6.11745	8.28084e-15	1.5138	4.33222	1.00566e-09	1.66696	4.33222	1.1644e-10	3.30221	4.33222	2.74731e-18	3.33956	4.33222	2.0236e-18
MtBE997679_at	NULL	NULL	NULL	NULL	NULL	NULL	NULL	NULL	NULL	2.0096	5.03379	7.25622e-10	1.49274	5.03379	2.88956e-07	NULL	NULL	NULL	NULL	NULL	NULL	NULL	NULL	NULL	1.22255	3.82074	1.16773e-05
MtBE997753_s_at	NULL	NULL	NULL	2.44301	6.11745	2.37e-07	2.20659	6.11745	1.72e-06	NULL	NULL	NULL	NULL	NULL	NULL	6.1401	6.11745	1.1238e-17	6.17666	6.11745	9.45776e-18	8.08781	6.11745	4.68943e-21	8.04301	6.11745	5.55583e-21
MtBE997755_s_at	NULL	NULL	NULL	NULL	NULL	NULL	NULL	NULL	NULL	NULL	NULL	NULL	NULL	NULL	NULL	5.82106	5.03379	8.00589e-22	5.71824	5.03379	1.25421e-21	6.74208	5.03379	9.75743e-24	6.75754	5.03379	9.77286e-24
MtBE997761_x_at	NULL	NULL	NULL	NULL	NULL	NULL	NULL	NULL	NULL	NULL	NULL	NULL	NULL	NULL	NULL	2.13366	4.09025	1.05477e-10	2.20883	4.09025	4.75975e-11	3.2555	4.09025	2.73931e-15	3.30926	4.09025	1.79218e-15
MtBE998007_s_at	NULL	NULL	NULL	1.36287	5.88349	0.000134	1.06268	5.88349	0.00236	5.77108	5.88349	2.42831e-18	5.53537	5.88349	6.97227e-18	6.28097	5.88349	4.91213e-20	6.19079	5.88349	7.03001e-20	8.35658	5.88349	1.5061e-23	8.09182	5.88349	3.63195e-23
MtBE998368_x_at	NULL	NULL	NULL	NULL	NULL	NULL	NULL	NULL	NULL	NULL	NULL	NULL	NULL	NULL	NULL	1.73087	3.9541	1.77745e-08	1.62821	3.9541	5.9737e-08	2.16521	3.9541	1.35916e-10	2.18062	3.9541	1.18364e-10
MtBE998698_x_at	NULL	NULL	NULL	NULL	NULL	NULL	NULL	NULL	NULL	NULL	NULL	NULL	NULL	NULL	NULL	1.08812	4.30099	2.78419e-05	1.0512	4.30099	4.4951e-05	1.23641	4.30099	3.85476e-06	1.24559	4.30099	3.50797e-06
MtBE998784_x_at	NULL	NULL	NULL	NULL	NULL	NULL	NULL	NULL	NULL	1.35836	4.86942	1.77607e-08	1.22517	4.86942	1.33703e-07	2.7988	4.86942	3.83014e-16	2.99429	4.86942	6.35961e-17	4.47753	4.86942	9.08631e-22	4.64686	4.86942	3.3636e-22
MtBE999005_at	NULL	NULL	NULL	2.12583	5.96	1.48e-07	1.72433	5.96	6.56e-06	4.67498	5.96	6.17482e-16	4.69288	5.96	5.71088e-16	6.5891	5.96	2.10238e-20	6.5675	5.96	2.22748e-20	7.55536	5.96	3.4041e-22	7.32584	5.96	7.87424e-22
MtBE999056_s_at	NULL	NULL	NULL	1.49898	6.11454	0.000137	1.31325	6.11454	0.000761	4.14872	6.11454	7.33208e-14	4.01339	6.11454	1.70769e-13	6.30251	6.11454	5.95942e-19	6.32254	6.11454	5.3491e-19	8.08636	6.11454	4.92412e-22	7.78446	6.11454	1.40067e-21
MtBE999118_s_at	NULL	NULL	NULL	NULL	NULL	NULL	NULL	NULL	NULL	3.78834	5.37716	2.94205e-15	3.88439	5.37716	1.76389e-15	6.23018	5.37716	2.1248e-21	6.04621	5.37716	4.6757e-21	7.06627	5.37716	4.49145e-23	7.06606	5.37716	4.56424e-23
MtBE999264_x_at	NULL	NULL	NULL	NULL	NULL	NULL	NULL	NULL	NULL	1.16916	5.07578	4.40631e-06	NULL	NULL	NULL	4.99739	5.07578	5.00296e-21	4.83659	5.07578	1.18274e-20	5.8856	5.07578	3.93711e-23	5.73043	5.07578	7.99916e-23
MtBE999361_x_at	NULL	NULL	NULL	NULL	NULL	NULL	NULL	NULL	NULL	NULL	NULL	NULL	NULL	NULL	NULL	NULL	NULL	NULL	NULL	NULL	NULL	1.81902	4.11109	5.17817e-10	1.42531	4.11109	8.24887e-08
MtBE999404_s_at	NULL	NULL	NULL	NULL	NULL	NULL	NULL	NULL	NULL	2.58563	5.67798	3.39674e-12	2.47843	5.67798	9.53961e-12	6.32435	5.67798	1.38113e-22	6.25309	5.67798	1.81295e-22	7.80218	5.67798	3.40985e-25	7.84897	5.67798	3.21771e-25
MtBE999796_s_at	NULL	NULL	NULL	2.26295	6.26261	6.57e-09	1.84393	6.26261	3.78e-07	5.28879	6.26261	2.59449e-18	4.88811	6.26261	1.79789e-17	8.44396	6.26261	2.93836e-24	8.35473	6.26261	3.67856e-24	9.12053	6.26261	1.97127e-25	8.74127	6.26261	5.715e-25
MtBG580073_s_at	-2.74542	12.268	1.06e-15	-1.35854	12.268	3.89e-09	NULL	NULL	NULL	-1.92935	12.268	2.3891e-13	NULL	NULL	NULL	NULL	NULL	NULL	NULL	NULL	NULL	-1.86913	12.268	2.40867e-13	NULL	NULL	NULL
MtBG580091_x_at	NULL	NULL	NULL	NULL	NULL	NULL	NULL	NULL	NULL	NULL	NULL	NULL	NULL	NULL	NULL	6.55443	5.04546	1.59778e-24	6.67063	5.04546	1.04349e-24	5.91801	5.04546	9.82118e-24	5.87459	5.04546	1.26015e-23
MtBG580108_at	NULL	NULL	NULL	NULL	NULL	NULL	NULL	NULL	NULL	NULL	NULL	NULL	1.17542	5.04625	6.41102e-07	5.67555	5.04625	1.11193e-23	5.8275	5.04625	5.68827e-24	7.5727	5.04625	6.27969e-27	7.44202	5.04625	1.04796e-26
MtBG580138_x_at	NULL	NULL	NULL	NULL	NULL	NULL	NULL	NULL	NULL	NULL	NULL	NULL	NULL	NULL	NULL	3.43016	4.14933	2.52901e-12	3.42086	4.14933	2.68544e-12	4.61008	4.14933	1.2107e-15	4.71838	4.14933	6.57513e-16
MtBG580142_x_at	NULL	NULL	NULL	1.71907	5.72411	2.14e-05	1.73223	5.72411	2.23e-05	4.84219	5.72411	1.81684e-15	4.86729	5.72411	1.69645e-15	6.71203	5.72411	1.09413e-19	6.71848	5.72411	1.06117e-19	8.16359	5.72411	3.80076e-22	8.31906	5.72411	2.32871e-22
MtBG580594_at	NULL	NULL	NULL	NULL	NULL	NULL	NULL	NULL	NULL	NULL	NULL	NULL	NULL	NULL	NULL	1.07709	4.6782	8.53086e-08	1.1484	4.6782	2.45419e-08	1.76345	4.6782	1.5397e-12	1.38	4.6782	4.90435e-10
MtBG580727_x_at	NULL	NULL	NULL	NULL	NULL	NULL	NULL	NULL	NULL	NULL	NULL	NULL	NULL	NULL	NULL	1.86789	4.18944	4.7638e-05	1.79431	4.18944	8.09554e-05	2.46604	4.18944	5.97604e-07	2.557	4.18944	3.20024e-07
MtBG580788_x_at	NULL	NULL	NULL	NULL	NULL	NULL	NULL	NULL	NULL	2.26659	5.00518	1.94874e-11	2.40749	5.00518	5.03922e-12	3.25616	5.00518	1.31452e-15	3.45718	5.00518	2.70236e-16	5.21057	5.00518	3.22466e-21	5.38979	5.00518	1.32608e-21
MtBG580843_at	NULL	NULL	NULL	NULL	NULL	NULL	NULL	NULL	NULL	2.93693	5.45878	1.48609e-10	2.8935	5.45878	2.11476e-10	5.81855	5.45878	2.87954e-18	5.92353	5.45878	1.75558e-18	6.68021	5.45878	4.99681e-20	6.88808	5.45878	2.17882e-20
MtBG581198_x_at	NULL	NULL	NULL	1.28342	5.61029	8.32e-05	1.33626	5.61029	5.49e-05	3.91959	5.61029	2.56902e-15	3.93582	5.61029	2.50618e-15	4.6255	5.61029	1.24939e-17	4.79287	5.61029	4.79832e-18	7.52707	5.61029	1.772e-23	7.43456	5.61029	2.52842e-23
MtBG581309_at	NULL	NULL	NULL	NULL	NULL	NULL	NULL	NULL	NULL	2.18931	5.83718	6.70665e-11	2.29193	5.83718	2.46389e-11	4.40475	5.83718	7.21335e-19	4.68268	5.83718	1.39916e-19	5.54219	5.83718	1.01748e-21	5.64383	5.83718	6.2882e-22
MtBG581396_s_at	NULL	NULL	NULL	1.1181	5.42076	0.000846	NULL	NULL	NULL	3.27959	5.42076	8.31637e-13	3.43653	5.42076	2.70891e-13	6.57668	5.42076	5.14431e-21	6.25003	5.42076	1.95572e-20	8.12511	5.42076	1.1304e-23	8.35875	5.42076	5.69222e-24
MtBG581411_at	1.25018	5.99617	7.42e-06	1.12297	5.99617	6e-06	NULL	NULL	NULL	1.75999	5.99617	2.58824e-10	1.48374	5.99617	1.01234e-08	2.81077	5.99617	1.63604e-15	2.91026	5.99617	6.54774e-16	3.86397	5.99617	2.54924e-19	3.55226	5.99617	2.59338e-18
MtBG581420_at	NULL	NULL	NULL	NULL	NULL	NULL	NULL	NULL	NULL	2.0011	4.98258	1.79389e-09	1.80832	4.98258	1.49885e-08	5.30399	4.98258	2.53862e-20	5.23625	4.98258	3.46538e-20	6.56651	4.98258	5.2007e-23	6.52446	4.98258	6.30828e-23
MtBG581441_s_at	NULL	NULL	NULL	NULL	NULL	NULL	NULL	NULL	NULL	2.5398	5.16438	9.07469e-13	2.88034	5.16438	4.22098e-14	5.21665	5.16438	3.01144e-21	5.55317	5.16438	5.74853e-22	7.59008	5.16438	1.17748e-25	7.63702	5.16438	9.92295e-26
MtBG581442_x_at	NULL	NULL	NULL	NULL	NULL	NULL	NULL	NULL	NULL	1.21227	4.637	2.79829e-06	1.50714	4.637	5.79826e-08	4.51192	4.637	9.08261e-20	4.67548	4.637	3.46538e-20	6.55189	4.637	2.89233e-24	6.60877	4.637	2.34503e-24
MtBG581778_at	NULL	NULL	NULL	1.76141	5.40188	1.38e-05	1.40247	5.40188	0.000338	4.2306	5.40188	4.04299e-14	4.39725	5.40188	1.60763e-14	5.31539	5.40188	4.85283e-17	5.3478	5.40188	4.05394e-17	7.16391	5.40188	1.11923e-20	7.17804	5.40188	1.08969e-20
MtBG581786_s_at	NULL	NULL	NULL	NULL	NULL	NULL	NULL	NULL	NULL	NULL	NULL	NULL	NULL	NULL	NULL	5.42857	4.6146	1.35127e-19	5.41045	4.6146	1.47479e-19	6.5045	4.6146	7.00708e-22	6.39103	4.6146	1.15372e-21
MtBG581989_at	NULL	NULL	NULL	NULL	NULL	NULL	NULL	NULL	NULL	2.14045	5.58122	8.86105e-12	1.79407	5.58122	4.863e-10	4.29275	5.58122	7.62816e-20	4.15583	5.58122	1.77594e-19	7.00854	5.58122	1.31924e-25	6.83721	5.58122	2.5655e-25
MtBG582210_x_at	NULL	NULL	NULL	NULL	NULL	NULL	NULL	NULL	NULL	2.37961	5.4546	1.61433e-12	2.3703	5.4546	1.77993e-12	8.26265	5.4546	2.05834e-26	8.26819	5.4546	1.74652e-26	8.95659	5.4546	1.8223e-27	8.73438	5.4546	3.16812e-27
MtBG582252_s_at	NULL	NULL	NULL	NULL	NULL	NULL	NULL	NULL	NULL	1.55647	5.18634	2.71441e-09	1.54256	5.18634	3.32504e-09	6.4279	5.18634	5.46544e-25	6.30363	5.18634	8.58314e-25	8.29175	5.18634	1.45709e-27	8.06401	5.18634	3.01411e-27
MtBG582263_x_at	NULL	NULL	NULL	NULL	NULL	NULL	NULL	NULL	NULL	NULL	NULL	NULL	NULL	NULL	NULL	4.99601	4.6053	1.96341e-19	5.03006	4.6053	1.61595e-19	6.25466	4.6053	3.13036e-22	6.08083	4.6053	6.74963e-22
MtBG582494_at	NULL	NULL	NULL	NULL	NULL	NULL	NULL	NULL	NULL	3.08054	5.4627	4.3144e-14	3.24492	5.4627	1.24056e-14	5.44482	5.4627	5.88403e-21	5.74939	5.4627	1.38897e-21	7.48136	5.4627	8.22242e-25	7.65951	5.4627	5.12598e-25
MtBG582611_at	NULL	NULL	NULL	NULL	NULL	NULL	NULL	NULL	NULL	2.18356	5.16117	2.90437e-12	2.03376	5.16117	1.58901e-11	5.42224	5.16117	7.96099e-23	5.40895	5.16117	8.158e-23	7.63369	5.16117	1.14846e-26	7.34596	5.16117	2.48055e-26
MtBG582681_at	NULL	NULL	NULL	NULL	NULL	NULL	NULL	NULL	NULL	NULL	NULL	NULL	NULL	NULL	NULL	4.11646	4.61613	1.67661e-20	4.2303	4.61613	8.03402e-21	5.98284	4.61613	5.35096e-25	6.16257	4.61613	2.84359e-25
MtBG582685_at	NULL	NULL	NULL	1.014	5.44904	0.000358	NULL	NULL	NULL	3.37644	5.44904	5.78897e-15	3.59328	5.44904	1.44371e-15	4.52858	5.44904	1.01192e-18	4.59818	5.44904	6.60404e-19	7.14012	5.44904	3.58195e-24	7.16467	5.44904	3.3418e-24
MtBG582750_at	NULL	NULL	NULL	NULL	NULL	NULL	NULL	NULL	NULL	1.65904	6.90168	3.87172e-10	1.1696	6.90168	4.38445e-07	6.14167	6.90168	8.67962e-25	6.47491	6.90168	2.37877e-25	7.0275	6.90168	1.65131e-26	6.56487	6.90168	7.93885e-26
MtBG582888_s_at	NULL	NULL	NULL	NULL	NULL	NULL	NULL	NULL	NULL	3.73692	5.64484	2.38865e-16	3.37444	5.64484	2.79901e-15	7.34222	5.64484	1.61259e-24	7.06499	5.64484	4.10882e-24	8.19819	5.64484	5.56521e-26	7.75853	5.64484	2.00801e-25
MtBG582939_x_at	NULL	NULL	NULL	NULL	NULL	NULL	NULL	NULL	NULL	NULL	NULL	NULL	NULL	NULL	NULL	2.70289	4.36876	3.12943e-13	2.53835	4.36876	1.47554e-12	4.6821	4.36876	1.22605e-19	4.54955	4.36876	2.77006e-19
MtBG583119_at	NULL	NULL	NULL	NULL	NULL	NULL	NULL	NULL	NULL	NULL	NULL	NULL	NULL	NULL	NULL	NULL	NULL	NULL	NULL	NULL	NULL	1.03635	3.79581	3.32312e-05	NULL	NULL	NULL
MtBG583185_s_at	NULL	NULL	NULL	NULL	NULL	NULL	NULL	NULL	NULL	4.31975	6.40932	6.69097e-19	4.20741	6.40932	1.43423e-18	5.32171	6.40932	4.86449e-22	5.35563	6.40932	4.08203e-22	7.40916	6.40932	6.4158e-26	7.12189	6.40932	1.63448e-25
MtBG583574_at	NULL	NULL	NULL	NULL	NULL	NULL	NULL	NULL	NULL	1.29861	4.82779	4.93425e-07	1.38625	4.82779	1.53466e-07	5.11881	4.82779	1.35246e-21	5.27919	4.82779	5.92371e-22	6.29998	4.82779	3.45026e-24	6.19655	4.82779	5.44607e-24
MtBG583579_s_at	NULL	NULL	NULL	NULL	NULL	NULL	NULL	NULL	NULL	NULL	NULL	NULL	NULL	NULL	NULL	1.46718	3.98122	0.00016482	1.52583	3.98122	0.000101457	2.5599	3.98122	1.92137e-08	2.37816	3.98122	8.35282e-08
MtBG583616_s_at	NULL	NULL	NULL	NULL	NULL	NULL	NULL	NULL	NULL	NULL	NULL	NULL	NULL	NULL	NULL	4.76151	5.00969	3.40445e-20	4.85984	5.00969	1.93519e-20	5.0889	5.00969	3.7067e-21	5.27964	5.00969	1.39567e-21
MtBG583642_at	NULL	NULL	NULL	NULL	NULL	NULL	NULL	NULL	NULL	NULL	NULL	NULL	NULL	NULL	NULL	2.13365	4.68239	7.44081e-11	2.31939	4.68239	1.04666e-11	2.75674	4.68239	1.37323e-13	2.66184	4.68239	3.36639e-13
MtBG583735_s_at	NULL	NULL	NULL	NULL	NULL	NULL	NULL	NULL	NULL	2.7433	5.81177	3.24083e-13	2.77856	5.81177	2.40555e-13	6.33659	5.81177	4.75221e-23	6.50189	5.81177	2.46924e-23	7.70277	5.81177	1.81233e-25	7.85206	5.81177	1.1672e-25
MtBG583759_at	NULL	NULL	NULL	NULL	NULL	NULL	NULL	NULL	NULL	2.8321	5.3538	6.31953e-14	2.8658	5.3538	4.80945e-14	4.97351	5.3538	1.07175e-20	5.29963	5.3538	2.00092e-21	4.94636	5.3538	8.16021e-21	4.95564	5.3538	7.90587e-21
MtBG583768_at	NULL	NULL	NULL	NULL	NULL	NULL	NULL	NULL	NULL	NULL	NULL	NULL	NULL	NULL	NULL	4.23944	6.82946	3.59989e-20	4.02412	6.82946	1.40502e-19	5.66332	6.82946	9.93713e-24	5.08812	6.82946	1.74572e-22
MtBG583831_x_at	NULL	NULL	NULL	NULL	NULL	NULL	NULL	NULL	NULL	2.21791	4.85641	1.73221e-07	2.24509	4.85641	1.39804e-07	4.93312	4.85641	1.12877e-15	5.13234	4.85641	3.94867e-16	6.05571	4.85641	3.84266e-18	5.99172	4.85641	5.19268e-18
MtBG583854_s_at	NULL	NULL	NULL	NULL	NULL	NULL	NULL	NULL	NULL	1.70516	5.61187	2.67688e-08	1.47245	5.61187	4.31781e-07	5.47016	5.61187	5.14704e-21	5.3891	5.61187	7.67073e-21	7.6614	5.61187	4.53746e-25	7.61221	5.61187	5.70008e-25
MtBG583878_x_at	NULL	NULL	NULL	NULL	NULL	NULL	NULL	NULL	NULL	3.02288	4.89961	3.38463e-12	3.02346	4.89961	3.46524e-12	4.7791	4.89961	1.4264e-17	4.66764	4.89961	2.63285e-17	6.38413	4.89961	4.12409e-21	6.34298	4.89961	4.95974e-21
MtBI271623_at	NULL	NULL	NULL	NULL	NULL	NULL	-1.11333	4.07682	8.72e-06	NULL	NULL	NULL	NULL	NULL	NULL	NULL	NULL	NULL	NULL	NULL	NULL	NULL	NULL	NULL	NULL	NULL	NULL
MtBI309808_at	1.63619	7.25917	9.3e-07	1.985	7.25917	3.04e-09	NULL	NULL	NULL	1.50072	7.25917	1.73221e-07	NULL	NULL	NULL	1.74309	7.25917	6.42301e-09	1.10886	7.25917	1.94082e-05	2.6573	7.25917	3.56975e-13	NULL	NULL	NULL
MtBI311068_x_at	2.12154	4.65596	3.42e-09	NULL	NULL	NULL	NULL	NULL	NULL	NULL	NULL	NULL	NULL	NULL	NULL	NULL	NULL	NULL	NULL	NULL	NULL	NULL	NULL	NULL	NULL	NULL	NULL
MtCA990416_x_at	NULL	NULL	NULL	1.63367	4.43268	4.84e-09	-1.8662	4.43268	3.31e-10	-2.00146	6.92342	1.46216e-10	-1.7638	6.92342	2.38932e-09	-1.39002	6.92342	1.8819e-07	NULL	NULL	NULL	-1.78949	6.92342	1.08292e-09	NULL	NULL	NULL
MtCB893590_s_at	-2.49233	6.92342	3.67e-11	-1.61018	6.92342	6.5e-08	NULL	NULL	NULL	4.92579	6.09427	1.41382e-16	4.71111	6.09427	4.3154e-16	6.64663	6.09427	1.33654e-20	6.5867	6.09427	1.68498e-20	8.49199	6.09427	1.20534e-23	8.49398	6.09427	1.27269e-23
MtgAC119408_21324_at	NULL	NULL	NULL	1.50413	6.09427	4.08e-05	1.24117	6.09427	0.000521	NULL	NULL	NULL	NULL	NULL	NULL	NULL	NULL	NULL	NULL	NULL	NULL	NULL	NULL	NULL	NULL	NULL	NULL
MtgAC119410_95190_at	NULL	NULL	NULL	NULL	NULL	NULL	NULL	NULL	NULL	1.97475	4.39235	4.1459e-08	2.16955	4.39235	6.33997e-09	2.39016	4.39235	5.34743e-10	2.29925	4.39235	1.23874e-09	3.19229	4.39235	5.3481e-13	3.48782	4.39235	5.76925e-14
MtgAC121238_75196_x_at	NULL	NULL	NULL	NULL	NULL	NULL	NULL	NULL	NULL	4.83186	5.81067	4.32533e-16	4.43631	5.81067	3.34543e-15	NULL	NULL	NULL	NULL	NULL	NULL	1.71752	3.58183	8.51796e-07	1.75371	3.58183	6.03572e-07
MtgAC122165_26356_at	NULL	NULL	NULL	NULL	NULL	NULL	NULL	NULL	NULL	NULL	NULL	NULL	NULL	NULL	NULL	5.54706	5.05616	5.20386e-23	5.44648	5.05616	8.08055e-23	6.53637	5.05616	4.18436e-25	6.27889	5.05616	1.16131e-24
MtgAC122165_31010_x_at	NULL	NULL	NULL	NULL	NULL	NULL	NULL	NULL	NULL	NULL	NULL	NULL	NULL	NULL	NULL	3.90311	4.71182	4.43776e-20	4.04919	4.71182	1.6634e-20	4.49439	4.71182	6.52969e-22	4.7375	4.71182	1.6088e-22
MtgAC130804_106001_s_at	NULL	NULL	NULL	1.52933	5.81067	4.65e-05	1.24687	5.81067	0.000668	NULL	NULL	NULL	NULL	NULL	NULL	4.96149	5.81067	6.40524e-17	4.61278	5.81067	4.28797e-16	6.41083	5.81067	4.74343e-20	5.92243	5.81067	4.21827e-19
MtgAC131248_121811_at	NULL	NULL	NULL	NULL	NULL	NULL	NULL	NULL	NULL	NULL	NULL	NULL	NULL	NULL	NULL	3.72633	5.35749	2.88071e-17	3.87779	5.35749	9.83692e-18	6.15889	5.35749	2.72661e-23	5.98114	5.35749	6.00657e-23
MtgAC135315_88259_x_at	NULL	NULL	NULL	2.25259	6.43545	7.6e-10	1.82232	6.43545	6.56e-08	3.07615	6.43545	9.35026e-14	2.80562	6.43545	9.05821e-13	3.94242	6.43545	7.24968e-17	4.27566	6.43545	8.31998e-18	5.01881	6.43545	8.03431e-20	4.59447	6.43545	9.21845e-19
MtgAC135317_144001_x_at	NULL	NULL	NULL	NULL	NULL	NULL	NULL	NULL	NULL	1.82797	4.65574	1.08848e-08	1.76636	4.65574	2.2174e-08	2.91093	4.65574	1.60026e-13	2.9349	4.65574	1.2924e-13	5.36475	4.65574	1.09849e-20	5.39525	4.65574	9.65321e-21
MtgAC135317_147001_x_at	NULL	NULL	NULL	NULL	NULL	NULL	NULL	NULL	NULL	1.37075	5.16971	2.41575e-06	1.33622	5.16971	3.69238e-06	5.8847	5.16971	1.63419e-21	5.95125	5.16971	1.19517e-21	7.00726	5.16971	9.70535e-24	6.8691	5.16971	1.66312e-23
MtgAC135415_105368_at	-1.57931	6.68857	8.86e-07	NULL	NULL	NULL	NULL	NULL	NULL				-1.08908	6.68857	1.77334e-05	NULL	NULL	NULL	NULL	NULL	NULL	1.05908	3.84894	2.56996e-06	NULL	NULL	NULL
MtgAC135415_28680_s_at	NULL	NULL	NULL	NULL	NULL	NULL	NULL	NULL	NULL	-2.41139	6.72586	8.98388e-13	-1.84771	6.72586	4.00693e-10	-2.45034	6.72586	3.15007e-13	NULL	NULL	NULL	-2.59553	6.72586	6.68515e-14	NULL	NULL	NULL
MtgAC135415_96736_s_at	-3.7627	6.72586	5.02e-16	-1.97106	6.72586	5.19e-10	NULL	NULL	NULL	2.35008	4.99504	9.86569e-11	2.49126	4.99504	2.76626e-11	5.24967	4.99504	7.18405e-20	5.36572	4.99504	3.88207e-20	7.27175	4.99504	7.88371e-24	7.47399	4.99504	3.89456e-24
MtgAC135604_92330_x_at	NULL	NULL	NULL	NULL	NULL	NULL	NULL	NULL	NULL	NULL	NULL	NULL	NULL	NULL	NULL	NULL	NULL	NULL	NULL	NULL	NULL	NULL	NULL	NULL	NULL	NULL	NULL
MtgAC135606_92115_x_at	NULL	NULL	NULL	1.27385	5.6805	0.00013	1.08072	5.6805	0.00101	4.05869	5.6805	2.2481e-15	3.8366	5.6805	8.75673e-15	7.05252	5.6805	3.62981e-22	7.07789	5.6805	3.2915e-22	8.0859	5.6805	5.85721e-24	8.02847	5.6805	7.41578e-24
MtgAC136503_31043_x_at	NULL	NULL	NULL	NULL	NULL	NULL	NULL	NULL	NULL	NULL	NULL	NULL	NULL	NULL	NULL	1.00552	3.87551	5.15994e-05	NULL	NULL	NULL	1.90475	3.87551	4.9591e-10	1.85594	3.87551	8.93293e-10
MtgAC136505_27430_x_at	NULL	NULL	NULL	NULL	NULL	NULL	NULL	NULL	NULL	NULL	NULL	NULL	NULL	NULL	NULL	3.6751	4.56861	2.73902e-18	3.70159	4.56861	2.223e-18	4.09496	4.56861	1.06256e-19	4.1379	4.56861	8.25391e-20
MtgAC137081_122078_x_at	NULL	NULL	NULL	NULL	NULL	NULL	NULL	NULL	NULL	NULL	NULL	NULL	NULL	NULL	NULL	2.62884	4.63331	7.54778e-16	2.83602	4.63331	1.02026e-16	4.0745	4.63331	4.32156e-21	4.38693	4.63331	5.93735e-22
MtgAC137521_118001_x_at	NULL	NULL	NULL	NULL	NULL	NULL	NULL	NULL	NULL	1.11731	4.80801	0.000115826	NULL	NULL	NULL	5.33693	4.80801	1.06858e-19	5.26007	4.80801	1.55413e-19	6.49706	4.80801	3.58688e-22	6.42972	4.80801	4.82384e-22
MtgAC137521_120001_x_at	NULL	NULL	NULL	NULL	NULL	NULL	NULL	NULL	NULL	NULL	NULL	NULL	NULL	NULL	NULL	1.19343	3.65122	5.58089e-05	1.18959	3.65122	5.86385e-05	1.68163	3.65122	2.2946e-07	1.51005	3.65122	1.55696e-06
MtgAC137521_87001_s_at	NULL	NULL	NULL	2.97779	5.52405	7.61e-11	2.84658	5.52405	2.5e-10	5.25416	5.52405	1.57908e-17	5.45708	5.52405	6.59722e-18	6.06232	5.52405	8.02998e-20	6.14726	5.52405	5.39721e-20	7.63889	5.52405	1.05371e-22	7.6739	5.52405	9.39844e-23
MtgAC138453_73653_at	NULL	NULL	NULL	NULL	NULL	NULL	NULL	NULL	NULL	NULL	NULL	NULL	NULL	NULL	NULL	NULL	NULL	NULL	1.18557	5.60249	3.74105e-06	2.86575	5.60249	1.82402e-14	2.75019	5.60249	5.35433e-14
MtgAC139344_119626_s_at	NULL	NULL	NULL	NULL	NULL	NULL	NULL	NULL	NULL	3.88822	5.30081	6.06672e-15	3.91085	5.30081	5.62743e-15	7.02322	5.30081	4.02042e-22	6.91857	5.30081	5.86851e-22	6.85692	5.30081	4.60266e-22	6.55443	5.30081	1.58379e-21
MtgAC139344_74230_x_at	NULL	NULL	NULL	1.26539	6.45477	3.88e-06	1.04243	6.45477	8.05e-05	3.56513	6.45477	1.30876e-16	3.80939	6.45477	2.54533e-17	5.55325	6.45477	2.7743e-22	5.86395	6.45477	6.77132e-23	7.15561	6.45477	2.31545e-25	7.05036	6.45477	3.57093e-25
MtgAC139670_14184_x_at	NULL	NULL	NULL	NULL	NULL	NULL	NULL	NULL	NULL	2.56085	4.71352	6.76094e-11	2.40149	4.71352	2.84413e-10	2.98492	4.71352	1.0787e-12	2.93082	4.71352	1.67854e-12	5.63839	4.71352	4.55787e-20	5.72592	4.71352	3.0171e-20
MtgAC139747_16816_s_at	NULL	NULL	NULL	NULL	NULL	NULL	NULL	NULL	NULL	3.24608	4.89905	1.53524e-15	3.32355	4.89905	8.85556e-16	3.21085	4.89905	6.94716e-16	3.42488	4.89905	1.26016e-16	6.09012	4.89905	1.73325e-23	6.16859	4.89905	1.30205e-23
MtgAC140103_15087_at	NULL	NULL	NULL	NULL	NULL	NULL	NULL	NULL	NULL	2.61724	5.49722	4.34825e-15	2.5477	5.49722	8.62273e-15	3.72678	5.49722	1.45648e-19	4.0405	5.49722	1.7043e-20	5.70483	5.49722	1.15501e-24	5.76978	5.49722	9.12871e-25
MtgAC140103_8086_x_at	NULL	NULL	NULL	NULL	NULL	NULL	NULL	NULL	NULL	2.32631	5.23709	7.46452e-11	2.31341	5.23709	8.71045e-11	4.71783	5.23709	6.717e-19	4.63164	5.23709	1.08016e-18	6.56219	5.23709	6.2394e-23	6.49927	5.23709	8.21212e-23
MtgAC140671_79001_x_at	NULL	NULL	NULL	NULL	NULL	NULL	NULL	NULL	NULL	1.18573	4.94084	1.16163e-07	1.09375	4.94084	5.04265e-07	4.3577	4.94084	1.02588e-21	4.26962	4.94084	1.77269e-21	6.39201	4.94084	3.87892e-26	6.31054	4.94084	5.12547e-26
MtgAC140722_55559_s_at	NULL	NULL	NULL	-1.31268	5.4903	9.01e-06	NULL	NULL	NULL	NULL	NULL	NULL	NULL	NULL	NULL	-1.70514	5.4903	1.68066e-08	NULL	NULL	NULL	-1.31641	5.4903	1.89002e-06	NULL	NULL	NULL
MtgAC142095_35739_x_at	NULL	NULL	NULL	1.49424	5.61545	2.58e-06	1.20819	5.61545	7.43e-05	3.67868	5.61545	1.81684e-15	3.6652	5.61545	2.07816e-15	4.44902	5.61545	4.1945e-18	4.29656	5.61545	1.05172e-17	7.11775	5.61545	9.7307e-24	7.06292	5.61545	1.25662e-23
MtgAC142143_112588_at	NULL	NULL	NULL	NULL	NULL	NULL	NULL	NULL	NULL	NULL	NULL	NULL	NULL	NULL	NULL	4.92518	5.12826	1.65089e-22	4.98422	5.12826	1.19234e-22	6.22832	5.12826	2.2539e-25	6.19733	5.12826	2.69131e-25
MtgAC142143_42814_x_at	NULL	NULL	NULL	1.46226	5.33697	1.4e-07	NULL	NULL	NULL	2.4964	5.33697	2.41477e-13	2.30897	5.33697	1.5939e-12	3.0971	5.33697	4.60577e-16	2.88736	5.33697	2.87708e-15	5.05434	5.33697	6.41771e-22	4.5729	5.33697	9.79664e-21
MtgAC142143_84524_x_at	NULL	NULL	NULL	NULL	NULL	NULL	NULL	NULL	NULL	3.7625	4.85317	1.6375e-13	3.88818	4.85317	7.36092e-14	3.55518	4.85317	3.38695e-13	3.63656	4.85317	1.91349e-13	5.69626	4.85317	1.1662e-18	5.82685	4.85317	6.32317e-19
MtgAC144344_53001_x_at	NULL	NULL	NULL	NULL	NULL	NULL	NULL	NULL	NULL	NULL	NULL	NULL	NULL	NULL	NULL	3.84014	4.38939	7.96073e-19	3.95813	4.38939	3.49628e-19	5.38138	4.38939	6.05498e-23	5.6035	4.38939	2.16819e-23
MtgAC144516_63256_x_at	NULL	NULL	NULL	NULL	NULL	NULL	NULL	NULL	NULL	2.39756	4.49165	4.01054e-08	2.19385	4.49165	2.18129e-07	2.36104	4.49165	3.80678e-08	2.34082	4.49165	4.51913e-08	4.49348	4.49165	1.1749e-14	3.61547	4.49165	2.86477e-12
MtgAC144725_20095_x_at	NULL	NULL	NULL	NULL	NULL	NULL	NULL	NULL	NULL	2.73475	5.18532	4.65444e-12	3.0614	5.18532	3.28961e-13	4.18817	5.18532	4.83569e-17	4.38095	5.18532	1.43303e-17	6.33298	5.18532	4.96382e-22	6.33256	5.18532	5.08503e-22
MtgAC144929_200001_x_at	NULL	NULL	NULL	NULL	NULL	NULL	NULL	NULL	NULL	3.62782	5.35127	2.07792e-15	3.46928	5.35127	6.1562e-15	5.2743	5.35127	3.64123e-20	5.49262	5.35127	1.22489e-20	6.65217	5.35127	4.57995e-23	6.46728	5.35127	9.82685e-23
MtgAC144929_78001_s_at	NULL	NULL	NULL	NULL	NULL	NULL	NULL	NULL	NULL	1.76551	4.47809	1.7486e-09	1.70258	4.47809	3.81115e-09	2.32143	4.47809	2.0954e-12	2.28207	4.47809	3.15382e-12	4.80048	4.47809	8.08118e-21	4.64144	4.47809	2.04555e-20
MtgAC144930_24209_s_at	NULL	NULL	NULL	NULL	NULL	NULL	NULL	NULL	NULL	1.77637	4.8044	2.13693e-08	2.0648	4.8044	9.45973e-10	5.17192	4.8044	5.01574e-20	5.21274	4.8044	3.95539e-20	6.64729	4.8044	3.92653e-23	6.56362	4.8044	5.47551e-23
MtgAC145109_27001_x_at	NULL	NULL	NULL	NULL	NULL	NULL	NULL	NULL	NULL	5.25802	5.49173	4.79176e-18	5.2598	5.49173	4.82442e-18	6.87421	5.49173	7.68985e-22	6.8687	5.49173	7.63079e-22	8.05911	5.49173	6.96245e-24	8.03671	5.49173	7.80391e-24
MtgAC146558_53603_x_at	NULL	NULL	NULL	NULL	NULL	NULL	NULL	NULL	NULL	NULL	NULL	NULL	NULL	NULL	NULL	3.32293	4.30176	2.55254e-14	3.35806	4.30176	1.93239e-14	4.56126	4.30176	4.84673e-18	4.45723	4.30176	9.21189e-18
MtgAC146566_71451_s_at	NULL	NULL	NULL	NULL	NULL	NULL	NULL	NULL	NULL	NULL	NULL	NULL	NULL	NULL	NULL	4.26367	4.47055	4.74032e-19	4.25408	4.47055	4.88974e-19	5.72855	4.47055	1.11735e-22	5.58927	4.47055	2.23289e-22
MtgAC146566_89782_x_at	NULL	NULL	NULL	NULL	NULL	NULL	NULL	NULL	NULL	NULL	NULL	NULL	NULL	NULL	NULL	4.21075	4.49728	1.72451e-18	4.28413	4.49728	1.07457e-18	5.51025	4.49728	8.49433e-22	5.61833	4.49728	5.1126e-22
MtgAC146704_105298_s_at	NULL	NULL	NULL	1.54665	5.30925	2.08e-07	1.1188	5.30925	4.95e-05	3.32045	5.30925	1.69258e-15	3.15155	5.30925	5.89502e-15	4.31837	5.30925	5.46873e-19	4.15117	5.30925	1.54495e-18	6.43353	5.30925	8.60675e-24	6.4226	5.30925	9.38371e-24
MtgAC146719_15318_x_at	NULL	NULL	NULL	1.49253	5.14668	1.05e-07	1.39404	5.14668	4.02e-07	3.52069	5.14668	6.81437e-17	3.54217	5.14668	6.08511e-17	4.1016	5.14668	2.92466e-19	3.97137	5.14668	6.71434e-19	5.68539	5.14668	3.03315e-23	5.60144	5.14668	4.56424e-23
MtgAC146774_92732_at	NULL	NULL	NULL	1.16507	5.37639	0.000124	NULL	NULL	NULL	3.25665	5.37639	4.61169e-14	2.85027	5.37639	1.20507e-12	4.00619	5.37639	9.93178e-17	3.89766	5.37639	2.02911e-16	6.4099	5.37639	2.30656e-22	6.09574	5.37639	8.93305e-22
MtgAC146853_17001_x_at	NULL	NULL	NULL	NULL	NULL	NULL	NULL	NULL	NULL	2.54058	5.00379	5.65763e-11	2.50882	5.00379	7.65476e-11	3.23719	5.00379	9.52054e-14	3.17617	5.00379	1.5306e-13	5.4866	5.00379	6.13591e-20	5.44218	5.00379	7.95325e-20
MtgAC146853_72001_x_at	NULL	NULL	NULL	NULL	NULL	NULL	NULL	NULL	NULL	NULL	NULL	NULL	NULL	NULL	NULL	NULL	NULL	NULL	1.01637	3.47325	0.000451535	1.00294	3.47325	0.000510137	1.21627	3.47325	4.99037e-05
MtgAC147407_38029_x_at	NULL	NULL	NULL	NULL	NULL	NULL	NULL	NULL	NULL	NULL	NULL	NULL	NULL	NULL	NULL	2.82006	4.56752	2.70661e-16	3.12785	4.56752	1.70925e-17	4.05483	4.56752	1.12451e-20	4.34717	4.56752	1.75886e-21
MtgAC147407_40662_at	NULL	NULL	NULL	NULL	NULL	NULL	NULL	NULL	NULL	1.09377	4.14582	2.23297e-06	1.0613	4.14582	3.68942e-06	1.65909	4.14582	4.80284e-10	1.794	4.14582	8.16189e-11	NULL	NULL	NULL	NULL	NULL	NULL
MtgAC147472_94742_x_at	NULL	NULL	NULL	NULL	NULL	NULL	NULL	NULL	NULL	NULL	NULL	NULL	NULL	NULL	NULL	2.97502	4.34707	1.0889e-15	3.15937	4.34707	2.22616e-16	4.04628	4.34707	2.22447e-19	4.17365	4.34707	9.73697e-20
MtgAC148291_10398_x_at	NULL	NULL	NULL	NULL	NULL	NULL	NULL	NULL	NULL	2.01323	5.55198	3.23514e-11	1.78277	5.55198	4.96132e-10	5.06291	5.55198	8.39961e-22	5.14984	5.55198	5.369e-22	7.04781	5.55198	1.09259e-25	6.94779	5.55198	1.47108e-25
MtgAC148291_59721_at	NULL	NULL	NULL	NULL	NULL	NULL	NULL	NULL	NULL	1.43322	5.22392	1.79136e-08	1.21724	5.22392	4.04609e-07	5.76847	5.22392	9.52984e-24	5.82071	5.22392	7.15813e-24	7.77928	5.22392	4.23315e-27	7.61118	5.22392	7.90262e-27
MtgAC148359_10020_x_at	NULL	NULL	NULL	NULL	NULL	NULL	NULL	NULL	NULL	4.70666	5.74553	9.66585e-17	4.95492	5.74553	2.70952e-17	6.04028	5.74553	3.39736e-20	6.40255	5.74553	7.05589e-21	7.77974	5.74553	2.43447e-23	7.94413	5.74553	1.4493e-23
MtgAC148762_56149_s_at	NULL	NULL	NULL	NULL	NULL	NULL	NULL	NULL	NULL	NULL	NULL	NULL	NULL	NULL	NULL	1.26994	4.37495	1.49183e-06	1.36591	4.37495	4.23121e-07	2.15725	4.37495	2.91375e-11	2.47916	4.37495	1.02559e-12
MtgAC148820_58001_at	NULL	NULL	NULL	NULL	NULL	NULL	NULL	NULL	NULL	NULL	NULL	NULL	NULL	NULL	NULL	4.30434	5.03284	1.54737e-20	4.45513	5.03284	6.14922e-21	6.64865	5.03284	1.21773e-25	6.47196	5.03284	2.45144e-25
MtgAC148820_70001_x_at	NULL	NULL	NULL	2.53737	6.67661	4.08e-10	2.39856	6.67661	1.59e-09	5.99464	6.67661	8.28038e-20	5.98599	6.67661	8.89766e-20	6.8668	6.67661	3.16657e-22	7.27626	6.67661	7.02546e-23	8.0646	6.67661	2.74054e-24	8.36477	6.67661	1.08569e-24
MtgAC149039_32373_x_at	NULL	NULL	NULL	1.43905	5.77504	5.22e-06	1.44549	5.77504	5.61e-06	2.97944	5.77504	3.41197e-13	2.69758	5.77504	3.69576e-12	4.5379	5.77504	2.87966e-18	4.62199	5.77504	1.74768e-18	6.50013	5.77504	1.24165e-22	7.08913	5.77504	1.30205e-23
MtgAC149039_33633_at	NULL	NULL	NULL	NULL	NULL	NULL	NULL	NULL	NULL	2.22206	4.90308	2.30037e-11	2.13471	4.90308	5.9775e-11	2.79502	4.90308	4.92653e-14	2.94524	4.90308	1.26653e-14	5.3259	4.90308	1.26367e-21	5.19714	4.90308	2.45152e-21
MtgAC149208_92545_at	NULL	NULL	NULL	NULL	NULL	NULL	NULL	NULL	NULL	1.32912	5.22484	8.84072e-07	1.21853	5.22484	3.82088e-06	5.89515	5.22484	1.50973e-22	5.82522	5.22484	2.01699e-22	7.64181	5.22484	1.1875e-25	7.61646	5.22484	1.26168e-25
MtgAC150505_45354_x_at	NULL	NULL	NULL	NULL	NULL	NULL	NULL	NULL	NULL	1.91033	4.81203	8.88297e-09	1.81534	4.81203	2.53946e-08	2.84125	4.81203	6.88091e-13	3.08586	4.81203	8.64555e-14	4.40033	4.81203	6.29755e-18	4.72397	4.81203	9.23425e-19
MtgAC150703_87001_x_at	NULL	NULL	NULL	NULL	NULL	NULL	NULL	NULL	NULL	2.72906	5.24676	9.78583e-13	2.83763	5.24676	3.8516e-13	6.3931	5.24676	1.07061e-22	6.34163	5.24676	1.29317e-22	8.04049	5.24676	1.71665e-25	7.6936	5.24676	5.30989e-25
MtgAC150777_2031_x_at	NULL	NULL	NULL	NULL	NULL	NULL	NULL	NULL	NULL	3.59994	5.30837	6.01328e-17	3.55139	5.30837	8.44351e-17	6.20306	5.30837	9.67427e-24	6.0228	5.30837	1.92064e-23	7.67354	5.30837	2.73447e-26	7.54722	5.30837	3.98629e-26
MtgAC150800_53178_s_at	NULL	NULL	NULL	NULL	NULL	NULL	NULL	NULL	NULL	1.23633	6.99394	1.37927e-07	1.1082	6.99394	9.83758e-07	7.17379	6.99394	2.7133e-26	7.62175	6.99394	8.34791e-27	7.43439	6.99394	4.36264e-27	7.22697	6.99394	9.27984e-27
MtgAC151529_63505_x_at	NULL	NULL	NULL	NULL	NULL	NULL	NULL	NULL	NULL	NULL	NULL	NULL	1.08468	3.89792	0.000330034	NULL	NULL	NULL	NULL	NULL	NULL	NULL	NULL	NULL	NULL	NULL	NULL
MtgAC151598_13729_s_at	NULL	NULL	NULL	NULL	NULL	NULL	NULL	NULL	NULL	NULL	NULL	NULL	NULL	NULL	NULL	NULL	NULL	NULL	NULL	NULL	NULL	NULL	NULL	NULL	-1.02179	5.16072	0.000501443
MtgAC151619_57001_x_at	NULL	NULL	NULL	NULL	NULL	NULL	NULL	NULL	NULL	NULL	NULL	NULL	NULL	NULL	NULL	7.51579	5.64459	7.0197e-27	7.34334	5.64459	8.34791e-27	8.09958	5.64459	7.71824e-28	8.1642	5.64459	6.10338e-28
MtgAC151666_75632_at	NULL	NULL	NULL	1.32218	4.97823	5.12e-07	1.08314	4.97823	1.68e-05	2.99749	4.97823	1.49737e-15	2.78077	4.97823	8.75673e-15	1.37406	4.97823	4.72411e-08	1.2445	4.97823	3.06412e-07	5.30203	4.97823	7.93349e-23	5.19167	4.97823	1.44043e-22
MtgAC152176_107247_s_at	NULL	NULL	NULL	2.10781	5.72829	1.4e-07	1.85383	5.72829	1.61e-06	4.42737	5.72829	1.65505e-15	4.43511	5.72829	1.63944e-15	6.21304	5.72829	7.05815e-20	6.15367	5.72829	8.86824e-20	7.96855	5.72829	5.65637e-23	7.7504	5.72829	1.21636e-22
MtgAC152176_71220_s_at	NULL	NULL	NULL	NULL	NULL	NULL	NULL	NULL	NULL	NULL	NULL	NULL	NULL	NULL	NULL	5.0792	4.73603	2.46576e-23	5.09489	4.73603	2.32806e-23	5.92996	4.73603	2.56796e-25	6.27287	4.73603	7.13589e-26
MtgAC152176_90251_at	NULL	NULL	NULL	NULL	NULL	NULL	NULL	NULL	NULL	NULL	NULL	NULL	NULL	NULL	NULL	5.3022	6.0218	2.22856e-21	5.88204	6.0218	1.46488e-22	6.85755	6.0218	1.50443e-24	7.31826	6.0218	3.21771e-25
MtgAC152177_77001_x_at	NULL	NULL	NULL	NULL	NULL	NULL	NULL	NULL	NULL	2.74846	4.97835	1.21563e-10	2.82975	4.97835	6.57674e-11	3.23015	4.97835	1.69988e-12	3.41022	4.97835	4.42483e-13	5.31586	4.97835	3.28957e-18	5.47928	4.97835	1.45362e-18
MtgAC152186_4001_x_at	NULL	NULL	NULL	NULL	NULL	NULL	NULL	NULL	NULL	NULL	NULL	NULL	NULL	NULL	NULL	2.95921	4.077	3.2245e-13	2.84388	4.077	8.64689e-13	4.36285	4.077	1.05373e-17	4.15693	4.077	3.98377e-17
MtgAC152186_89001_x_at	NULL	NULL	NULL	NULL	NULL	NULL	NULL	NULL	NULL	2.59264	5.0699	1.07859e-12	2.41648	5.0699	5.7508e-12	4.48801	5.0699	3.42147e-19	4.64069	5.0699	1.39888e-19	5.84106	5.0699	1.94086e-22	6.05153	5.0699	7.47344e-23
MtgAC152936_92863_x_at	NULL	NULL	NULL	NULL	NULL	NULL	NULL	NULL	NULL	NULL	NULL	NULL	NULL	NULL	NULL	1.28064	3.85514	1.14213e-06	1.29346	3.85514	9.65536e-07	1.88709	3.85514	5.15981e-10	1.92167	3.85514	3.5231e-10
MtgAC153349_12001_x_at	NULL	NULL	NULL	1.65086	5.66801	1.31e-08	1.38625	5.66801	4.02e-07	3.87909	5.66801	5.34802e-18	3.7453	5.66801	1.30565e-17	4.4257	5.66801	3.40338e-20	4.35422	5.66801	5.02821e-20	6.35107	5.66801	1.45139e-24	6.05715	5.66801	5.2221e-24
MtgAC157374_44001_at	NULL	NULL	NULL	NULL	NULL	NULL	NULL	NULL	NULL	1.96468	5.10297	9.21677e-10	1.78461	5.10297	7.16909e-09	2.51395	5.10297	1.98525e-12	2.57736	5.10297	1.0713e-12	4.84072	5.10297	5.29227e-20	4.65541	5.10297	1.56482e-19
MtgAC157504_69109_at	NULL	NULL	NULL	NULL	NULL	NULL	NULL	NULL	NULL	-1.00324	4.39423	0.000175802	NULL	NULL	NULL	NULL	NULL	NULL	NULL	NULL	NULL	NULL	NULL	NULL	NULL	NULL	NULL
MtgAC157777_62235_x_at	NULL	NULL	NULL	NULL	NULL	NULL	NULL	NULL	NULL	1.56727	5.17913	7.76517e-09	1.41956	5.17913	5.69455e-08	1.50804	5.17913	1.1866e-08	1.76483	5.17913	4.16601e-10	4.1181	5.17913	1.431e-19	4.16438	5.17913	1.08586e-19
MtgAC159613_3001_x_at	NULL	NULL	NULL	NULL	NULL	NULL	NULL	NULL	NULL	NULL	NULL	NULL	NULL	NULL	NULL	3.20277	4.45132	2.10123e-14	3.04438	4.45132	7.63992e-14	5.46728	4.45132	1.0084e-20	5.3805	4.45132	1.59346e-20
MtgAC160096_73650_x_at	NULL	NULL	NULL	NULL	NULL	NULL	NULL	NULL	NULL	1.75228	4.83346	4.81239e-09	1.85692	4.83346	1.44357e-09	2.96051	4.83346	1.29563e-14	3.12921	4.83346	3.06065e-15	6.31986	4.83346	1.48675e-23	6.20943	4.83346	2.45754e-23
MtgAC161788_66001_x_at	NULL	NULL	NULL	NULL	NULL	NULL	NULL	NULL	NULL	NULL	NULL	NULL	NULL	NULL	NULL	NULL	NULL	NULL	1.23285	4.75626	6.33771e-05	2.96992	4.75626	2.60301e-12	3.42475	4.75626	7.46337e-14
MtgAC162277_30068_s_at	NULL	NULL	NULL	2.82446	7.01814	7.48e-12	2.50117	7.01814	1.43e-10	6.83896	7.01814	7.64078e-22	6.78663	7.01814	1.04966e-21	7.35771	7.01814	9.78575e-24	7.48505	7.01814	6.18103e-24	8.07246	7.01814	4.44878e-25	8.0841	7.01814	4.7325e-25
MtgAC162277_55062_x_at	NULL	NULL	NULL	1.17187	5.65597	0.00054	NULL	NULL	NULL	4.37175	5.65597	9.90024e-16	4.19742	5.65597	2.61931e-15	5.33976	5.65597	1.57001e-18	5.54154	5.65597	5.70562e-19	6.55147	5.65597	4.40541e-21	6.69155	5.65597	2.47593e-21
MtgAC162277_64348_at	NULL	NULL	NULL	NULL	NULL	NULL	NULL	NULL	NULL	NULL	NULL	NULL	NULL	NULL	NULL	5.09425	5.0003	1.53083e-21	5.20157	5.0003	8.58161e-22	6.72644	5.0003	6.26375e-25	6.56043	5.0003	1.22255e-24
MtgAC162277_67619_s_at	NULL	NULL	NULL	NULL	NULL	NULL	NULL	NULL	NULL	1.9247	4.81956	1.83323e-07	1.94178	4.81956	1.58671e-07	5.4392	4.81956	2.19587e-18	5.51041	4.81956	1.53748e-18	7.09262	4.81956	1.18807e-21	7.22736	4.81956	7.26756e-22
MtgAC163385_18001_x_at	NULL	NULL	NULL	NULL	NULL	NULL	NULL	NULL	NULL	1.58711	4.94104	3.93409e-10	1.08957	4.41563	0.000427145	2.29068	4.41563	1.46936e-09	2.4083	4.41563	4.89754e-10	3.7778	4.41563	7.9675e-15	3.73767	4.41563	1.06319e-14
MtgAC165277_37001_x_at	NULL	NULL	NULL	NULL	NULL	NULL	NULL	NULL	NULL	NULL	NULL	NULL	NULL	NULL	NULL	4.83674	4.58469	5.36708e-21	4.75562	4.58469	8.40568e-21	4.86995	4.58469	2.87234e-21	4.50038	4.58469	2.49247e-20
MtgAC165943_100001_x_at	NULL	NULL	NULL	NULL	NULL	NULL	NULL	NULL	NULL	1.73715	4.93575	5.90838e-10	1.39799	4.94104	6.09866e-09	4.87719	4.94104	8.48237e-23	4.69011	4.94104	2.30028e-22	6.74314	4.94104	1.62934e-26	6.87636	4.94104	1.19931e-26
MtgAC167034_30001_x_at	NULL	NULL	NULL	NULL	NULL	NULL	NULL	NULL	NULL	NULL	NULL	NULL	NULL	NULL	NULL	3.21844	4.39588	9.01261e-16	3.42192	4.39588	1.78964e-16	4.80778	4.39588	1.40161e-20	5.16089	4.39588	2.07937e-21
MtgAC169667_18001_x_at	NULL	NULL	NULL	NULL	NULL	NULL	NULL	NULL	NULL	NULL	NULL	NULL	1.76101	4.93575	4.43219e-10	2.00399	4.93575	1.46973e-11	2.44393	4.93575	1.12337e-13	3.21441	4.93575	7.56374e-17	3.30213	4.93575	3.68286e-17
MtgAC169979_52001_x_at	NULL	NULL	NULL	NULL	NULL	NULL	NULL	NULL	NULL	1.74652	5.31118	6.16442e-10	1.63462	5.31118	2.62445e-09	4.59545	5.31118	8.2379e-21	4.52306	5.31118	1.25307e-20	6.31936	5.31118	1.1289e-24	6.43056	5.31118	7.71351e-25
MtgAC171166_66001_x_at	NULL	NULL	NULL	NULL	NULL	NULL	NULL	NULL	NULL	NULL	NULL	NULL	NULL	NULL	NULL	2.21517	4.17973	1.16146e-11	2.0539	4.17973	6.83738e-11	3.43564	4.17973	1.42504e-16	3.2757	4.17973	5.18321e-16
MtgAC174316_34001_x_at	NULL	NULL	NULL	NULL	NULL	NULL	NULL	NULL	NULL	3.16826	5.25306	4.34825e-15	2.92712	5.25306	3.01581e-14	3.91698	5.25306	6.43773e-18	3.85987	5.25306	9.45776e-18	6.33376	5.25306	1.10898e-23	6.16421	5.25306	2.3248e-23
MtgAC174355_101585_x_at	NULL	NULL	NULL	NULL	NULL	NULL	NULL	NULL	NULL	NULL	NULL	NULL	NULL	NULL	NULL	NULL	NULL	NULL	NULL	NULL	NULL	3.25599	5.3461	8.35445e-18	NULL	NULL	NULL
MtgAC174355_98467_x_at	NULL	NULL	NULL	NULL	NULL	NULL	-1.03423	4.26529	5.15e-05	NULL	NULL	NULL	NULL	NULL	NULL	NULL	NULL	NULL	NULL	NULL	NULL	NULL	NULL	NULL	NULL	NULL	NULL
MtgAC174468_6622_x_at	NULL	NULL	NULL	1.24564	5.77826	0.00438	1.11069	5.77826	0.0117	4.46428	5.77826	3.77539e-13	4.26689	5.77826	1.13124e-12	6.03412	5.77826	7.85923e-17	6.20078	5.77826	3.75262e-17	7.80675	5.77826	5.61734e-20	7.70272	5.77826	8.30815e-20
MtgAC175048_52283_at	NULL	NULL	NULL	1.39849	5.77875	4.7e-05	1.34799	5.77875	8.88e-05	5.82744	5.77875	4.83504e-19	6.20218	5.77875	1.15039e-19	6.10136	5.77875	2.50577e-20	6.04946	5.77875	3.07172e-20	8.12904	5.77875	7.67562e-24	8.12678	5.77875	7.99834e-24
MtgAC186134_39898_s_at	NULL	NULL	NULL	2.98083	6.26963	8.22e-09	2.70357	6.26963	6.56e-08	6.17508	6.26963	6.81437e-17	6.19314	6.26963	6.46473e-17	6.33367	6.26963	8.83263e-18	6.46048	6.26963	5.14744e-18	7.81717	6.26963	2.12205e-20	7.88783	6.26963	1.70423e-20
MtgAC186194_130001_x_at	NULL	NULL	NULL	NULL	NULL	NULL	NULL	NULL	NULL	NULL	NULL	NULL	NULL	NULL	NULL	1.91549	4.38536	9.48876e-10	1.97053	4.38536	5.04692e-10	4.71803	4.38536	9.01853e-20	4.67462	4.38536	1.18475e-19
MtgAC186194_135001_x_at	NULL	NULL	NULL	NULL	NULL	NULL	NULL	NULL	NULL	1.969	5.19777	8.34975e-11	1.92543	5.19777	1.3951e-10	3.29842	5.19777	1.24713e-16	3.48658	5.19777	2.82243e-17	4.5264	5.19777	1.81045e-20	4.78185	5.19777	4.14572e-21
MtgAC187465_131786_at	NULL	NULL	NULL	NULL	NULL	NULL	NULL	NULL	NULL	2.54688	4.73339	2.75429e-10	2.65791	4.73339	1.08083e-10	3.43145	4.73339	1.40389e-13	3.65199	4.73339	2.85196e-14	5.77612	4.73339	1.12412e-19	5.52419	4.73339	3.92902e-19
MtgAC192708_27348_at	NULL	NULL	NULL	NULL	NULL	NULL	NULL	NULL	NULL	NULL	NULL	NULL	NULL	NULL	NULL	NULL	NULL	NULL	NULL	NULL	NULL	1.01444	3.70134	1.21418e-05	NULL	NULL	NULL
MtgCG921260_x_at	NULL	NULL	NULL	NULL	NULL	NULL	NULL	NULL	NULL	1.51656	4.56936	1.20731e-07	1.67485	4.56936	1.76843e-08	4.68918	4.56936	1.06964e-19	4.74439	4.56936	7.71131e-20	4.7353	4.56936	5.6748e-20	4.52949	4.56936	1.96246e-19
MtgCG936374_at	NULL	NULL	NULL	NULL	NULL	NULL	NULL	NULL	NULL	1.7995	4.07063	4.60069e-08	1.67007	4.07063	1.92438e-07	1.9375	4.07063	7.33139e-09	1.69904	4.07063	9.9056e-08	1.97834	4.07063	4.4472e-09	1.98572	4.07063	4.2106e-09
MtgCG937479_x_at	NULL	NULL	NULL	3.53303	6.2221	4.31e-13	3.40783	6.2221	1.3e-12	6.39471	6.2221	3.7354e-20	6.17731	6.2221	9.10795e-20	6.27571	6.2221	8.11733e-21	6.24126	6.2221	9.33855e-21	8.69883	6.2221	8.95457e-25	8.90285	6.2221	5.43682e-25
MtgCG941585_x_at	NULL	NULL	NULL	NULL	NULL	NULL	NULL	NULL	NULL	NULL	NULL	NULL	NULL	NULL	NULL	1.18529	4.16002	2.95684e-05	1.10218	4.16002	7.91474e-05	2.52927	4.16002	1.26204e-11	2.5488	4.16002	1.06265e-11
MtgCG942331_x_at	NULL	NULL	NULL	NULL	NULL	NULL	NULL	NULL	NULL	NULL	NULL	NULL	NULL	NULL	NULL	NULL	NULL	NULL	NULL	NULL	NULL	1.1749	3.78973	1.09976e-05	1.3972	3.78973	6.65822e-07
MtgCG948778_x_at	NULL	NULL	NULL	NULL	NULL	NULL	NULL	NULL	NULL	NULL	NULL	NULL	NULL	NULL	NULL	3.87728	4.97024	5.52174e-20	4.08457	4.97024	1.37027e-20	6.3431	4.97024	1.02061e-25	6.46765	4.97024	6.37134e-26
MtgCG951401_at	NULL	NULL	NULL	NULL	NULL	NULL	NULL	NULL	NULL	2.95842	5.37624	2.19725e-14	2.77547	5.37624	1.04557e-13	3.46689	5.37624	1.56559e-16	3.72277	5.37624	2.35016e-17	4.58898	5.37624	6.13339e-20	4.51684	5.37624	9.73697e-20
MtgCG959073_at	NULL	NULL	NULL	NULL	NULL	NULL	NULL	NULL	NULL	1.13062	4.57666	8.72762e-07	1.11872	4.57666	1.0542e-06	5.56618	4.57666	1.09128e-23	5.49737	4.57666	1.4178e-23	6.24835	4.57666	2.85902e-25	6.36662	4.57666	1.96258e-25
MtgCG970771_x_at	NULL	NULL	NULL	2.20634	5.74878	6.19e-06	1.98311	5.74878	3.65e-05	4.65525	5.74878	2.81892e-13	4.67502	5.74878	2.57719e-13	5.48657	5.74878	2.0703e-15	5.67725	5.74878	8.41863e-16	6.89255	5.74878	3.84467e-18	6.99361	5.74878	2.61399e-18
MtgCG972902_x_at	NULL	NULL	NULL	NULL	NULL	NULL	NULL	NULL	NULL	1.19213	5.14532	4.67883e-06	1.24586	5.14532	2.33813e-06	6.84918	5.14532	2.95127e-24	6.77009	5.14532	3.97494e-24	6.46881	5.14532	6.10425e-24	6.33768	5.14532	1.10124e-23
MtgCR294183_x_at	NULL	NULL	NULL	NULL	NULL	NULL	NULL	NULL	NULL	2.6614	4.71871	3.72484e-14	2.93677	4.71871	3.61719e-15	3.49849	4.71871	1.33388e-17	3.37282	4.71871	3.45897e-17	6.17945	4.71871	2.25064e-24	6.41071	4.71871	9.12871e-25
MtgCR297324_x_at	NULL	NULL	NULL	NULL	NULL	NULL	NULL	NULL	NULL	3.89519	5.59301	9.46625e-16	3.56068	5.59301	7.96252e-15	5.75036	5.59301	9.5505e-21	5.95879	5.59301	3.77e-21	7.48229	5.59301	5.59364e-24	7.74468	5.59301	2.29978e-24
MtgCR297497_at	NULL	NULL	NULL	1.29229	5.35404	0.00103	1.1028	5.35404	0.00518	4.25348	5.35404	7.72625e-14	4.32967	5.35404	5.06773e-14	4.95072	5.35404	7.42566e-16	5.03932	5.35404	4.58729e-16	6.65828	5.35404	2.02383e-19	6.78469	5.35404	1.22697e-19
MtgCR298044_x_at	NULL	NULL	NULL	1.03765	5.37617	0.000127	1.20035	5.37617	1.98e-05	2.62957	5.37617	5.35111e-13	2.58677	5.37617	8.13295e-13	2.76399	5.37617	7.92561e-14	3.10347	5.37617	3.9673e-15	5.4693	5.37617	7.53568e-22	5.48033	5.37617	7.26756e-22
MtgCR301950_x_at	NULL	NULL	NULL	NULL	NULL	NULL	NULL	NULL	NULL	NULL	NULL	NULL	NULL	NULL	NULL	NULL	NULL	NULL	NULL	NULL	NULL	4.09565	4.17808	8.62301e-20	3.94359	4.17808	2.49033e-19
MtgCR307757_at	NULL	NULL	NULL	NULL	NULL	NULL	NULL	NULL	NULL	NULL	NULL	NULL	NULL	NULL	NULL	4.18629	4.71882	1.53385e-18	3.98678	4.71882	5.64864e-18	5.89919	4.71882	1.01943e-22	5.79441	4.71882	1.68574e-22
MtgCR314300_x_at	NULL	NULL	NULL	NULL	NULL	NULL	NULL	NULL	NULL	4.13043	5.20871	5.75242e-15	3.86617	5.20871	2.94041e-14	4.84514	5.20871	3.57845e-17	4.81069	5.20871	4.24619e-17	7.99866	5.20871	3.53613e-23	8.17108	5.20871	2.05044e-23
MtgCR316361_x_at	NULL	NULL	NULL	NULL	NULL	NULL	NULL	NULL	NULL	1.06208	3.70635	4.07294e-05	1.02331	3.70635	6.8144e-05	1.07051	3.70635	2.82897e-05	1.01192	3.70635	6.12101e-05	1.18796	3.70635	5.72086e-06	NULL	NULL	NULL
MtgCR317164_s_at	-2.21304	4.6992	3.7e-10	-1.91375	4.6992	1.37e-09	NULL	NULL	NULL	-1.63369	4.6992	7.76517e-09				-1.6845	4.6992	2.83334e-09	NULL	NULL	NULL	-1.74582	4.6992	1.22138e-09	NULL	NULL	NULL
MtgCR318707_s_at	NULL	NULL	NULL	NULL	NULL	NULL	NULL	NULL	NULL	2.1052	5.39196	9.56279e-11	2.07723	5.39196	1.30483e-10	8.32402	5.39196	4.85208e-26	8.42425	5.39196	3.41367e-26	8.98005	5.39196	4.10601e-27	9.2127	5.39196	3.18902e-27
MtgCR319275_x_at	NULL	NULL	NULL	NULL	NULL	NULL	NULL	NULL	NULL	NULL	NULL	NULL	NULL	NULL	NULL	4.16815	4.79936	1.27206e-18	4.45443	4.79936	2.13413e-19	6.12942	4.79936	2.72661e-23	6.18067	4.79936	2.25386e-23
MtgCR323910_x_at	NULL	NULL	NULL	NULL	NULL	NULL	NULL	NULL	NULL				NULL	NULL	NULL	3.98845	4.89937	4.80659e-19	4.13843	4.89937	1.77193e-19	5.29227	4.89937	1.60788e-22	5.64649	4.89937	2.86658e-23
MtgCR324984_x_at	NULL	NULL	NULL	NULL	NULL	NULL	NULL	NULL	NULL	2.83458	4.94771	4.6675e-14	3.18732	4.94771	2.97077e-15	2.98812	4.94771	5.72014e-15	3.31297	4.94771	3.83196e-16	5.41462	4.94771	5.1585e-22	5.77775	4.94771	9.0627e-23
MtgCR328176_x_at	NULL	NULL	NULL	NULL	NULL	NULL	NULL	NULL	NULL	NULL	NULL	NULL	NULL	NULL	NULL	NULL	NULL	NULL	NULL	NULL	NULL	1.34505	3.57994	1.88516e-08	1.13154	3.57994	5.10476e-07
MtgCR328329_x_at	NULL	NULL	NULL	NULL	NULL	NULL	NULL	NULL	NULL	NULL	NULL	NULL	NULL	NULL	NULL	5.96088	4.99011	1.50857e-25	6.1404	4.99011	7.79552e-26	6.47849	4.99011	1.1205e-26	6.37748	4.99011	1.55798e-26
MtgCR329769_at	NULL	NULL	NULL	NULL	NULL	NULL	NULL	NULL	NULL	2.21775	4.87304	1.40331e-10	2.2343	4.87304	1.21782e-10	3.23334	4.87304	8.67623e-15	3.2037	4.87304	1.08913e-14	5.59392	4.87304	2.78018e-21	5.14371	4.87304	2.74895e-20
MtgCR331787_x_at	NULL	NULL	NULL	NULL	NULL	NULL	NULL	NULL	NULL	NULL	NULL	NULL	NULL	NULL	NULL	1.29825	4.1674	1.27209e-06	1.1645	4.1674	7.45902e-06	2.13587	4.1674	4.93543e-11	1.96296	4.1674	3.44576e-10
MtgCR332820_x_at	NULL	NULL	NULL	NULL	NULL	NULL	NULL	NULL	NULL	2.96468	5.45547	3.14712e-14	2.75287	5.45547	1.95173e-13	3.37433	5.45547	4.95841e-16	3.5415	5.45547	1.37636e-16	4.32613	5.45547	4.95935e-19	4.14975	5.45547	1.56059e-18
MtgCR335164_x_at	NULL	NULL	NULL	NULL	NULL	NULL	NULL	NULL	NULL	3.06044	4.61123	1.43107e-14	3.01911	4.61123	2.04628e-14	1.91893	4.61123	5.24777e-10	1.9657	4.61123	3.05253e-10	6.3004	4.61123	1.83705e-23	6.429	4.61123	1.1732e-23
MtgCR342414_at	NULL	NULL	NULL	NULL	NULL	NULL	NULL	NULL	NULL	NULL	NULL	NULL	NULL	NULL	NULL	2.95136	4.62643	9.11403e-14	2.91904	4.62643	1.19429e-13	4.61672	4.62643	5.31906e-19	4.44007	4.62643	1.56059e-18
MtgCR347562_at	NULL	NULL	NULL	NULL	NULL	NULL	NULL	NULL	NULL	3.65057	5.45158	2.32049e-15	3.80715	5.45158	8.94633e-16	5.00327	5.45158	1.98444e-19	5.10345	5.45158	1.15835e-19	5.78369	5.45158	2.71634e-21	5.58873	5.45158	7.02702e-21
MtgCR378661_18397_x_at	NULL	NULL	NULL	1.01421	5.43128	0.000416	1.07429	5.43128	0.000246	2.47422	5.43128	1.35647e-11	2.4257	5.43128	2.27519e-11	5.04687	5.43128	7.94543e-20	5.26752	5.43128	2.52734e-20	5.98973	5.43128	5.20573e-22	6.13356	5.43128	2.78794e-22
MtgCR378661_24442_x_at	NULL	NULL	NULL	NULL	NULL	NULL	NULL	NULL	NULL	2.31938	4.81699	5.32032e-12	2.58036	4.81699	4.37434e-13	3.54032	4.81699	6.19931e-17	3.59473	4.81699	4.05394e-17	4.60525	4.81699	3.81181e-20	4.50177	4.81699	7.26676e-20
MtgCR483162_x_at	NULL	NULL	NULL	NULL	NULL	NULL	NULL	NULL	NULL	2.61704	4.86421	3.88658e-10	2.44037	4.86421	1.81016e-09	3.90372	4.86421	1.55989e-14	3.96865	4.86421	1.00822e-14	5.38345	4.86421	2.55427e-18	4.89542	4.86421	3.40436e-17
MtgCR484272_x_at	NULL	NULL	NULL	NULL	NULL	NULL	NULL	NULL	NULL	NULL	NULL	NULL	NULL	NULL	NULL	4.17665	4.54244	9.97825e-19	4.21951	4.54244	7.42957e-19	4.12611	4.54244	1.04251e-18	4.19722	4.54244	6.55921e-19
MtgCR489860_x_at	NULL	NULL	NULL	NULL	NULL	NULL	NULL	NULL	NULL	NULL	NULL	NULL	NULL	NULL	NULL	1.36732	4.27398	1.35396e-07	1.40979	4.27398	7.60075e-08	3.16003	4.27398	3.98412e-16	3.28226	4.27398	1.45722e-16
MtgCR504010_x_at	NULL	NULL	NULL	1.61797	5.87011	2.59e-05	1.14453	5.87011	0.00187	5.21326	5.87011	9.83062e-17	5.06897	5.87011	1.99721e-16	6.4048	5.87011	1.07917e-19	6.20528	5.87011	2.48502e-19	7.78106	5.87011	3.84629e-22	7.59198	5.87011	7.55453e-22
MtgCR509159_x_at	NULL	NULL	NULL	NULL	NULL	NULL	NULL	NULL	NULL	NULL	NULL	NULL	NULL	NULL	NULL	2.52711	4.41931	9.50942e-14	2.68375	4.41931	2.02455e-14	4.81436	4.41931	2.57914e-21	4.8519	4.41931	2.09542e-21
MtgCR510067_s_at	NULL	NULL	NULL	NULL	NULL	NULL	NULL	NULL	NULL	2.75504	5.00512	2.82837e-12	2.86793	5.00512	1.12165e-12	4.94055	5.00512	4.02393e-19	5.00125	5.00512	2.85523e-19	6.84586	5.00512	4.21281e-23	7.04757	5.00512	2.00832e-23
MtgCR511585_s_at	NULL	NULL	NULL	NULL	NULL	NULL	NULL	NULL	NULL	NULL	NULL	NULL	NULL	NULL	NULL	4.89468	4.74274	5.14704e-21	5.04179	4.74274	2.32679e-21	6.69183	4.74274	8.22242e-25	6.69237	4.74274	8.76821e-25
MtgCR513705_x_at	NULL	NULL	NULL	NULL	NULL	NULL	NULL	NULL	NULL	1.76841	5.46042	2.05305e-07	1.63472	5.46042	8.49987e-07	5.18355	5.46042	9.80231e-19	5.47425	5.46042	2.24822e-19	7.30396	5.46042	6.42223e-23	7.28879	5.46042	6.99521e-23
MtgCR932966_76484_x_at	NULL	NULL	NULL	NULL	NULL	NULL	NULL	NULL	NULL	2.65151	5.15472	1.54132e-11	2.66871	5.15472	1.40067e-11	6.53492	5.15472	6.16118e-22	6.28676	5.15472	1.69335e-21	7.12972	5.15472	3.65676e-23	7.23206	5.15472	2.52842e-23
MtgCR932966_79795_x_at	NULL	NULL	NULL	NULL	NULL	NULL	NULL	NULL	NULL	2.62676	5.68115	5.39195e-12	2.44686	5.68115	2.93838e-11	6.59406	5.68115	1.18782e-22	6.82002	5.68115	5.04063e-23	7.44873	5.68115	2.82232e-24	7.48796	5.68115	2.48564e-24
MtgCR955011_31001_at	NULL	NULL	NULL	1.18506	6.43725	0.000197	1.00134	6.43725	0.00145	3.58707	6.43725	1.65489e-14	3.46583	6.43725	3.84444e-14	4.06021	6.43725	2.90426e-16	4.46186	6.43725	2.35518e-17	6.1741	6.43725	2.68663e-21	5.82958	6.43725	1.2922e-20
MtgCR962137_48560_x_at	NULL	NULL	NULL	NULL	NULL	NULL	NULL	NULL	NULL	NULL	NULL	NULL	NULL	NULL	NULL	1.06625	4.0844	3.27934e-06	1.14188	4.0844	1.04885e-06	3.11903	4.0844	9.51268e-17	3.02872	4.0844	2.11974e-16
MtgCR962137_78638_x_at	NULL	NULL	NULL	1.20906	5.79232	0.00035	1.0273	5.79232	0.00225	4.25097	5.79232	1.60995e-15	4.511	5.79232	3.96682e-16	5.76706	5.79232	1.64719e-19	5.96484	5.79232	6.6049e-20	7.4593	5.79232	1.08246e-22	7.58719	5.79232	6.99521e-23
MtgCR967474_x_at	NULL	NULL	NULL	NULL	NULL	NULL	NULL	NULL	NULL	NULL	NULL	NULL	NULL	NULL	NULL	2.38315	4.31679	6.75338e-13	2.41763	4.31679	4.69982e-13	3.40671	4.31679	5.48627e-17	3.41602	4.31679	5.12627e-17
MtgCR970286_x_at	NULL	NULL	NULL	3.1344	6.51757	1.52e-10	3.19518	6.51757	1.18e-10	5.41394	6.51757	5.95551e-17	5.63311	6.51757	2.12024e-17	6.4537	6.51757	1.30653e-19	6.67065	6.51757	5.31604e-20	8.04786	6.51757	2.32603e-22	8.28158	6.51757	1.07313e-22
MtgCR971968_x_at	NULL	NULL	NULL	NULL	NULL	NULL	NULL	NULL	NULL	2.31742	5.05439	4.39089e-09	2.3581	5.05439	3.10949e-09	5.44587	5.05439	1.92459e-18	5.53396	5.05439	1.23769e-18	7.09923	5.05439	1.04912e-21	6.94966	5.05439	1.91233e-21
MtgCT009558_80876_at	NULL	NULL	NULL	NULL	NULL	NULL	NULL	NULL	NULL	NULL	NULL	NULL	NULL	NULL	NULL	5.45739	5.14415	3.63341e-23	5.21683	5.14415	1.11882e-22	7.20629	5.14415	2.14152e-26	6.71263	5.14415	1.08489e-25
MtgCT025156_13860_x_at	NULL	NULL	NULL	NULL	NULL	NULL	NULL	NULL	NULL	2.46031	5.06751	5.14163e-12	2.23067	5.06751	5.1362e-11	4.61874	5.06751	2.38195e-19	4.50797	5.06751	4.4559e-19	7.18786	5.06751	1.20206e-24	7.02327	5.06751	2.28417e-24
MtgCT025156_6980_x_at	NULL	NULL	NULL	NULL	NULL	NULL	NULL	NULL	NULL	2.2538	4.71219	6.94033e-11	2.15512	4.71219	1.9095e-10	3.56727	4.71219	4.45433e-16	3.40795	4.71219	1.4601e-15	5.177	4.71219	1.47653e-20	5.04596	4.71219	3.0171e-20
MtgCT030192_37193_x_at	NULL	NULL	NULL	NULL	NULL	NULL	NULL	NULL	NULL	NULL	NULL	NULL	NULL	NULL	NULL	3.97064	5.6535	3.00166e-19	3.90841	5.6535	4.46927e-19	5.58845	5.6535	2.05722e-23	5.68674	5.6535	1.36073e-23
MtgCT963074_107176_x_at	NULL	NULL	NULL	NULL	NULL	NULL	NULL	NULL	NULL	NULL	NULL	NULL	NULL	NULL	NULL	2.02428	4.83173	2.16875e-10	2.00833	4.83173	2.58358e-10	4.41635	4.83173	4.09355e-19	3.94708	4.83173	8.94094e-18
MtgCT963094_12322_x_at	NULL	NULL	NULL	NULL	NULL	NULL	NULL	NULL	NULL	NULL	NULL	NULL	NULL	NULL	NULL	1.85902	4.05782	8.03435e-09	1.84647	4.05782	9.22531e-09	2.49625	4.05782	1.04796e-11	2.2813	4.05782	8.80191e-11
MtgCT963112_69183_at	NULL	NULL	NULL	1.32582	4.96663	0.000314	NULL	NULL	NULL	3.29352	4.96663	5.02831e-12	3.11325	4.96663	1.96287e-11	4.30642	4.96663	3.34374e-15	4.21915	4.96663	5.60811e-15	5.447	4.96663	5.25346e-18	5.27149	4.96663	1.30335e-17
MtgCT967303_9155_s_at	NULL	NULL	NULL	NULL	NULL	NULL	NULL	NULL	NULL	NULL	NULL	NULL	NULL	NULL	NULL	1.62696	4.37716	6.33005e-08	1.77793	4.37716	1.087e-08	2.1781	4.37716	1.2568e-10	2.7633	4.37716	4.24451e-13
MtgCT967315_47035_at	NULL	NULL	NULL	1.633	5.9088	5.23e-05	1.47768	5.9088	0.000217	4.82813	5.9088	2.47805e-15	4.86568	5.9088	2.1983e-15	7.05149	5.9088	4.03652e-20	7.01988	5.9088	4.42251e-20	7.79648	5.9088	1.78396e-21	7.93574	5.9088	1.12706e-21
MtgCT967315_49858_x_at	NULL	NULL	NULL	NULL	NULL	NULL	NULL	NULL	NULL	1.65577	5.66172	4.07415e-09	2.03297	5.66172	4.69922e-11	6.08728	5.66172	1.43768e-23	6.23588	5.66172	7.74964e-24	7.26295	5.66172	9.69215e-26	7.53259	5.66172	3.98629e-26
MtgCU024876_135051_x_at	NULL	NULL	NULL	NULL	NULL	NULL	NULL	NULL	NULL	1.09875	4.06632	0.00069489	1.29899	4.06632	9.55938e-05	1.30865	4.06632	6.74163e-05	1.45947	4.06632	1.48245e-05	4.41847	4.06632	5.10821e-16	4.44761	4.06632	4.34594e-16
MtgCU137655_123669_at	NULL	NULL	NULL	NULL	NULL	NULL	NULL	NULL	NULL	1.6734	5.00678	3.61126e-07	1.88989	5.00678	3.72126e-08	4.97744	5.00678	1.50575e-18	4.9537	5.00678	1.6841e-18	6.43289	5.00678	1.03352e-21	6.29191	5.00678	1.91233e-21
MtgCU137655_47096_x_at	NULL	NULL	NULL	NULL	NULL	NULL	NULL	NULL	NULL	3.11454	4.69123	1.1877e-11	3.27758	4.69123	3.75092e-12	3.14606	4.69123	5.58355e-12	3.08566	4.69123	8.86476e-12	5.61935	4.69123	1.35181e-18	5.65913	4.69123	1.11821e-18
MtgCU179636_19231_at	NULL	NULL	NULL	NULL	NULL	NULL	NULL	NULL	NULL	NULL	NULL	NULL	1.02299	4.62835	3.15789e-07	2.26742	4.62835	2.89341e-15	2.26442	4.62835	2.98199e-15	3.6296	4.62835	7.25328e-21	3.51165	4.62835	1.79773e-20
MtgCU179877_1528_x_at	NULL	NULL	NULL	NULL	NULL	NULL	NULL	NULL	NULL	1.38973	4.37489	1.20001e-05	1.39921	4.37489	1.10092e-05	1.63414	4.37489	6.49433e-07	1.63231	4.37489	6.65156e-07	4.04569	4.37489	6.34244e-16	4.07394	4.37489	5.31873e-16
MtgCU182773_68248_at	NULL	NULL	NULL	NULL	NULL	NULL	NULL	NULL	NULL	2.04406	4.22903	3.61126e-07	2.00684	4.22903	5.04265e-07	2.55337	4.72455	3.79727e-15	2.55065	4.72455	3.87806e-15	4.36111	4.72455	1.67359e-21	4.12248	4.72455	7.81939e-21
MtgCU302328_110001_s_at	NULL	NULL	NULL	NULL	NULL	NULL	NULL	NULL	NULL	2.50882	5.46396	4.17466e-14	2.441	5.46396	8.17561e-14	2.95431	4.22903	1.3267e-10	2.60804	4.22903	2.07405e-09	3.86644	4.22903	1.8784e-13	3.76825	4.22903	3.63097e-13
MtgCU302342_67001_at	NULL	NULL	NULL	NULL	NULL	NULL	NULL	NULL	NULL	NULL	NULL	NULL	NULL	NULL	NULL	4.8573	5.46396	5.19595e-22	4.84859	5.46396	5.3841e-22	6.62512	5.46396	1.13113e-25	6.74836	5.46396	7.22275e-26
MtgCU326393_10246_x_at	NULL	NULL	NULL	NULL	NULL	NULL	NULL	NULL	NULL	2.8206	4.75217	1.88626e-14	2.71996	4.75217	4.55996e-14	2.63415	4.75217	4.8788e-14	2.80065	4.75217	9.99237e-15	3.76244	4.75217	3.26541e-18	3.87789	4.75217	1.44509e-18
MtMNC5018393_x_at	NULL	NULL	NULL	2.89796	5.69605	1.02e-06	2.72564	5.69605	3.35e-06	5.17372	5.69605	1.15116e-12	5.16985	5.69605	1.1881e-12	6.35343	5.69605	3.29566e-15	6.32879	5.69605	3.609e-15	7.65939	5.69605	1.91047e-17	7.52189	5.69605	3.18195e-17
MtMNC5019124_x_at	NULL	NULL	NULL	2.75433	6.07728	5.75e-08	2.68891	6.07728	1.03e-07	5.45845	6.07728	2.07792e-15	5.83971	6.07728	4.3154e-16	6.23893	6.07728	2.20258e-17	6.43601	6.07728	9.53478e-18	7.71664	6.07728	5.23266e-20	7.51689	6.07728	1.09193e-19
MtMNC5019169_s_at	NULL	NULL	NULL	5.1264	7.13713	7.07e-16	5.02432	7.13713	1.56e-15	8.18206	7.13713	1.28535e-21	8.36197	7.13713	1.04966e-21	8.85743	7.13713	1.57284e-23	8.98587	7.13713	1.11269e-23	9.15096	7.13713	3.52389e-24	9.23106	7.13713	2.83426e-24
MtMNC5019524_s_at	NULL	NULL	NULL	1.67148	5.50882	1.31e-08	1.43299	5.50882	2.98e-07	4.47362	5.50882	2.22721e-19	4.53135	5.50882	1.66676e-19	5.36083	5.50882	3.02377e-22	5.30715	5.50882	3.92845e-22	7.70577	5.50882	2.09444e-26	7.64974	5.50882	2.48055e-26
MtMNC5026034_x_at	NULL	NULL	NULL	1.68273	6.06752	6.8e-05	1.48086	6.06752	0.000386	4.52881	6.06752	3.87261e-14	4.52023	6.06752	4.06901e-14	7.72613	6.06752	1.33654e-20	7.7813	6.06752	1.1049e-20	8.35577	6.06752	1.04912e-21	8.12936	6.06752	2.2096e-21
MtMNC5031802_s_at	1.80087	8.18618	3.89e-05	4.12421	8.18618	1.88e-13	2.8851	8.18618	8.05e-10	4.17328	8.18618	2.06663e-14	4.59074	8.18618	2.1983e-15	4.9305	8.18618	1.18389e-16	5.45335	8.18618	8.12832e-18	5.13467	8.18618	3.24324e-17	3.91949	8.18618	4.22193e-14
MtMNC5037136_at	NULL	NULL	NULL	NULL	NULL	NULL	NULL	NULL	NULL	1.65027	6.38219	1.86859e-09	1.44686	6.38219	2.85043e-08	5.45624	6.38219	8.14684e-23	5.64725	6.38219	3.42501e-23	6.79756	6.38219	1.67442e-25	6.62617	6.38219	3.23701e-25
MtMNC5042403_at	NULL	NULL	NULL	6.20285	6.80659	3.71e-20	5.93314	6.80659	2.82e-19	8.48547	6.80659	8.58622e-24	8.39379	6.80659	5.98462e-24	8.98058	6.80659	5.8927e-26	8.87529	6.80659	7.77523e-26	9.40843	6.80659	9.48104e-27	9.17787	6.80659	1.55798e-26
MtMNC5187944_x_at	NULL	NULL	NULL	NULL	NULL	NULL	NULL	NULL	NULL	1.13764	4.26784	0.000325144	1.15573	4.26784	0.000272131	1.41568	4.26784	1.41744e-05	1.18005	4.26784	0.000162911	2.39833	4.26784	7.65099e-10	2.36818	4.26784	1.03077e-09
MtMNC5188151_x_at	NULL	NULL	NULL	NULL	NULL	NULL	NULL	NULL	NULL	3.23476	5.71388	2.56902e-15	2.96675	5.71388	2.12929e-14	6.94638	5.71388	2.22718e-24	7.05657	5.71388	1.48526e-24	8.63521	5.71388	6.85042e-27	8.30634	5.71388	1.55798e-26
MtMNC5189152_x_at	NULL	NULL	NULL	NULL	NULL	NULL	NULL	NULL	NULL	NULL	NULL	NULL	-1.27446	7.06817	7.72022e-05	NULL	NULL	NULL	NULL	NULL	NULL	NULL	NULL	NULL	NULL	NULL	NULL
MtTC100045_at	NULL	NULL	NULL	NULL	NULL	NULL	NULL	NULL	NULL	2.51457	5.91257	2.25477e-12	2.21221	5.91257	4.5185e-11	5.90961	5.91257	2.43235e-22	6.00768	5.91257	1.55899e-22	7.50816	5.91257	2.85902e-25	7.5754	5.91257	2.51244e-25
MtTC100071_s_at	NULL	NULL	NULL	1.37978	5.95734	2.69e-05	1.01925	5.95734	0.00126	4.19344	5.95734	4.47272e-16	4.39419	5.95734	1.46791e-16	7.89986	5.95734	8.74207e-24	7.99785	5.95734	5.9828e-24	8.7655	5.95734	2.90131e-25	8.76033	5.95734	3.21771e-25
MtTC100208_x_at	NULL	NULL	NULL	NULL	NULL	NULL	NULL	NULL	NULL	3.74338	5.76352	4.12572e-16	3.50274	5.76352	2.02702e-15	6.42375	5.76352	7.6761e-23	6.24168	5.76352	1.55899e-22	7.47362	5.76352	8.15495e-25	7.64419	5.76352	5.13103e-25
MtTC100264_at	4.87327	9.94954	3.51e-20	4.80324	9.94954	3.71e-20	NULL	NULL	NULL	5.99335	9.94954	5.81186e-23	3.18611	9.94954	1.20721e-16	6.02505	9.94954	1.99319e-24	1.4634	9.94954	5.37845e-09	6.53553	9.94954	1.27314e-25	2.07224	9.94954	1.82737e-12
MtTC100321_s_at	NULL	NULL	NULL	5.90698	7.75195	2.18e-17	5.64266	7.75195	1.1e-16	8.58588	7.75195	4.98188e-22	6.97746	7.75195	5.66676e-20	10.2626	7.75195	3.85493e-25	10.1242	7.75195	5.15487e-25	10.3357	7.75195	1.34996e-25	9.43767	7.75195	1.28814e-24
MtTC100325_at	NULL	NULL	NULL	4.5558	6.94094	1.63e-15	4.59542	6.94094	1.58e-15	7.41926	6.94094	1.55029e-21	7.34951	6.94094	2.29046e-21	9.71868	6.94094	2.25554e-25	9.64222	6.94094	2.6753e-25	9.40385	6.94094	2.21758e-25	9.38866	6.94094	2.50079e-25
MtTC100329_x_at	NULL	NULL	NULL	NULL	NULL	NULL	NULL	NULL	NULL	3.69053	5.7532	3.06813e-15	3.42083	5.7532	1.97715e-14	7.29502	5.7532	1.93023e-23	7.12189	5.7532	3.57803e-23	8.10244	5.7532	6.79075e-25	7.80727	5.7532	1.81846e-24
MtTC100335_s_at	NULL	NULL	NULL	1.49746	5.79366	0.00168	1.25389	5.79366	0.00887	4.41654	5.79366	3.52048e-12	4.42666	5.79366	3.46428e-12	8.08459	5.79366	2.99946e-19	8.00765	5.79366	3.77255e-19	8.64762	5.79366	3.38725e-20	8.55975	5.79366	4.5458e-20
MtTC100341_x_at	NULL	NULL	NULL	NULL	NULL	NULL	NULL	NULL	NULL	4.36244	5.70349	5.94958e-16	4.46726	5.70349	3.3545e-16	7.02413	5.70349	5.73708e-22	6.69292	5.70349	2.02527e-21	8.06717	5.70349	8.87954e-24	7.9312	5.70349	1.40965e-23
MtTC100351_at	NULL	NULL	NULL	NULL	NULL	NULL	NULL	NULL	NULL	4.47477	5.91754	2.42831e-18	4.30334	5.91754	6.59722e-18	7.54694	5.91754	6.97272e-25	7.22955	5.91754	2.01554e-24	8.13899	5.91754	5.56521e-26	8.38991	5.91754	2.6229e-26
MtTC100579_s_at	-2.37931	13.3869	9.06e-12	NULL	NULL	NULL	NULL	NULL	NULL	NULL	NULL	NULL	NULL	NULL	NULL	NULL	NULL	NULL	2.7084	13.3869	3.72279e-15	NULL	NULL	NULL	NULL	NULL	NULL
MtTC100580_x_at	NULL	NULL	NULL	NULL	NULL	NULL	NULL	NULL	NULL	1.10258	4.83555	4.04108e-05	1.05225	4.83555	7.65456e-05	5.64275	4.83555	2.1248e-21	5.4568	4.83555	5.12822e-21	6.72025	4.83555	1.21989e-23	6.42725	4.83555	4.10986e-23
MtTC100607_at	NULL	NULL	NULL	2.87137	6.39881	7.5e-09	2.93312	6.39881	5.68e-09	5.72538	6.39881	1.48727e-16	5.55883	6.39881	3.2363e-16	8.22744	6.39881	2.69967e-21	8.55113	6.39881	9.50088e-22	8.85347	6.39881	2.37496e-22	8.82645	6.39881	2.58474e-22
MtTC100789_at	NULL	NULL	NULL	4.22368	6.50367	1.03e-14	3.33126	6.50367	4.01e-12	3.73971	6.50367	2.98877e-14	3.90643	6.50367	1.04823e-14	5.2848	6.50367	1.50057e-18	5.67532	6.50367	2.19803e-19	6.14124	6.50367	1.81045e-20	5.57017	6.50367	2.68581e-19
MtTC100806_at	NULL	NULL	NULL	NULL	NULL	NULL	NULL	NULL	NULL	1.99131	5.55611	4.35038e-11	1.89766	5.55611	1.29766e-10	3.34764	5.55611	5.24333e-17	3.53194	5.55611	1.24061e-17	5.00326	5.55611	7.41277e-22	4.56271	5.55611	9.20475e-21
MtTC100865_at	NULL	NULL	NULL	NULL	NULL	NULL	NULL	NULL	NULL	3.52954	6.80296	7.57543e-15	3.30653	6.80296	3.78124e-14	8.33244	6.80296	6.6411e-25	8.27098	6.80296	8.11023e-25	9.5447	6.80296	1.37603e-26	9.24204	6.80296	2.6229e-26
MtTC100893_x_at	NULL	NULL	NULL	1.52429	5.43425	0.0014	1.23999	5.43425	0.00954	4.52106	5.43425	2.0252e-12	4.4677	5.43425	2.75304e-12	5.63804	5.43425	4.03349e-15	5.58031	5.43425	5.23064e-15	7.33929	5.43425	2.97083e-18	7.23218	5.43425	4.45595e-18
MtTC100894_at	NULL	NULL	NULL	NULL	NULL	NULL	NULL	NULL	NULL	1.71737	4.60377	1.81549e-07	1.43489	4.60377	4.06333e-06	4.21626	4.60377	9.09659e-17	4.15985	4.60377	1.28486e-16	6.69181	4.60377	2.59148e-22	6.6403	4.60377	3.20499e-22
MtTC100895_x_at	NULL	NULL	NULL	NULL	NULL	NULL	NULL	NULL	NULL	3.75668	5.11904	9.14611e-14	3.77798	5.11904	8.09433e-14	4.63607	5.11904	1.90256e-16	4.59369	5.11904	2.39611e-16	7.07279	5.11904	1.60221e-21	6.88475	5.11904	3.3255e-21
MtTC101084_at	NULL	NULL	NULL	3.32855	6.60313	2.22e-11	3.03439	6.60313	2.14e-10	6.7679	6.60313	1.27358e-19	6.37502	6.60313	5.78433e-19	9.05694	6.60313	1.06357e-23	9.2109	6.60313	6.70802e-24	9.15674	6.60313	3.96201e-24	9.18236	6.60313	3.78331e-24
MtTC101086_x_at	NULL	NULL	NULL	NULL	NULL	NULL	NULL	NULL	NULL	2.24259	4.59578	2.42397e-08	2.14961	4.59578	5.65719e-08	4.30626	4.59578	3.64127e-15	4.12259	4.59578	1.11528e-14	4.88625	4.59578	1.09967e-16	4.5663	4.59578	6.81189e-16
MtTC101177_s_at	NULL	NULL	NULL	1.08002	5.67646	0.000162	NULL	NULL	NULL	3.63005	5.67646	9.90024e-16	3.41364	5.67646	4.29813e-15	7.75338	5.67646	8.83713e-25	7.86164	5.67646	6.39213e-25	8.91853	5.67646	1.55801e-26	9.07335	5.67646	1.19931e-26
MtTC101238_s_at	NULL	NULL	NULL	2.2323	6.34674	4.06e-06	2.01664	6.34674	2.3e-05	5.41342	6.34674	4.89595e-15	5.41873	6.34674	5.17516e-15	8.14464	6.34674	3.95574e-20	8.19209	6.34674	3.3295e-20	8.92918	6.34674	2.20321e-21	8.4698	6.34674	9.32208e-21
MtTC101451_at	1.13214	6.56546	0.000391	NULL	NULL	NULL	NULL	NULL	NULL	2.10658	6.56546	1.17439e-10	2.02722	6.56546	2.79382e-10	4.53496	6.56546	2.3504e-19	4.97101	6.56546	2.01769e-20	6.01716	6.56546	7.70343e-23	5.40719	6.56546	1.40693e-21
MtTC101615_x_at	NULL	NULL	NULL	1.23689	6.41378	0.000124	1.23027	6.41378	0.000148	4.73062	6.41378	2.41547e-17	4.97382	6.41378	7.24606e-18	7.53154	6.41378	2.73671e-23	7.76796	6.41378	1.30867e-23	8.64685	6.41378	4.2542e-25	8.42411	6.41378	8.64927e-25
MtTC101692_at	NULL	NULL	NULL	NULL	NULL	NULL	NULL	NULL	NULL	4.65472	6.09122	2.38865e-16	4.43607	6.09122	7.77869e-16	8.00873	6.09122	4.12174e-23	7.92852	6.09122	5.24494e-23	9.46866	6.09122	3.01583e-25	9.02825	6.09122	1.02917e-24
MtTC101763_x_at	NULL	NULL	NULL	NULL	NULL	NULL	NULL	NULL	NULL	3.43064	5.37787	4.42465e-17	3.59657	5.37787	1.32522e-17	7.67491	5.37787	2.08995e-26	7.71538	5.37787	1.74652e-26	8.58824	5.37787	1.10623e-27	8.75465	5.37787	8.63153e-28
MtTC101764_s_at	NULL	NULL	NULL	2.39705	6.12382	4.29e-06	1.93131	6.12382	0.000117	5.64222	6.12382	1.09952e-14	5.65366	6.12382	1.07198e-14	8.93811	6.12382	2.48719e-20	8.89417	6.12382	2.76179e-20	9.68313	6.12382	1.85621e-21	9.65757	6.12382	2.01378e-21
MtTC101768_s_at	NULL	NULL	NULL	NULL	NULL	NULL	NULL	NULL	NULL	1.02059	5.2099	3.46978e-06	1.15051	5.2099	4.55928e-07	6.96863	5.2099	4.33939e-26	6.98168	5.2099	3.41367e-26	7.75809	5.2099	2.22595e-27	7.7114	5.2099	3.01411e-27
MtTC101781_at	NULL	NULL	NULL	NULL	NULL	NULL	NULL	NULL	NULL	1.61751	5.48001	2.13052e-06	1.52946	5.48001	5.27028e-06	9.42277	5.48001	6.58781e-25	9.17695	5.48001	1.23107e-24	9.50783	5.48001	2.28142e-25	9.27318	5.48001	4.59582e-25
MtTC101991_at	NULL	NULL	NULL	NULL	NULL	NULL	NULL	NULL	NULL	1.9286	5.66757	6.45819e-12	2.17899	5.66757	3.7243e-13	7.54475	5.66757	7.86497e-27	7.60554	5.66757	5.81654e-27	8.22789	5.66757	7.71824e-28	8.58745	5.66757	4.83387e-28
MtTC102038_at	NULL	NULL	NULL	NULL	NULL	NULL	NULL	NULL	NULL	2.16589	5.48684	4.40212e-11	2.32862	5.48684	8.6948e-12	6.5952	5.48684	9.52984e-24	6.78532	5.48684	4.43457e-24	8.60536	5.48684	9.22898e-27	8.29614	5.48684	1.93925e-26
MtTC102054_at	NULL	NULL	NULL	NULL	NULL	NULL	NULL	NULL	NULL	1.8901	5.16621	2.39458e-11	1.80772	5.16621	6.85538e-11	6.57436	5.16621	1.98361e-25	6.73785	5.16621	1.11038e-25	6.85074	5.16621	3.63731e-26	6.98337	5.16621	2.40376e-26
MtTC102093_at	NULL	NULL	NULL	NULL	NULL	NULL	NULL	NULL	NULL	1.82492	5.77987	3.03828e-09	2.25781	5.77987	2.88979e-11	6.74082	5.77987	9.52984e-24	7.16955	5.77987	2.05407e-24	7.77781	5.77987	1.2788e-25	7.8275	5.77987	1.12074e-25
MtTC102094_x_at	NULL	NULL	NULL	1.03213	5.48065	0.000453	NULL	NULL	NULL	3.87061	5.48065	6.17482e-16	3.87328	5.48065	6.04086e-16	4.48155	5.48065	3.82669e-18	4.592	5.48065	1.96754e-18	6.32833	5.48065	2.45657e-22	6.62128	5.48065	7.3178e-23
MtTC102095_x_at	NULL	NULL	NULL	2.60345	5.85131	8.88e-09	2.51063	5.85131	2.09e-08	6.79717	5.85131	2.53378e-19	6.87987	5.85131	1.88571e-19	7.46147	5.85131	3.46379e-21	7.47492	5.85131	3.31994e-21	8.65954	5.85131	4.04168e-23	8.82826	5.85131	2.47306e-23
MtTC102115_x_at	NULL	NULL	NULL	NULL	NULL	NULL	NULL	NULL	NULL	2.94523	5.35541	4.15966e-13	3.1988	5.35541	5.52575e-14	8.28287	5.35541	5.27647e-25	8.29507	5.35541	5.14763e-25	8.56136	5.35541	1.09259e-25	8.47856	5.35541	1.30836e-25
MtTC102163_at	NULL	NULL	NULL	4.25831	6.89291	3.13e-15	4.29221	6.89291	3.2e-15	5.7619	6.89291	3.03775e-19	6.09234	6.89291	8.84401e-20	6.16526	6.89291	8.2379e-21	6.71241	6.89291	8.52095e-22	7.19524	6.89291	8.15634e-23	6.92785	6.89291	2.34018e-22
MtTC102184_at	NULL	NULL	NULL	NULL	NULL	NULL	NULL	NULL	NULL	1.14704	5.19467	7.0147e-06	1.01361	5.19467	4.34876e-05	5.66261	5.19467	2.45211e-22	5.61175	5.19467	3.12553e-22	7.04779	5.19467	4.74124e-25	6.78947	5.19467	1.26213e-24
MtTC102310_at	NULL	NULL	NULL	NULL	NULL	NULL	NULL	NULL	NULL	NULL	NULL	NULL	NULL	NULL	NULL	5.55725	4.86696	4.68251e-23	5.7788	4.86696	1.73724e-23	6.68514	4.86696	2.25837e-25	6.94515	4.86696	9.27035e-26
MtTC102542_at	NULL	NULL	NULL	NULL	NULL	NULL	NULL	NULL	NULL	2.19641	5.61428	1.04962e-12	1.87019	5.61428	4.53886e-11	6.73867	5.61428	1.64717e-25	6.70548	5.61428	1.70114e-25	7.67959	5.61428	4.23315e-27	7.7889	5.61428	3.79209e-27
MtTC102581_at	NULL	NULL	NULL	NULL	NULL	NULL	NULL	NULL	NULL	3.21983	5.5896	1.32338e-15	3.29017	5.5896	7.86989e-16	7.98773	5.5896	4.33939e-26	8.02821	5.5896	3.41367e-26	8.42763	5.5896	5.15709e-27	8.62689	5.5896	3.83945e-27
MtTC102640_at	NULL	NULL	NULL	NULL	NULL	NULL	NULL	NULL	NULL	2.53391	5.96647	4.85682e-15	2.45266	5.96647	1.08049e-14	7.23618	5.96647	9.56364e-27	7.54663	5.96647	4.15812e-27	7.9243	5.96647	8.43252e-28	7.74925	5.96647	1.03782e-27
MtTC102647_at	NULL	NULL	NULL	NULL	NULL	NULL	NULL	NULL	NULL	3.30091	5.28785	2.38543e-15	3.36909	5.28785	1.57924e-15	7.52245	5.28785	4.93727e-25	7.59065	5.28785	3.91707e-25	8.31406	5.28785	2.14117e-26	8.38719	5.28785	1.85198e-26
MtTC102655_x_at	NULL	NULL	NULL	3.31629	6.29808	1.27e-09	3.30741	6.29808	1.59e-09	6.64473	6.29808	1.5934e-17	6.85084	6.29808	7.79728e-18	7.01031	6.29808	8.92604e-19	7.25334	6.29808	3.53419e-19	8.5534	6.29808	2.87234e-21	8.68403	6.29808	1.94471e-21
MtTC102778_at	NULL	NULL	NULL	2.90721	6.31408	1.78e-10	2.45344	6.31408	7.39e-09	6.1419	6.31408	4.78192e-19	6.12716	6.31408	5.51361e-19	8.0806	6.31408	6.14454e-23	8.01526	6.31408	7.29967e-23	8.67516	6.31408	5.37009e-24	8.74461	6.31408	4.43013e-24
MtTC102828_at	NULL	NULL	NULL	NULL	NULL	NULL	NULL	NULL	NULL	NULL	NULL	NULL	NULL	NULL	NULL	2.66441	5.04096	3.79318e-16	2.68845	5.04096	2.93173e-16	3.82244	5.04096	1.71084e-20	3.615	5.04096	8.07639e-20
MtTC102850_at	NULL	NULL	NULL	NULL	NULL	NULL	NULL	NULL	NULL	2.07465	5.89358	9.36997e-12	1.83063	5.89358	1.64784e-10	5.23628	5.89358	1.89162e-22	5.29892	5.89358	1.3834e-22	6.61833	5.89358	2.58818e-25	6.33038	5.89358	8.213e-25
MtTC102862_at	NULL	NULL	NULL	NULL	NULL	NULL	NULL	NULL	NULL	2.6911	5.28296	2.51263e-12	2.67166	5.28296	3.06921e-12	7.36335	5.28296	6.46408e-24	7.32427	5.28296	6.70802e-24	8.44638	5.28296	1.06169e-25	8.47131	5.28296	9.27035e-26
MtTC102913_at	NULL	NULL	NULL	NULL	NULL	NULL	NULL	NULL	NULL	2.37069	5.60706	2.40829e-12	2.29518	5.60706	5.24198e-12	6.72973	5.60706	2.40196e-24	6.82701	5.60706	1.68853e-24	8.13027	5.60706	1.37603e-26	8.15571	5.60706	1.40342e-26
MtTC103031_at	NULL	NULL	NULL	2.62879	5.68724	2.21e-08	2.86474	5.68724	4.81e-09	5.08996	5.68724	1.21569e-15	5.5531	5.68724	1.48944e-16	5.83483	5.68724	1.07575e-17	6.27051	5.68724	1.54232e-18	7.67843	5.68724	4.60383e-21	7.92302	5.68724	2.00095e-21
MtTC103042_s_at	NULL	NULL	NULL	NULL	NULL	NULL	NULL	NULL	NULL	2.76524	5.45504	4.34395e-14	2.43872	5.45504	9.46696e-13	5.7336	5.45504	9.31543e-23	5.52967	5.45504	2.34044e-22	7.62033	5.45504	4.41385e-26	7.43337	5.45504	7.54147e-26
MtTC103155_at	NULL	NULL	NULL	NULL	NULL	NULL	NULL	NULL	NULL	2.10631	5.47595	2.7633e-12	1.91221	5.47595	2.72359e-11	8.03873	5.47595	7.0197e-27	7.98421	5.47595	5.81654e-27	8.71798	5.47595	7.71824e-28	8.64819	5.47595	6.29221e-28
MtTC103159_at	NULL	NULL	NULL	NULL	NULL	NULL	NULL	NULL	NULL	4.61938	5.79234	2.421e-17	4.44661	5.79234	6.46473e-17	7.64496	5.79234	1.09816e-23	7.48793	5.79234	1.78742e-23	8.45577	5.79234	4.19703e-25	8.14814	5.79234	1.08569e-24
MtTC103235_at	NULL	NULL	NULL	NULL	NULL	NULL	NULL	NULL	NULL	4.23727	6.21892	6.62791e-16	4.061	6.21892	1.88261e-15	6.77609	6.21892	8.00589e-22	6.84779	6.21892	5.94637e-22	8.49078	6.21892	1.24927e-24	8.6309	6.21892	8.76821e-25
MtTC103256_x_at	NULL	NULL	NULL	2.11792	5.96877	2.13e-06	1.99221	5.96877	6.56e-06	6.42718	5.96877	8.63787e-18	6.36123	5.96877	1.13519e-17	7.18898	5.96877	9.41036e-20	7.15418	5.96877	1.06117e-19	8.24503	5.96877	1.57966e-21	8.07032	5.96877	2.79944e-21
MtTC103322_s_at	NULL	NULL	NULL	NULL	NULL	NULL	NULL	NULL	NULL	3.18725	5.57123	3.7426e-15	3.14795	5.57123	5.37751e-15	5.9239	5.57123	1.12221e-22	6.02605	5.57123	7.10813e-23	7.55651	5.57123	1.28616e-25	7.79441	5.57123	6.56995e-26
MtTC103550_at	NULL	NULL	NULL	NULL	NULL	NULL	NULL	NULL	NULL	1.68831	5.18132	1.9751e-09	1.93216	5.18132	1.04151e-10	7.48688	5.18132	8.11657e-26	7.39935	5.18132	9.54159e-26	8.41773	5.18132	3.4636e-27	8.51611	5.18132	3.14248e-27
MtTC103559_x_at	NULL	NULL	NULL	NULL	NULL	NULL	NULL	NULL	NULL	2.26448	5.20435	1.15716e-11	2.33935	5.20435	5.64003e-12	5.87823	5.20435	1.15475e-22	5.8962	5.20435	1.06404e-22	7.29687	5.20435	2.53735e-25	6.93072	5.20435	9.25528e-25
MtTC103606_at	NULL	NULL	NULL	NULL	NULL	NULL	NULL	NULL	NULL	2.20561	5.07777	5.87696e-10	2.14833	5.07777	1.05617e-09	6.96857	5.07777	6.58252e-23	6.9735	5.07777	6.34577e-23	8.06562	5.07777	8.09449e-25	8.16595	5.07777	6.3199e-25
MtTC103613_at	NULL	NULL	NULL	4.52201	7.00783	2.59e-14	4.26719	7.00783	1.38e-13	7.91043	7.00783	5.26575e-21	7.84341	7.00783	7.47251e-21	8.80626	7.00783	3.62971e-23	8.76409	7.00783	4.07792e-23	9.89525	7.00783	9.26346e-25	9.49299	7.00783	2.81153e-24
MtTC103627_at	NULL	NULL	NULL	1.17241	4.49912	1.65e-05	NULL	NULL	NULL	NULL	NULL	NULL	NULL	NULL	NULL	1.09516	4.49912	1.12895e-05	1.14887	4.49912	5.3995e-06	2.05492	4.49912	5.44129e-11	1.82163	4.49912	8.38389e-10
MtTC103903_s_at	NULL	NULL	NULL	NULL	NULL	NULL	NULL	NULL	NULL	5.52533	6.35928	4.03499e-20	5.40858	6.35928	7.93277e-20	8.86658	6.35928	5.06297e-26	8.82088	6.35928	5.68224e-26	9.14487	6.35928	1.14846e-26	9.02597	6.35928	1.55798e-26
MtTC104070_at	NULL	NULL	NULL	NULL	NULL	NULL	NULL	NULL	NULL	NULL	NULL	NULL	NULL	NULL	NULL	3.46566	5.0981	1.50359e-14	3.35683	5.0981	3.36875e-14	4.50762	5.0981	1.18851e-17	4.19273	5.0981	8.61521e-17
MtTC104095_at	NULL	NULL	NULL	NULL	NULL	NULL	NULL	NULL	NULL	NULL	NULL	NULL	NULL	NULL	NULL	1.48741	3.94103	4.85258e-07	1.2878	3.94103	5.43976e-06	2.07692	3.94103	5.70679e-10	1.74511	3.94103	2.29768e-08
MtTC104412_at	NULL	NULL	NULL	NULL	NULL	NULL	NULL	NULL	NULL	NULL	NULL	NULL	NULL	NULL	NULL	4.82912	4.77051	7.03608e-21	4.79871	4.77051	8.28391e-21	6.82604	4.77051	4.77482e-25	6.81887	4.77051	5.37131e-25
MtTC104456_at	NULL	NULL	NULL	NULL	NULL	NULL	NULL	NULL	NULL	2.48365	5.54937	2.52283e-11	2.34067	5.54937	9.93239e-11	6.96258	5.54937	3.92032e-23	6.92834	5.54937	4.48859e-23	7.68724	5.54937	1.59014e-24	7.63617	5.54937	1.99533e-24
MtTC104457_at	NULL	NULL	NULL	NULL	NULL	NULL	NULL	NULL	NULL	1.41949	5.02435	7.875e-06	1.3698	5.02435	1.37718e-05	4.67571	5.02435	1.38894e-17	4.67398	5.02435	1.37583e-17	6.13651	5.02435	6.46248e-21	6.20559	5.02435	4.82808e-21
MtTC104756_x_at	NULL	NULL	NULL	NULL	NULL	NULL	NULL	NULL	NULL	2.19234	5.65418	1.23785e-11	1.91608	5.65418	2.66341e-10	5.60998	5.65418	1.83665e-22	5.98073	5.65418	3.58561e-23	7.13053	5.65418	2.21758e-25	7.09157	5.65418	2.67513e-25
MtTC105030_at	NULL	NULL	NULL	NULL	NULL	NULL	NULL	NULL	NULL	NULL	NULL	NULL	NULL	NULL	NULL	2.16203	3.82713	9.88194e-12	1.96238	3.82713	9.52432e-11	1.93483	3.82713	1.22583e-10	1.72698	3.82713	1.55634e-09
MtTC105188_at	NULL	NULL	NULL	4.54856	7.60647	1.13e-13	4.39183	7.60647	3.33e-13	7.69252	7.60647	4.84417e-20	7.43174	7.60647	1.15039e-19	8.47792	7.60647	5.19441e-22	8.62551	7.60647	3.2915e-22	8.77678	7.60647	1.21478e-22	8.55336	7.60647	2.48543e-22
MtTC105390_at	NULL	NULL	NULL	1.08484	5.05704	0.00157	1.09423	5.05704	0.00165	2.9783	5.05704	1.58396e-11	3.20847	5.05704	2.96273e-12	4.58318	5.05704	1.7216e-16	4.51532	5.05704	2.51284e-16	6.16765	5.05704	4.36206e-20	5.95636	5.05704	1.14459e-19
MtTC105398_s_at	NULL	NULL	NULL	NULL	NULL	NULL	NULL	NULL	NULL	2.13157	4.90898	3.84038e-10	2.20557	4.90898	1.81572e-10	5.95081	4.90898	9.71971e-22	6.03214	4.90898	6.64772e-22	7.09906	4.90898	5.59364e-24	6.97399	4.90898	9.3296e-24
MtTC105451_x_at	NULL	NULL	NULL	3.48976	5.65855	2.6e-13	3.21799	5.65855	2.26e-12	5.42977	5.65855	8.28237e-19	5.31538	5.65855	1.5469e-18	6.13355	5.65855	5.92832e-21	6.01875	5.65855	9.82513e-21	7.725	5.65855	8.2032e-24	7.52758	5.65855	1.63179e-23
MtTC105820_at	NULL	NULL	NULL	3.639	5.84063	9.57e-12	3.32805	5.84063	9.03e-11	6.14492	5.84063	5.07782e-18	6.21664	5.84063	4.05805e-18	7.39202	5.84063	7.61764e-21	7.26462	5.84063	1.2042e-20	8.09221	5.84063	4.28259e-22	8.25504	5.84063	2.52746e-22
MtTC106080_at	NULL	NULL	NULL	2.81037	6.19897	2.71e-12	2.62582	6.19897	1.67e-11	5.74209	6.19897	1.43722e-20	5.73147	6.19897	1.83461e-20	6.90924	6.19897	1.41262e-23	6.94796	6.19897	1.23397e-23	7.41837	6.19897	1.1289e-24	7.4284	6.19897	1.13663e-24
MtTC106263_at	2.40566	5.70189	2.9e-09	3.44353	5.70189	1.13e-13	2.77597	5.70189	2.11e-11	3.51525	5.70189	9.83537e-15	3.3271	5.70189	3.78625e-14	4.95079	5.70189	4.89119e-19	4.95076	5.70189	4.78348e-19	4.6183	5.70189	2.41292e-18	4.45344	5.70189	6.50456e-18
MtTC106290_at	NULL	NULL	NULL	NULL	NULL	NULL	NULL	NULL	NULL	NULL	NULL	NULL	NULL	NULL	NULL	NULL	NULL	NULL	NULL	NULL	NULL	1.28113	4.00804	1.87328e-06	NULL	NULL	NULL
MtTC106358_at	NULL	NULL	NULL	NULL	NULL	NULL	NULL	NULL	NULL	NULL	NULL	NULL	1.02941	7.13401	1.27815e-05	5.74154	7.13401	2.88566e-23	6.20127	7.13401	4.33135e-24	6.12515	7.13401	2.92409e-24	5.63419	7.13401	2.60324e-23
MtTC106423_at	NULL	NULL	NULL	4.00161	6.98437	2.92e-15	3.70149	6.98437	2.39e-14	6.8189	6.98437	1.22347e-21	6.65599	6.98437	2.13158e-21	7.88283	6.98437	2.95127e-24	7.90501	6.98437	2.68856e-24	8.52487	6.98437	1.95252e-25	8.11932	6.98437	6.60913e-25
MtTC106562_x_at	NULL	NULL	NULL	1.53993	5.68253	0.000453	1.27811	5.68253	0.00348	4.86331	5.68253	3.5662e-14	4.8112	5.68253	4.60435e-14	6.45386	5.68253	9.8951e-18	6.49672	5.68253	8.19365e-18	8.02444	5.68253	1.95422e-20	7.87921	5.68253	3.26535e-20
MtTC106577_x_at	NULL	NULL	NULL	NULL	NULL	NULL	NULL	NULL	NULL	4.27255	6.43125	1.4754e-16	4.30213	6.43125	1.29761e-16	9.26768	6.43125	1.11878e-25	9.35686	6.43125	7.96465e-26	9.00096	6.43125	9.05303e-26	8.88113	6.43125	1.18068e-25
MtTC106581_x_at	NULL	NULL	NULL	2.33026	6.18614	2.08e-07	2.16237	6.18614	9.32e-07	4.99811	6.18614	1.69258e-15	4.72114	6.18614	6.70003e-15	7.74886	6.18614	5.14704e-21	7.67646	6.18614	6.64253e-21	8.55662	6.18614	2.31882e-22	8.34525	6.18614	4.57718e-22
MtTC106585_x_at	NULL	NULL	NULL	NULL	NULL	NULL	NULL	NULL	NULL	3.11362	5.31094	1.06759e-14	2.88659	5.31094	6.79564e-14	6.74118	5.31094	7.96266e-24	6.86973	5.31094	4.54705e-24	8.14668	5.31094	3.84009e-26	8.49126	5.31094	1.55798e-26
MtTC106589_s_at	NULL	NULL	NULL	1.38526	5.49058	0.0015	1.27931	5.49058	0.00361	4.43677	5.49058	3.80921e-13	4.43343	5.49058	3.90027e-13	5.99345	5.49058	8.05711e-17	6.06546	5.49058	5.78548e-17	7.59348	5.49058	1.02402e-19	7.39093	5.49058	2.20301e-19
MtTC106590_at	NULL	NULL	NULL	1.30006	6.21101	1.82e-06	1.3395	6.21101	1.22e-06	3.60991	6.21101	6.28287e-17	3.55621	6.21101	9.07262e-17	6.80183	6.21101	1.17213e-24	6.88396	6.21101	8.58314e-25	8.46681	6.21101	4.05093e-27	8.59181	6.21101	3.79209e-27
MtTC106595_x_at	NULL	NULL	NULL	NULL	NULL	NULL	NULL	NULL	NULL	1.12812	4.55764	9.30824e-05	1.13324	4.55764	8.74375e-05	2.60797	4.55764	9.7307e-12	2.80562	4.55764	1.65201e-12	4.06669	4.55764	1.00962e-16	4.1739	4.55764	5.04545e-17
MtTC106597_at	NULL	NULL	NULL	NULL	NULL	NULL	NULL	NULL	NULL	2.39723	5.6973	1.21563e-10	2.52863	5.6973	3.83739e-11	7.39213	5.6973	2.0035e-23	7.51683	5.6973	1.35622e-23	8.82154	5.6973	1.2788e-25	8.829	5.6973	1.26168e-25
MtTC106603_at	NULL	NULL	NULL	NULL	NULL	NULL	NULL	NULL	NULL	1.11172	5.476	3.86118e-06	1.14889	5.476	2.30208e-06	7.28937	5.476	1.11878e-25	7.29831	5.476	9.54159e-26	8.19843	5.476	4.05093e-27	8.11354	5.476	4.70056e-27
MtTC106606_s_at	NULL	NULL	NULL	NULL	NULL	NULL	NULL	NULL	NULL	1.25405	5.80196	1.08307e-06	1.19157	5.80196	2.58449e-06	6.38039	5.80196	6.89976e-24	6.3354	5.80196	7.57148e-24	8.07971	5.80196	1.24358e-26	7.78595	5.80196	2.6229e-26
MtTC106799_at	NULL	NULL	NULL	1.39011	6.48081	1.24e-06	1.14545	6.48081	3.2e-05	5.48804	6.48081	6.97664e-21	5.07011	6.48081	5.66676e-20	10.0979	6.48081	1.33615e-27	9.93449	6.48081	2.16406e-27	9.7175	6.48081	9.23263e-28	9.63018	6.48081	1.03782e-27
MtTC106800_s_at	NULL	NULL	NULL	NULL	NULL	NULL	NULL	NULL	NULL	2.07251	5.38096	9.40573e-10	2.30932	5.38096	8.81739e-11	7.93748	5.38096	1.02553e-24	8.16309	5.38096	5.15487e-25	8.70455	5.38096	5.46257e-26	9.20175	5.38096	1.55798e-26
MtTC106870-1_x_at	NULL	NULL	NULL	5.14498	6.85811	2.24e-16	5.17744	6.85811	2.35e-16	7.73747	6.85811	1.32362e-21	7.73749	6.85811	1.629e-21	9.00767	6.85811	3.02574e-24	9.17038	6.85811	2.03474e-24	9.40121	6.85811	4.76543e-25	9.40979	6.85811	5.13741e-25
MtTC106870-2_x_at	NULL	NULL	NULL	NULL	NULL	NULL	NULL	NULL	NULL	4.18445	5.52757	6.69097e-19	4.2342	5.52757	5.51361e-19	7.27612	5.52757	1.15281e-25	7.19603	5.52757	1.29102e-25	8.23906	5.52757	3.90407e-27	8.20976	5.52757	3.88745e-27
MtTC107078_at	NULL	NULL	NULL	NULL	NULL	NULL	NULL	NULL	NULL	2.39318	6.05706	4.17628e-12	3.02726	6.05706	1.48449e-14	8.29345	6.05706	4.45292e-26	8.73021	6.05706	1.74652e-26	8.45581	6.05706	1.24358e-26	8.88081	6.05706	4.68897e-27
MtTC107181_at	NULL	NULL	NULL	NULL	NULL	NULL	NULL	NULL	NULL	1.6119	6.98531	1.83323e-07	1.23624	6.98531	1.54012e-05	3.44499	6.98531	3.51055e-15	3.89353	6.98531	1.40825e-16	4.37639	6.98531	4.92461e-18	4.17494	6.98531	1.80696e-17
MtTC107422_at	NULL	NULL	NULL	NULL	NULL	NULL	NULL	NULL	NULL	2.84753	5.65815	2.45442e-15	2.68543	5.65815	1.02498e-14	6.4984	5.65815	4.93727e-25	6.55421	5.65815	3.91707e-25	7.95485	5.65815	3.19398e-27	8.02751	5.65815	3.14248e-27
MtTC107446_x_at	NULL	NULL	NULL	NULL	NULL	NULL	NULL	NULL	NULL	3.72876	5.96535	1.14428e-16	3.678	5.96535	1.64895e-16	7.73017	5.96535	2.1618e-25	7.83554	5.96535	1.55298e-25	8.18336	5.96535	2.69182e-26	8.23971	5.96535	2.40376e-26
MtTC107608_at	NULL	NULL	NULL	2.50404	6.76617	4.89e-09	2.17276	6.76617	9.19e-08	5.8454	6.76617	1.86023e-18	5.57475	6.76617	6.3501e-18	7.71228	6.76617	2.33097e-22	7.60333	6.76617	3.33501e-22	8.70824	6.76617	5.59364e-24	8.48909	6.76617	1.14069e-23
MtTC107615_at	NULL	NULL	NULL	NULL	NULL	NULL	NULL	NULL	NULL	NULL	NULL	NULL	NULL	NULL	NULL	7.34609	5.22037	1.92361e-25	7.37813	5.22037	1.678e-25	8.13691	5.22037	9.48104e-27	7.98177	5.22037	1.50276e-26
MtTC107616_at	NULL	NULL	NULL	NULL	NULL	NULL	NULL	NULL	NULL	NULL	NULL	NULL	NULL	NULL	NULL	2.07696	4.22885	4.20843e-12	2.13441	4.22885	2.15154e-12	4.02643	4.22885	1.02135e-19	4.201	4.22885	3.24168e-20
MtTC107866_s_at	NULL	NULL	NULL	1.43936	9.92911	1.13e-07	2.13334	9.92911	3.59e-11	1.90744	9.92911	6.76094e-11	4.10687	9.92911	7.29434e-19	1.20301	9.92911	5.72375e-07	1.56932	9.92911	3.25402e-09	-3.16217	9.92911	1.04827e-16	NULL	NULL	NULL
MtTC107904_at	NULL	NULL	NULL	NULL	NULL	NULL	NULL	NULL	NULL	NULL	NULL	NULL	NULL	NULL	NULL	7.5481	5.54208	1.78276e-26	7.5112	5.54208	1.74652e-26	7.88596	5.54208	3.09786e-27	7.46374	5.54208	8.88729e-27
MtTC107906_at	NULL	NULL	NULL	NULL	NULL	NULL	NULL	NULL	NULL	1.32709	5.5924	1.185e-07	1.05512	5.5924	6.15412e-06	6.10612	5.5924	3.73997e-24	6.23816	5.5924	2.21024e-24	7.98192	5.5924	4.05093e-27	7.94907	5.5924	4.68897e-27
MtTC108024_at	NULL	NULL	NULL	3.96205	7.57546	4.32e-15	3.68962	7.57546	3.24e-14	6.29024	7.57546	9.9047e-21	5.993	7.57546	4.17152e-20	6.63533	7.57546	2.70997e-22	7.03974	7.57546	5.89486e-23	8.04925	7.57546	9.93473e-25	7.81563	7.57546	2.22859e-24
MtTC108069_s_at	NULL	NULL	NULL	4.41982	6.1472	1.06e-14	4.01701	6.1472	1.41e-13	7.48258	6.1472	5.19043e-21	7.64835	6.1472	3.08673e-21	7.34515	6.1472	8.57331e-22	7.20206	6.1472	1.42107e-21	8.44997	6.1472	1.22989e-23	8.34075	6.1472	1.81633e-23
MtTC108086_at	NULL	NULL	NULL	2.92188	6.35934	1.65e-09	2.77353	6.35934	5.68e-09	6.04591	6.35934	9.79341e-18	6.03193	6.35934	1.10336e-17	6.48637	6.35934	3.40191e-19	6.54731	6.35934	2.60691e-19	8.72299	6.35934	7.79302e-23	8.256	6.35934	3.49572e-22
MtTC108107_x_at	NULL	NULL	NULL	3.74291	6.77074	4.89e-13	3.34741	6.77074	8.96e-12	7.03111	6.77074	1.83287e-20	6.70279	6.77074	6.67676e-20	9.31995	6.77074	1.85276e-24	9.16185	6.77074	2.75383e-24	9.57292	6.77074	4.23872e-25	9.07647	6.77074	1.67602e-24
MtTC108178_at	NULL	NULL	NULL	NULL	NULL	NULL	NULL	NULL	NULL	NULL	NULL	NULL	NULL	NULL	NULL	3.63121	4.89911	1.54971e-17	3.25812	4.89911	2.6922e-16	4.42312	4.89911	5.51072e-20	4.07924	4.89911	5.16999e-19
MtTC108179_x_at	NULL	NULL	NULL	NULL	NULL	NULL	NULL	NULL	NULL	NULL	NULL	NULL	NULL	NULL	NULL	4.40895	6.24452	1.00953e-20	4.98063	6.24452	4.08203e-22	5.63936	6.24452	9.13825e-24	5.57315	6.24452	1.29316e-23
MtTC108183_at	NULL	NULL	NULL	NULL	NULL	NULL	NULL	NULL	NULL	NULL	NULL	NULL	NULL	NULL	NULL	1.15344	4.19942	0.000232015	1.13908	4.19942	0.000270058	1.6129	4.19942	1.93731e-06	NULL	NULL	NULL
MtTC108205_at	NULL	NULL	NULL	NULL	NULL	NULL	-1.05245	5.08921	8.99e-05	NULL	NULL	NULL	NULL	NULL	NULL	NULL	NULL	NULL	NULL	NULL	NULL	NULL	NULL	NULL	NULL	NULL	NULL
MtTC108311_at	NULL	NULL	NULL	NULL	NULL	NULL	NULL	NULL	NULL	3.84828	6.00628	3.10528e-19	3.53095	6.00628	2.88426e-18	7.64598	6.00628	7.0197e-27	7.7139	6.00628	4.15812e-27	8.0312	6.00628	9.23263e-28	8.40482	6.00628	4.83387e-28
MtTC108384_x_at	NULL	NULL	NULL	NULL	NULL	NULL	NULL	NULL	NULL	NULL	NULL	NULL	NULL	NULL	NULL	1.08045	3.4043	0.000280481	1.07833	3.4043	0.000289206	1.15437	3.4043	0.000124059	1.03393	3.4043	0.000463547
MtTC108385_x_at	NULL	NULL	NULL	2.83409	6.20102	4.02e-08	2.58864	6.20102	2.62e-07	6.30268	6.20102	8.47998e-17	6.21229	6.20102	1.26074e-16	7.41858	6.20102	2.88059e-19	7.36078	6.20102	3.4833e-19	8.46533	6.20102	5.59118e-21	8.14665	6.20102	1.60486e-20
MtTC108417_at	NULL	NULL	NULL	NULL	NULL	NULL	NULL	NULL	NULL	NULL	NULL	NULL	NULL	NULL	NULL	7.59208	5.4639	3.02802e-26	7.58982	5.4639	2.76373e-26	8.20324	5.4639	2.95528e-27	7.94692	5.4639	4.68897e-27
MtTC108430_at	NULL	NULL	NULL	NULL	NULL	NULL	NULL	NULL	NULL	NULL	NULL	NULL	NULL	NULL	NULL	6.26276	5.37895	7.48703e-24	6.54528	5.37895	2.43805e-24	7.2877	5.37895	8.76807e-26	7.4968	5.37895	4.37906e-26
MtTC108455_at	NULL	NULL	NULL	NULL	NULL	NULL	NULL	NULL	NULL	3.03977	5.86715	2.18186e-15	2.86359	5.86715	9.13915e-15	7.86688	5.86715	3.02802e-26	7.91159	5.86715	2.51587e-26	8.49689	5.86715	2.95528e-27	7.92199	5.86715	1.08686e-26
MtTC108507_x_at	NULL	NULL	NULL	NULL	NULL	NULL	NULL	NULL	NULL	NULL	NULL	NULL	NULL	NULL	NULL	1.1927	3.94455	0.000130827	1.36974	3.94455	2.05311e-05	3.98316	3.94455	2.71409e-15	4.26648	3.94455	4.41574e-16
MtTC108510_at	NULL	NULL	NULL	4.96239	6.15926	3.31e-17	4.66128	6.15926	2.17e-16	6.08732	6.15926	2.82761e-20	5.93093	6.15926	6.35289e-20	6.46673	6.15926	7.54367e-22	6.51397	6.15926	6.025e-22	7.04956	6.15926	4.49966e-23	7.01405	6.15926	5.22664e-23
MtTC108563_at	NULL	NULL	NULL	NULL	NULL	NULL	NULL	NULL	NULL	3.63203	5.31408	2.38865e-16	3.38222	5.31408	1.3779e-15	6.51022	5.31408	1.4943e-23	6.33063	5.31408	3.02032e-23	7.36409	5.31408	3.28463e-25	7.24982	5.31408	5.26059e-25
MtTC108590_at	NULL	NULL	NULL	1.5245	6.06264	0.00091	1.43076	6.06264	0.00196	5.36429	6.06264	1.14201e-14	5.32765	6.06264	1.38356e-14	7.33955	6.06264	1.26473e-18	7.46488	6.06264	7.82963e-19	8.67707	6.06264	9.58541e-21	8.57029	6.06264	1.37048e-20
MtTC108713_s_at	NULL	NULL	NULL	NULL	NULL	NULL	NULL	NULL	NULL	3.76139	5.85491	5.07782e-18	3.46687	5.85491	3.74148e-17	7.84257	5.85491	1.78276e-26	7.80151	5.85491	1.74652e-26	9.15965	5.85491	7.71824e-28	9.1952	5.85491	4.83387e-28
MtTC108874_at	NULL	NULL	NULL	NULL	NULL	NULL	NULL	NULL	NULL	NULL	NULL	NULL	NULL	NULL	NULL	7.25116	6.86407	4.38307e-26	7.67542	6.86407	1.64655e-26	6.88686	6.86407	5.61881e-26	6.73177	6.86407	9.21889e-26
MtTC109065_at	NULL	NULL	NULL	2.50036	6.32238	1.3e-07	2.40408	6.32238	3.1e-07	6.5935	6.32238	5.62999e-18	6.25335	6.32238	2.12024e-17	8.30831	6.32238	2.60258e-21	8.16624	6.32238	4.1284e-21	8.79549	6.32238	3.5409e-22	8.92906	6.32238	2.37979e-22
MtTC109109_at	NULL	NULL	NULL	NULL	NULL	NULL	NULL	NULL	NULL	NULL	NULL	NULL	NULL	NULL	NULL	4.6918	4.45839	7.48465e-20	4.81234	4.45839	3.71677e-20	5.59062	4.45839	4.41869e-22	5.46152	4.45839	8.40229e-22
MtTC109179_x_at	NULL	NULL	NULL	NULL	NULL	NULL	NULL	NULL	NULL	1.76211	4.95036	1.90434e-08	1.70832	4.95036	3.58876e-08	5.29147	4.95036	1.91975e-20	5.1797	4.95036	3.30693e-20	6.47955	4.95036	5.22571e-23	6.475	4.95036	5.47323e-23
MtTC109232_at	NULL	NULL	NULL	NULL	NULL	NULL	NULL	NULL	NULL	1.42338	5.53053	6.53125e-07	1.48553	5.53053	3.10311e-07	4.86602	5.53053	8.97181e-20	4.83281	5.53053	1.06117e-19	5.89773	5.53053	3.39172e-22	5.95595	5.53053	2.59896e-22
MtTC109261_s_at	NULL	NULL	NULL	4.73829	6.95093	6.2e-16	4.39378	6.95093	3.96e-15	7.66926	6.95093	8.06375e-22	7.46486	6.95093	1.629e-21	8.07567	6.95093	1.82833e-23	8.05908	6.95093	1.91673e-23	9.03881	6.95093	5.15706e-25	9.18681	6.95093	3.81219e-25
MtTC109332_at	NULL	NULL	NULL	NULL	NULL	NULL	NULL	NULL	NULL	1.10681	4.64928	3.99114e-06	1.17399	4.64928	1.53778e-06	3.08548	4.64928	3.63472e-16	3.15366	4.64928	2.01851e-16	4.49939	4.64928	1.04429e-20	4.77102	4.64928	2.15464e-21
MtTC109349_x_at	NULL	NULL	NULL	NULL	NULL	NULL	NULL	NULL	NULL	3.14856	5.20577	4.77533e-14	3.35639	5.20577	1.05254e-14	7.08695	5.20577	1.33328e-23	7.08905	5.20577	1.32184e-23	8.61601	5.20577	5.67172e-26	8.84714	5.20577	3.06707e-26
MtTC109393_at	NULL	NULL	NULL	4.6317	6.37379	4.82e-19	4.07186	6.37379	2.47e-17	4.31906	6.37379	3.10528e-19	4.16252	6.37379	8.30984e-19	4.86108	6.37379	2.27306e-21	4.86402	6.37379	2.20308e-21	6.29692	6.37379	1.48144e-24	6.02738	6.37379	4.86947e-24
MtTC109396_x_at	NULL	NULL	NULL	2.15337	5.78805	3.45e-07	1.93634	5.78805	2.65e-06	4.425	5.78805	8.8754e-15	4.52927	5.78805	5.43256e-15	5.77423	5.78805	3.33615e-18	5.83872	5.78805	2.45702e-18	7.60919	5.78805	1.37752e-21	7.50475	5.78805	2.02219e-21
MtTC109532_at	NULL	NULL	NULL	NULL	NULL	NULL	NULL	NULL	NULL	NULL	NULL	NULL	NULL	NULL	NULL	1.79516	5.21022	3.61532e-09	1.94055	5.21022	6.71613e-10	2.48949	5.21022	1.88843e-12	2.60196	5.21022	6.39688e-13
MtTC109717_at	NULL	NULL	NULL	1.60424	6.33511	8.94e-07	1.47458	6.33511	4.28e-06	4.6185	6.33511	9.03238e-18	4.79872	6.33511	3.90296e-18	5.31058	6.33511	4.88003e-20	5.50759	6.33511	1.83148e-20	7.60416	6.33511	2.23297e-24	7.85956	6.33511	9.87013e-25
MtTC109907_at	NULL	NULL	NULL	NULL	NULL	NULL	NULL	NULL	NULL	NULL	NULL	NULL	NULL	NULL	NULL	5.12009	5.24693	8.59735e-19	5.32579	5.24693	2.9513e-19	6.88224	5.24693	2.05444e-22	6.64561	5.24693	5.29798e-22
MtTC109916_x_at	NULL	NULL	NULL	NULL	NULL	NULL	NULL	NULL	NULL	2.66503	5.74753	2.73166e-12	2.64873	5.74753	3.24489e-12	5.972	5.74753	1.02588e-21	6.14144	5.74753	4.98507e-22	7.23385	5.74753	3.98293e-24	7.22869	5.74753	4.1897e-24
MtTC109955_at	NULL	NULL	NULL	4.9932	6.58533	1.65e-18	4.9521	6.58533	5.2e-18	6.4769	6.58533	5.22753e-22	6.44071	6.58533	9.00518e-22	6.99241	6.58533	5.84774e-24	7.14184	6.58533	3.27167e-24	7.94685	6.58533	1.16026e-25	8.03233	6.58533	8.86702e-26
MtTC110093_x_at	NULL	NULL	NULL	NULL	NULL	NULL	NULL	NULL	NULL	3.05979	5.83689	3.37745e-15	3.13074	5.83689	2.09377e-15	7.91846	5.83689	4.33939e-26	7.96582	5.83689	3.41367e-26	8.59209	5.83689	3.60708e-27	8.57765	5.83689	3.79209e-27
MtTC110460_at	NULL	NULL	NULL	NULL	NULL	NULL	NULL	NULL	NULL	NULL	NULL	NULL	NULL	NULL	NULL	4.71941	4.65731	1.78075e-21	4.5344	4.65731	5.12822e-21	5.49889	4.65731	1.82943e-23	5.3082	4.65731	4.79968e-23
MtTC110524_s_at	NULL	NULL	NULL	5.05387	6.68484	4.32e-15	4.65181	6.68484	4.06e-14	7.8707	6.68484	1.5227e-20	7.63397	6.68484	4.17152e-20	8.21288	6.68484	5.73708e-22	8.15565	6.68484	6.68294e-22	9.06758	6.68484	2.45243e-23	9.33499	6.68484	1.22077e-23
MtTC110549_at	NULL	NULL	NULL	NULL	NULL	NULL	NULL	NULL	NULL	2.61552	5.43597	3.86272e-13	2.56081	5.43597	6.56818e-13	7.04823	5.43597	1.33777e-24	7.18605	5.43597	8.45656e-25	8.21017	5.43597	1.65131e-26	8.50977	5.43597	9.27984e-27
MtTC111161_at	NULL	NULL	NULL	1.86811	5.60515	2.08e-06	1.56435	5.60515	3.75e-05	3.56639	5.60515	6.10612e-13	3.44478	5.60515	1.41641e-12	5.0435	5.60515	4.02312e-17	4.88823	5.60515	9.10265e-17	6.5428	5.60515	2.61373e-20	6.38326	5.60515	5.25854e-20
MtTC111225_at	NULL	NULL	NULL	1.62967	5.19612	3.53e-06	1.49055	5.19612	1.68e-05	3.93706	5.19612	4.34825e-15	3.90424	5.19612	5.6106e-15	4.29425	5.19612	1.77813e-16	4.21632	5.19612	2.83049e-16	6.23494	5.19612	5.70093e-21	6.32098	5.19612	3.96451e-21
MtTC111268_x_at	NULL	NULL	NULL	1.29433	6.94834	0.000322	1.27382	6.94834	0.000456	6.17532	6.94834	7.45034e-19	5.93615	6.94834	2.14111e-18	8.10212	6.94834	1.07061e-22	8.34128	6.94834	5.04063e-23	8.75793	6.94834	7.96889e-24	8.64968	6.94834	1.1487e-23
MtTC111306_at	NULL	NULL	NULL	NULL	NULL	NULL	NULL	NULL	NULL	3.14146	5.47182	6.48913e-16	3.17642	5.47182	5.01591e-16	4.14315	5.47182	1.27172e-19	4.26872	5.47182	5.60538e-20	7.4362	5.47182	2.42262e-26	7.7658	5.47182	1.08686e-26
MtTC111355_x_at	NULL	NULL	NULL	1.88408	6.46218	7.94e-08	2.09531	6.46218	1.11e-08	4.73962	6.46218	9.39337e-18	4.98142	6.46218	3.03643e-18	6.59211	6.46218	3.37647e-22	7.03214	6.46218	6.33585e-23	7.34567	6.46218	1.12651e-23	7.24862	6.46218	1.64264e-23
MtTC111476_x_at	NULL	NULL	NULL	NULL	NULL	NULL	NULL	NULL	NULL	NULL	NULL	NULL	NULL	NULL	NULL	1.74862	4.11306	8.73633e-09	1.8252	4.11306	3.57813e-09	2.14452	4.11306	9.6427e-11	2.19942	4.11306	5.47588e-11
MtTC111690_at	NULL	NULL	NULL	NULL	NULL	NULL	NULL	NULL	NULL	1.16211	5.42464	7.28946e-06	1.08948	5.42464	1.94043e-05	6.49328	5.42464	1.16084e-23	6.75172	5.42464	4.33135e-24	7.61091	5.42464	1.16026e-25	7.96814	5.42464	3.98629e-26
MtTC112176_at	NULL	NULL	NULL	1.2008	5.49011	0.000187	1.07155	5.49011	0.000792	3.82797	5.49011	4.31453e-15	3.82132	5.49011	4.75685e-15	4.43912	5.49011	3.45379e-17	4.48078	5.49011	2.65123e-17	6.12329	5.49011	4.2572e-21	6.41064	5.49011	1.25536e-21
MtTC112180_at	NULL	NULL	NULL	NULL	NULL	NULL	NULL	NULL	NULL	2.2231	5.62332	4.43225e-11	2.07751	5.62332	2.04701e-10	7.56338	5.62332	6.55861e-25	7.34803	5.62332	1.26374e-24	8.1105	5.62332	5.67172e-26	8.07143	5.62332	6.37134e-26
MtTC112237_at	NULL	NULL	NULL	NULL	NULL	NULL	NULL	NULL	NULL	2.36601	5.59054	1.82149e-12	2.31524	5.59054	3.08109e-12	3.89863	5.59054	2.27933e-18	4.08467	5.59054	6.43396e-19	5.19954	5.59054	6.71168e-22	5.11163	5.59054	1.0913e-21
MtTC112253_at	NULL	NULL	NULL	NULL	NULL	NULL	NULL	NULL	NULL	NULL	NULL	NULL	NULL	NULL	NULL	1.67599	4.37533	5.37778e-09	1.97511	4.37533	1.48918e-10	3.38791	4.37533	1.81419e-16	3.61762	4.37533	3.14753e-17
MtTC112295_at	NULL	NULL	NULL	NULL	NULL	NULL	NULL	NULL	NULL	NULL	NULL	NULL	NULL	NULL	NULL	3.07361	5.1456	6.68859e-14	3.44725	5.1456	3.45616e-15	5.03498	5.1456	1.06157e-19	5.34204	5.1456	2.14983e-20
MtTC94003_x_at	NULL	NULL	NULL	NULL	NULL	NULL	NULL	NULL	NULL	1.95788	5.7941	5.97047e-12	1.79636	5.7941	4.56331e-11	6.70335	5.7941	8.11657e-26	6.79659	5.7941	5.78402e-26	7.52204	5.7941	3.53911e-27	7.75815	5.7941	2.84635e-27
MtTC94044_s_at	NULL	NULL	NULL	NULL	NULL	NULL	NULL	NULL	NULL	2.36128	7.21827	1.72428e-11	2.23902	7.21827	6.06021e-11	7.81483	7.21827	4.93727e-25	8.21726	7.21827	1.38168e-25	8.17077	7.21827	7.46398e-26	8.08877	7.21827	9.24383e-26
MtTC94240_s_at	NULL	NULL	NULL	3.32865	7.01368	2.43e-10	2.84772	7.01368	7.39e-09	7.6227	7.01368	9.39399e-20	1.01496	13.8848	5.5592e-08	9.79669	7.01368	2.0035e-23	9.68766	7.01368	2.72166e-23	10.1537	7.01368	4.27469e-24	9.59239	7.01368	1.92704e-23
MtTC94243_at	NULL	NULL	NULL	2.50333	7.12106	1.71e-08	2.14114	7.12106	3.81e-07	5.95078	7.12106	5.62999e-18	7.47915	7.01368	1.52626e-19	8.29508	7.12106	1.84519e-22	8.65019	7.12106	6.274e-23	9.34417	7.12106	4.70835e-24	9.58502	7.12106	2.46054e-24
MtTC94244_s_at	NULL	NULL	NULL	3.43099	6.86374	2.59e-10	3.27538	6.86374	8.32e-10	7.73318	6.86374	1.46944e-19	5.86969	7.12106	8.09564e-18	9.79146	6.86374	4.8693e-23	9.81925	6.86374	4.55146e-23	10.0825	6.86374	1.21297e-23	9.63721	6.86374	4.12395e-23
MtTC94421_s_at	NULL	NULL	NULL	3.68368	6.9198	4.46e-12	3.48361	6.9198	2.01e-11	7.51821	6.9198	2.291e-20	7.57914	6.86374	2.47724e-19	9.96791	6.9198	2.30708e-24	10.0018	6.9198	2.08965e-24	10.4846	6.9198	2.90131e-25	10.2108	6.9198	5.90575e-25
MtTC94422_at	NULL	NULL	NULL	NULL	NULL	NULL	NULL	NULL	NULL	7.21083	6.87346	1.35246e-19	7.28913	6.9198	5.76133e-20	2.62214	4.53097	2.94559e-11	2.56487	4.53097	4.94961e-11	5.06883	4.53097	1.05758e-18	4.87448	4.53097	3.07538e-18
MtTC94567_at	NULL	NULL	NULL	4.66286	6.87346	3.57e-14	4.27735	6.87346	3.61e-13	1.00036	4.76664	3.56175e-06	7.27924	6.87346	1.15039e-19	9.18882	6.87346	3.75743e-23	9.1851	6.87346	3.80179e-23	9.39503	6.87346	1.12697e-23	8.96792	6.87346	3.94894e-23
MtTC94694_at	NULL	NULL	NULL	NULL	NULL	NULL	NULL	NULL	NULL				1.08709	4.76664	8.98197e-07	3.06411	4.76664	2.47466e-17	3.37285	4.76664	1.87198e-18	2.48204	4.76664	5.52794e-15	2.45769	4.76664	7.24228e-15
MtTC94696_at	NULL	NULL	NULL	2.6644	6.82519	3.89e-11	2.17817	6.82519	3.78e-09	5.61869	6.82519	9.39399e-20	5.22958	6.82519	5.78433e-19	6.64131	6.82519	1.7651e-22	6.51789	6.82519	2.87332e-22	7.73157	6.82519	1.84405e-24	7.18157	6.82519	1.31859e-23
MtTC94879_at	NULL	NULL	NULL	NULL	NULL	NULL	NULL	NULL	NULL	1.29655	4.77083	7.89857e-07	1.0542	4.77083	2.14428e-05	2.07507	4.77083	3.5007e-11	2.12284	4.77083	2.05713e-11	3.78548	4.77083	6.21028e-18	3.26447	4.77083	3.4829e-16
MtTC94903_x_at	NULL	NULL	NULL	1.48716	6.13976	9.8e-05	NULL	NULL	NULL	5.74757	6.13976	1.15418e-17	5.71991	6.13976	1.32522e-17	8.49847	6.13976	8.67094e-23	8.41986	6.13976	1.08373e-22	10.084	6.13976	5.63584e-25	9.93459	6.13976	8.76821e-25
MtTC94921_x_at	NULL	NULL	NULL	NULL	NULL	NULL	NULL	NULL	NULL	3.10275	5.80797	1.76874e-15	3.46461	5.80797	1.29761e-16	8.71502	5.80797	7.0197e-27	8.95004	5.80797	4.15812e-27	8.86673	5.80797	1.6504e-27	9.12304	5.80797	1.03782e-27
MtTC95056_x_at	NULL	NULL	NULL	NULL	NULL	NULL	NULL	NULL	NULL	NULL	NULL	NULL	NULL	NULL	NULL	7.69799	5.57564	2.95127e-24	7.66951	5.57564	3.24893e-24	8.47867	5.57564	1.2788e-25	8.84587	5.57564	4.94872e-26
MtTC95057_x_at	NULL	NULL	NULL	NULL	NULL	NULL	NULL	NULL	NULL	NULL	NULL	NULL	NULL	NULL	NULL	3.91474	4.41047	2.06654e-17	3.7783	4.41047	5.20331e-17	5.23089	4.41047	5.94676e-21	5.0097	4.41047	1.9477e-20
MtTC95058_at	NULL	NULL	NULL	NULL	NULL	NULL	NULL	NULL	NULL	NULL	NULL	NULL	NULL	NULL	NULL	1.72079	4.09012	2.24624e-09	2.02823	4.09012	5.76536e-11	1.75631	4.09012	1.34139e-09	1.80429	4.09012	7.67598e-10
MtTC95126_at	NULL	NULL	NULL	NULL	NULL	NULL	NULL	NULL	NULL	3.6038	5.71689	2.12804e-15	3.52858	5.71689	3.61719e-15	8.67905	5.71689	1.25316e-25	8.65735	5.71689	1.18416e-25	8.88266	5.71689	3.08763e-26	8.83819	5.71689	3.48338e-26
MtTC95184_at	NULL	NULL	NULL	NULL	NULL	NULL	NULL	NULL	NULL	4.16582	5.73935	6.24012e-18	4.1425	5.73935	7.51281e-18	8.72761	5.73935	1.78276e-26	8.64602	5.73935	1.74652e-26	9.45544	5.73935	1.6504e-27	9.20757	5.73935	3.07958e-27
MtTC95193_at	NULL	NULL	NULL	2.50353	6.09627	1.48e-07	2.54727	6.09627	1.25e-07	4.57303	6.09627	4.85699e-14	4.20735	6.09627	3.86046e-13	4.83298	6.09627	5.63931e-15	4.92641	6.09627	3.42458e-15	6.50906	6.09627	1.66466e-18	6.69011	6.09627	7.88899e-19
MtTC95194_at	NULL	NULL	NULL	1.2982	5.83321	3.74e-05	NULL	NULL	NULL	4.36104	5.83321	6.79762e-17	3.70541	5.83321	3.3849e-15	6.47054	5.83321	4.78677e-22	6.4329	5.83321	5.45198e-22	8.25248	5.83321	4.78283e-25	7.80936	5.83321	2.0748e-24
MtTC95257_s_at	NULL	NULL	NULL	NULL	NULL	NULL	NULL	NULL	NULL	3.1015	6.55389	1.2945e-14	2.72772	6.55389	3.05149e-13	8.50088	6.55389	4.33939e-26	8.53795	6.55389	3.41367e-26	9.34347	6.55389	2.95528e-27	8.97797	6.55389	5.63137e-27
MtTC95273_at	NULL	NULL	NULL	NULL	NULL	NULL	NULL	NULL	NULL	3.45193	5.81904	4.59883e-15	3.58967	5.81904	1.96251e-15	7.73791	5.81904	1.3987e-24	7.97123	5.81904	6.85139e-25	8.82393	5.81904	2.8681e-26	8.86019	5.81904	2.6229e-26
MtTC95292_at	NULL	NULL	NULL	NULL	NULL	NULL	NULL	NULL	NULL	NULL	NULL	NULL	NULL	NULL	NULL	2.73242	4.51923	2.16199e-14	2.60317	4.51923	7.4485e-14	4.92801	4.51923	2.36068e-21	4.96949	4.51923	1.91233e-21
MtTC95293_s_at	NULL	NULL	NULL	NULL	NULL	NULL	NULL	NULL	NULL	3.09269	6.04487	6.17482e-16	2.99818	6.04487	1.33464e-15	6.90611	6.04487	1.92361e-25	6.91624	6.04487	1.72758e-25	7.95822	6.04487	4.10601e-27	8.07635	6.04487	3.79209e-27
MtTC95365_at	NULL	NULL	NULL	NULL	NULL	NULL	NULL	NULL	NULL	NULL	NULL	NULL	NULL	NULL	NULL	6.71038	4.91724	5.46544e-25	6.70134	4.91724	5.58722e-25	7.10385	4.91724	6.4158e-26	7.22209	4.91724	4.37906e-26
MtTC95501_at	NULL	NULL	NULL	NULL	NULL	NULL	NULL	NULL	NULL	3.37996	5.94128	1.63294e-13	3.22485	5.94128	5.16788e-13	7.51713	5.94128	6.14454e-23	7.52843	5.94128	5.84777e-23	8.43291	5.94128	1.6576e-24	8.36704	5.94128	2.1402e-24
MtTC95706_at	NULL	NULL	NULL	1.33405	5.60928	0.000124	1.11023	5.60928	0.00117	4.00715	5.60928	8.02587e-15	3.78729	5.60928	3.24568e-14	7.03398	5.60928	1.13276e-21	7.12414	5.60928	8.01532e-22	7.78866	5.60928	4.56819e-23	7.76494	5.60928	5.04609e-23
MtTC95710_x_at	NULL	NULL	NULL	NULL	NULL	NULL	NULL	NULL	NULL	1.91855	5.65692	1.04776e-10	1.65635	5.65692	2.66295e-09	5.83619	5.65692	2.39883e-23	5.94688	5.65692	1.49753e-23	7.73425	5.65692	1.419e-26	7.51061	5.65692	2.6229e-26
MtTC95731_x_at	NULL	NULL	NULL	NULL	NULL	NULL	NULL	NULL	NULL	4.18934	5.40251	3.58012e-13	4.19658	5.40251	3.47346e-13	6.37002	5.40251	3.18489e-18	6.22317	5.40251	5.97658e-18	7.66531	5.40251	1.53163e-20	7.72161	5.40251	1.28741e-20
MtTC95750_at	NULL	NULL	NULL	NULL	NULL	NULL	NULL	NULL	NULL	6.00436	6.40187	2.75883e-18	6.11778	6.40187	1.87786e-18	8.95214	6.40187	1.58984e-23	9.06968	6.40187	1.16903e-23	9.57356	6.40187	1.43827e-24	9.55013	6.40187	1.6065e-24
MtTC95833_at	NULL	NULL	NULL	NULL	NULL	NULL	NULL	NULL	NULL	4.75718	6.18433	2.82761e-20	4.6891	6.18433	5.38246e-20	7.22741	6.18433	1.25316e-25	7.23087	6.18433	1.11038e-25	8.57239	6.18433	1.8223e-27	8.22528	6.18433	3.79209e-27
MtTC95912_s_at	NULL	NULL	NULL	4.51281	6.34059	6.98e-11	4.17178	6.34059	4.63e-10	7.43139	6.34059	7.88446e-17	7.50057	6.34059	6.46473e-17	7.62524	6.34059	1.03935e-17	7.68361	6.34059	8.34691e-18	8.65246	6.34059	2.52731e-19	8.55225	6.34059	3.54701e-19
MtTC95930_at	NULL	NULL	NULL	NULL	NULL	NULL	NULL	NULL	NULL	1.82047	5.46268	1.40557e-09	1.85233	5.46268	9.80205e-10	7.17301	5.46268	8.01359e-25	7.02782	5.46268	1.27167e-24	8.69796	5.46268	4.57455e-27	8.37967	5.46268	1.15683e-26
MtTC95998_at	NULL	NULL	NULL	3.60981	6.71333	6.2e-16	3.61302	6.71333	8.28e-16	6.48927	6.71333	1.07116e-22	6.50466	6.71333	1.35124e-22	7.45328	6.71333	1.76616e-25	7.735	6.71333	7.79552e-26	8.57274	6.71333	4.05093e-27	8.64799	6.71333	3.79209e-27
MtTC96032_at	NULL	NULL	NULL	NULL	NULL	NULL	NULL	NULL	NULL	4.40485	5.97369	3.31968e-16	4.49612	5.97369	2.00683e-16	8.30079	5.97369	6.46408e-24	8.31918	5.97369	5.68203e-24	8.94416	5.97369	4.37996e-25	8.88167	5.97369	5.55729e-25
MtTC96120_s_at	NULL	NULL	NULL	NULL	NULL	NULL	NULL	NULL	NULL	2.35851	5.63934	1.19272e-11	2.22922	5.63934	4.5598e-11	6.28742	5.63934	6.14454e-23	6.21079	5.63934	8.158e-23	7.25845	5.63934	8.09449e-25	6.98525	5.63934	2.24875e-24
MtTC96121_at	NULL	NULL	NULL	NULL	NULL	NULL	NULL	NULL	NULL	1.35732	5.09834	3.40871e-06	1.61849	5.09834	1.60881e-07	5.08592	5.09834	1.04782e-19	5.24378	5.09834	4.52569e-20	6.34852	5.09834	1.79637e-22	6.55085	5.09834	7.71422e-23
MtTC96151_at	NULL	NULL	NULL	NULL	NULL	NULL	NULL	NULL	NULL	NULL	NULL	NULL	NULL	NULL	NULL	1.44072	3.85063	1.77745e-08	1.37764	3.85063	4.35322e-08	1.28406	3.85063	1.57824e-07	1.2123	3.85063	4.60726e-07
MtTC96185_at	NULL	NULL	NULL	NULL	NULL	NULL	NULL	NULL	NULL	3.05273	5.9409	6.89309e-15	2.8904	5.9409	2.66234e-14	8.56657	5.9409	1.78276e-26	8.63144	5.9409	1.61932e-26	8.28149	5.9409	1.2284e-26	8.1678	5.9409	1.55798e-26
MtTC96209_at	NULL	NULL	NULL	3.627	6.41391	1.85e-11	3.16788	6.41391	4.49e-10	6.65459	6.41391	1.24871e-18	6.29408	6.41391	5.37889e-18	7.89532	6.41391	2.54459e-21	7.721	6.41391	4.60399e-21	8.96792	6.41391	5.14156e-23	8.38247	6.41391	3.20499e-22
MtTC96476_at	NULL	NULL	NULL	NULL	NULL	NULL	NULL	NULL	NULL	NULL	NULL	NULL	NULL	NULL	NULL	3.06444	4.83862	7.94491e-17	3.26051	4.83862	1.50398e-17	4.69503	4.83862	5.79886e-22	4.87424	4.83862	2.17046e-22
MtTC96509_at	NULL	NULL	NULL	NULL	NULL	NULL	NULL	NULL	NULL	3.31302	5.43269	2.9334e-15	3.30103	5.43269	3.3849e-15	7.73715	5.43269	3.46442e-25	7.59682	5.43269	5.15487e-25	8.62275	5.43269	1.3589e-26	8.47202	5.43269	1.945e-26
MtTC96571_at	NULL	NULL	NULL	NULL	NULL	NULL	NULL	NULL	NULL	3.85635	5.91039	8.74492e-18	4.1033	5.91039	2.05355e-18	6.17422	5.91039	9.45327e-24	6.35522	5.91039	4.33135e-24	7.37231	5.91039	5.86756e-26	7.28608	5.91039	7.54147e-26
MtTC96603_x_at	NULL	NULL	NULL	NULL	NULL	NULL	NULL	NULL	NULL	1.31453	5.01128	4.77175e-07	1.60177	5.01128	1.11471e-08	6.33086	5.01128	8.38837e-24	6.53983	5.01128	3.64276e-24	7.98073	5.01128	1.55801e-26	8.03568	5.01128	1.50276e-26
MtTC96632_at	NULL	NULL	NULL	1.30294	5.35332	0.000124	1.00868	5.35332	0.00235	3.6051	5.35332	5.70518e-14	3.48026	5.35332	1.40489e-13	4.43165	5.35332	1.28121e-16	4.46405	5.35332	1.04545e-16	5.82642	5.35332	6.00984e-20	5.70443	5.35332	1.09756e-19
MtTC96686_at	NULL	NULL	NULL	1.92999	6.31768	4.88e-05	1.98462	6.31768	3.75e-05	5.13886	6.31768	2.77151e-14	5.42803	6.31768	7.68381e-15	8.44007	6.31768	2.53862e-20	8.61374	6.31768	1.44997e-20	8.38876	6.31768	1.95422e-20	8.69997	6.31768	7.51067e-21
MtTC96704_x_at	NULL	NULL	NULL	NULL	NULL	NULL	NULL	NULL	NULL	NULL	NULL	NULL	NULL	NULL	NULL	6.4782	5.11917	9.67427e-24	6.68172	5.11917	4.33135e-24	8.25854	5.11917	1.419e-26	8.48863	5.11917	9.27984e-27
MtTC96822_at	NULL	NULL	NULL	1.6594	5.94732	5.33e-05	1.22213	5.94732	0.00208	5.70505	5.94732	7.153e-17	5.48162	5.94732	1.94909e-16	8.25143	5.94732	1.00207e-21	8.01069	5.94732	2.17917e-21	9.42206	5.94732	1.772e-23	9.08229	5.94732	4.79968e-23
MtTC96848_at	NULL	NULL	NULL	NULL	NULL	NULL	-1.39187	4.1065	3.14e-07	NULL	NULL	NULL	NULL	NULL	NULL	NULL	NULL	NULL	NULL	NULL	NULL	NULL	NULL	NULL	NULL	NULL	NULL
MtTC96869_at	NULL	NULL	NULL	NULL	NULL	NULL	NULL	NULL	NULL	NULL	NULL	NULL	1.02215	4.82039	5.16195e-06	3.67456	4.82039	6.27008e-19	3.829	4.82039	2.07234e-19	5.37368	4.82039	1.55392e-23	5.22074	4.82039	3.43132e-23
MtTC96950_x_at	NULL	NULL	NULL	NULL	NULL	NULL	NULL	NULL	NULL	2.61576	6.16195	4.17628e-12	2.49582	6.16195	1.31166e-11	6.99073	6.16195	1.82833e-23	6.95772	6.16195	2.06314e-23	7.45967	6.16195	1.75721e-24	7.17606	6.16195	5.10448e-24
MtTC97006_at	NULL	NULL	NULL	4.82233	6.73521	1.08e-15	4.75152	6.73521	1.73e-15	6.52443	6.73521	9.39399e-20	6.44013	6.73521	1.35126e-19	7.23052	6.73521	9.28144e-22	7.4754	6.73521	3.91946e-22	8.22474	6.73521	1.79771e-23	8.27747	6.73521	1.59028e-23
MtTC97008_at	NULL	NULL	NULL	2.97403	5.82365	1.05e-12	2.58164	5.82365	3.45e-11	4.57017	5.82365	5.07782e-18	4.39327	5.82365	1.32522e-17	6.00976	5.82365	7.44282e-22	6.03283	5.82365	6.49586e-22	7.41684	5.82365	1.70372e-24	7.41274	5.82365	1.81846e-24
MtTC97025_at	NULL	NULL	NULL	2.62424	6.37032	5.5e-10	2.40708	6.37032	4.1e-09	5.68065	6.37032	9.08581e-19	5.58178	6.37032	1.5469e-18	7.14226	6.37032	3.98614e-22	7.10707	6.37032	4.49539e-22	8.09228	6.37032	8.77119e-24	7.97671	6.37032	1.30205e-23
MtTC97041_at	NULL	NULL	NULL	NULL	NULL	NULL	NULL	NULL	NULL	1.99822	5.11078	4.40003e-08	2.22662	5.11078	5.05115e-09	6.0844	5.11078	4.03652e-20	6.34344	5.11078	1.32471e-20	6.81415	5.11078	1.26045e-21	7.03468	5.11078	5.40844e-22
MtTC97065_at	NULL	NULL	NULL	NULL	NULL	NULL	NULL	NULL	NULL	3.82175	5.7216	4.42465e-17	3.46339	5.7216	4.87527e-16	7.77649	5.7216	1.42473e-25	7.8317	5.7216	1.11038e-25	8.87133	5.7216	4.05093e-27	8.87937	5.7216	3.88745e-27
MtTC97251_x_at	NULL	NULL	NULL	NULL	NULL	NULL	NULL	NULL	NULL	1.99033	4.67567	4.91354e-09	2.38671	4.67567	9.72957e-11	4.65893	4.67567	2.48381e-18	4.83215	4.67567	9.19267e-19	4.71189	4.67567	1.39009e-18	4.58154	4.67567	2.99881e-18
MtTC97283_at	NULL	NULL	NULL	2.00747	6.25453	1.73e-07	1.84427	6.25453	9.32e-07	4.64801	6.25453	2.17662e-16	4.58662	6.25453	3.09828e-16	7.6535	6.25453	1.12221e-22	7.68505	6.25453	1.00285e-22	8.37729	6.25453	6.02102e-24	8.27614	6.25453	8.65013e-24
MtTC97495_x_at	NULL	NULL	NULL	NULL	NULL	NULL	NULL	NULL	NULL	3.05903	5.81683	1.85034e-17	3.09171	5.81683	1.43123e-17	6.96085	5.81683	9.5179e-27	7.25888	5.81683	4.15812e-27	7.76109	5.81683	7.71824e-28	8.13521	5.81683	4.83387e-28
MtTC97576_at	NULL	NULL	NULL	NULL	NULL	NULL	NULL	NULL	NULL	2.55589	6.2197	2.16798e-12	2.29121	6.2197	2.82651e-11	7.15877	6.2197	2.95127e-24	7.1931	6.2197	2.63667e-24	8.31221	6.2197	3.88612e-26	8.10123	6.2197	7.10383e-26
MtTC97593_at	NULL	NULL	NULL	NULL	NULL	NULL	NULL	NULL	NULL	2.94049	5.05674	4.56187e-14	2.97068	5.05674	3.65856e-14	4.76838	5.05674	6.26325e-20	4.96134	5.05674	2.14402e-20	6.52409	5.05674	9.33534e-24	6.78806	5.05674	3.40158e-24
MtTC97658_at	NULL	NULL	NULL	NULL	NULL	NULL	NULL	NULL	NULL	NULL	NULL	NULL	NULL	NULL	NULL	6.66553	4.94861	1.82833e-23	6.40047	4.94861	5.04063e-23	7.51493	4.94861	4.37996e-25	7.39544	4.94861	6.90253e-25
MtTC97740_at	NULL	NULL	NULL	3.00656	6.05921	3.83e-13	2.61132	6.05921	1.3e-11	5.59723	6.05921	1.69405e-20	5.39433	6.05921	5.38246e-20	6.04858	6.05921	2.65033e-22	5.91646	6.05921	4.65495e-22	7.61509	6.05921	3.9192e-25	7.6343	6.05921	3.9399e-25
MtTC97746_x_at	NULL	NULL	NULL	1.80076	5.7913	8.61e-06	1.51376	5.7913	0.000119	5.01145	5.7913	6.17482e-16	4.98892	5.7913	6.89172e-16	7.28148	5.7913	9.09718e-21	7.35624	5.7913	6.94316e-21	8.55263	5.7913	7.66215e-23	8.58213	5.7913	7.11477e-23
MtTC97803_at	NULL	NULL	NULL	NULL	NULL	NULL	NULL	NULL	NULL	2.25863	5.56104	1.13773e-12	1.64681	5.56104	1.48495e-09	5.42611	5.56104	6.58252e-23	5.23893	5.56104	1.58585e-22	6.98078	5.56104	6.65344e-26	7.07016	5.56104	5.01318e-26
MtTC97930_at	NULL	NULL	NULL	1.30467	6.83725	6.31e-06	1.18347	6.83725	3.31e-05	4.73277	6.83725	5.56895e-19	4.36718	6.83725	4.3607e-18	6.57601	6.83725	1.82833e-23	6.75792	6.83725	9.42218e-24	8.07635	6.83725	6.07469e-26	8.24267	6.83725	3.83098e-26
MtTC98231_s_at	NULL	NULL	NULL	2.1675	5.67218	4.02e-08	2.09176	5.67218	9.22e-08	4.06179	5.67218	4.95629e-15	3.97287	5.67218	8.76097e-15	4.8241	5.67218	2.19241e-17	4.96229	5.67218	1.0183e-17	6.37911	5.67218	8.35422e-21	6.4103	5.67218	7.51099e-21
MtTC98265_at	NULL	NULL	NULL	4.08565	6.44564	4.45e-13	4.02216	6.44564	8.54e-13	7.16025	6.44564	8.8622e-20	7.21529	6.44564	8.07538e-20	7.72264	6.44564	1.66957e-21	7.92401	6.44564	8.2944e-22	8.10024	6.44564	2.90862e-22	8.20769	6.44564	2.07231e-22
MtTC98459_at	NULL	NULL	NULL	2.85535	6.69606	2.68e-11	2.37124	6.69606	1.88e-09	4.86269	6.69606	1.17538e-17	4.34984	6.69606	1.94909e-16	7.53041	6.69606	2.73671e-23	7.5676	6.69606	2.46163e-23	8.44562	6.69606	7.54101e-25	8.06951	6.69606	2.48564e-24
MtTC98593_at	NULL	NULL	NULL	NULL	NULL	NULL	-1.33814	3.97442	6.56e-08	NULL	NULL	NULL	NULL	NULL	NULL	NULL	NULL	NULL	NULL	NULL	NULL	NULL	NULL	NULL	NULL	NULL	NULL
MtTC98994_at	NULL	NULL	NULL	NULL	NULL	NULL	NULL	NULL	NULL	NULL	NULL	NULL	NULL	NULL	NULL	1.45376	4.40013	5.97974e-09	1.45983	4.40013	5.44561e-09	1.75794	4.40013	8.70714e-11	1.34076	4.40013	2.97749e-08
MtTC99124_at	NULL	NULL	NULL	NULL	NULL	NULL	NULL	NULL	NULL	4.69805	5.45002	5.07782e-18	4.40031	5.45002	2.49374e-17	7.44583	5.45002	6.8319e-24	7.21831	5.45002	1.35622e-23	7.88061	5.45002	7.25312e-25	7.70377	5.45002	1.32527e-24
MtTC99257_at	NULL	NULL	NULL	1.12439	6.08462	0.000103	1.11329	6.08462	0.00013	3.8141	6.08462	3.23762e-16	3.78715	6.08462	3.92685e-16	5.55404	6.08462	4.29012e-21	5.70786	6.08462	2.04561e-21	7.10989	6.08462	3.80866e-24	6.61651	6.08462	2.52842e-23
MtTC99263_at	NULL	NULL	NULL	NULL	NULL	NULL	NULL	NULL	NULL	2.38569	5.34872	6.50007e-12	2.59881	5.34872	9.05821e-13	7.25564	5.34872	1.32554e-24	7.37579	5.34872	8.58314e-25	8.06594	5.34872	5.02148e-26	7.93652	5.34872	7.10383e-26
MtTC99324_x_at	4.44822	9.64801	2.36e-22	3.59658	9.64801	3.71e-20	2.33925	9.64801	1.58e-15	4.86551	9.64801	8.58622e-24	5.97248	9.64801	4.15818e-26	5.04236	9.64801	1.50857e-25	5.18047	9.64801	7.96465e-26	4.45689	9.64801	1.23722e-24	NULL	NULL	NULL
MtTC99756_x_at	NULL	NULL	NULL	3.06752	5.80434	8.78e-09	2.68818	5.80434	1.31e-07	5.70323	5.80434	1.02035e-15	5.47264	5.80434	2.74792e-15	6.32974	5.80434	2.11469e-17	6.10452	5.80434	5.43557e-17	8.35296	5.80434	8.4836e-21	8.28058	5.80434	1.10144e-20
