# Supplementary material for: Regulatory Patterns of a Large Family of Defensin-Like Genes Expressed in Nodules of Medicago truncatula
Source: PLoS One. 2013 Apr 1;8(4):e60355. doi: 10.1371/journal.pone.0060355 (PMC3613412; doi:10.1371/journal.pone.0060355)
Supplement: Table S2 — Differentially expressed NCR s in mock-inoculated roots. (XLSX) [file pone.0060355.s008.xlsx]

## Sheet: Sheet1
Table S2. Differentially expressed NCRs in mock-inoculated roots
The NCRs with alog2 fold-change > 1, bMean expression values of the 3 replicates, cFDR adjusted P < 0.05.
Probe Set ID	Log2 Fold-Changea	Mean Expressionb	Adjusted P-valuec
Mock-inoculated at 4 dpi vs. mock-inoculated at 0 dpi
MtTC100264_at	4.96403	9.81687	6.35113e-21
MtCA990416_x_at	3.49987	4.3205	2.87837e-19
MtTC103627_at	1.54164	4.43253	4.22071e-08
MtAJ498133_at	1.52057	4.38335	3.31234e-07
MtgAC135415_96736_s_at	-1.48238	6.46239	5.69663e-07
MtBI309808_at	1.77973	7.31197	7.92097e-06
MtTC99324_x_at	1.25733	9.39362	2.67329e-05
Mock-inoculated at 7 dpi vs. mock-inoculated at 0 dpi
MtTC100264_at	2.80723	9.81687	7.96512e-13
MtTC107866_s_at	-2.19943	10.4134	6.559e-10
MtTC94214_x_at	-1.10496	13.8879	1.73751e-07
MtgAC140722_55559_s_at	-1.64196	5.42093	8.89849e-07
MtBG580073_s_at	-1.11009	12.336	8.89849e-07
MtgCR317164_s_at	-1.07661	4.74872	2.18445e-05
MtTC100321_s_at	1.60842	7.87208	3.33799e-05
MtBI309808_at	1.56293	7.31197	8.54846e-05
MtTC99324_x_at	-1.10697	9.39362	0.000266351
Mock-inoculated at 7 dpi vs. mock-ionoculated at 4 dpi
MtCA990416_x_at	-3.68763	4.40246	7.67192e-23
MtTC100264_at	-2.15679	9.06059	5.83084e-12
MtTC99324_x_at	-2.3643	8.08469	5.83084e-12
MtTC107866_s_at	-1.50545	9.16821	1.68039e-08
MtTC103627_at	-1.39693	4.38191	2.71788e-08
MtTC100321_s_at	1.3441	5.80209	2.71788e-08
MtMNC5031802_s_at	-1.65658	6.97996	2.71788e-08
MtAJ498133_at	-1.28998	4.42151	1.218e-06
MtTC100789_at	-1.05913	5.47744	1.36066e-05
MtTC102006_at	-1.0602	4.67403	8.48552e-05
MtgAC140722_55559_s_at	-1.06286	5.37346	0.000483978
Mock-inoculated at 14 dpi vs. mock-inoculated at 0 dpi
MtTC100264_at	4.56164	9.81687	1.14143e-19
MtgAC135415_96736_s_at	-3.32377	6.46239	1.52345e-16
MtTC100579_s_at	-2.73323	13.2201	1.30863e-14
MtAW587092_x_at	-2.94042	8.47596	3.5184e-14
MtgAC140722_55559_s_at	-2.37123	5.42093	7.59928e-11
MtCB893590_s_at	-2.13632	6.84701	1.60096e-07
MtgCR317164_s_at	-1.26465	4.74872	6.21642e-07
MtBG580073_s_at	-1.03755	12.336	2.4516e-06
MtgAC157504_69109_at	-1.19043	4.37193	0.000400604
Mock-inoculated at 14 dpi vs. mock-inoculated at 4 dpi
MtCA990416_x_at	-3.48693	4.3205	6.52319e-19
MtTC100579_s_at	-2.20394	13.2201	1.35627e-11
MtAW587092_x_at	-2.41517	8.47596	1.73606e-11
MtgAC135415_96736_s_at	-1.84139	6.46239	3.41687e-09
MtTC103627_at	-1.59534	4.43253	1.06675e-08
MtAJ498133_at	-1.62908	4.38335	4.22805e-08
MtgAC140722_55559_s_at	-1.79213	5.42093	8.1711e-08
MtTC98593_at	-1.2112	3.98791	2.18025e-06
MtTC99324_x_at	-1.39543	9.39362	3.37703e-06
Mock-inocuated at 14 dpi vs. mock-inoculated at 7 dpi
MtAW587092_x_at	-2.99184	8.47596	5.71415e-14
MtgAC135415_96736_s_at	-2.76009	6.46239	5.71415e-14
MtTC100579_s_at	-2.43938	13.2201	4.39334e-13
MtTC107866_s_at	1.83311	10.4134	3.89213e-08
MtTC100264_at	1.75441	9.81687	7.04927e-08
MtCB893590_s_at	-1.89866	6.84701	1.98482e-06
MtTC100321_s_at	-1.46999	7.87208	0.000136045
MtgCR496665_x_at	-1.03629	5.76442	0.000314924
MtMNC5189152_x_at	-1.44595	7.09804	0.000401792
MtgAC151529_63505_x_at	1.30412	4.00096	0.000670221
Mock-inoculated at 40 dpi vs. mock-inoculated at 0 dpi
MtTC99324_x_at	4.11716	9.64801	2.23558e-21
MtTC100264_at	4.46329	9.94954	4.36951e-19
MtgAC174355_101585_x_at	3.47897	5.3461	2.00421e-16
MtTC107866_s_at	-3.33407	9.92911	2.84724e-15
MtBG580073_s_at	-1.74787	12.268	1.24118e-10
MtBI309808_at	2.48807	7.25917	1.47598e-10
MtgAC135415_96736_s_at	-2.21749	6.72586	2.35867e-10
MtCB893590_s_at	-2.15298	6.92342	9.92321e-10
MtgCR317164_s_at	-2.05243	4.6992	1.74176e-09
MtgAC140722_55559_s_at	-1.40832	5.4903	3.06364e-05
MtAW587092_x_at	1.01153	8.74976	0.00338843
MtMNC5031802_s_at	1.21518	8.18618	0.0119043
Mock-inoculated at 40 dpi vs. mock-inoculated at 4 dpi
MtCA990416_x_at	-3.27304	4.40246	7.80849e-21
MtTC107866_s_at	-2.64009	9.16821	6.24596e-16
MtTC99324_x_at	2.85983	8.08469	1.04562e-14
MtgAC174355_101585_x_at	2.74862	5.51104	5.90984e-13
MtAW587092_x_at	1.53678	8.83286	8.96973e-10
MtAJ498133_at	-1.70568	4.42151	1.56304e-09
MtTC98593_at	-1.36617	4.02775	5.82228e-08
MtTC103627_at	-1.30835	4.38191	1.13519e-07
MtTC111092_at	-1.20678	3.63158	6.01694e-07
MtgCR317164_s_at	-1.05771	4.91777	6.50447e-05
MtTC96848_at	-1.09283	4.09046	7.16249e-05
MtCB893590_s_at	-1.06204	7.06787	0.00376083
Mock-inoculated at 40 dpi vs. mock-inoculated at 7 dpi
MtTC99324_x_at	5.22413	8.08469	5.25034e-24
MtgAC174355_101585_x_at	3.73505	5.51104	2.7865e-17
MtTC100264_at	1.65606	9.06059	9.54893e-09
MtgAC135415_96736_s_at	-1.65381	6.89261	9.54893e-09
MtMNC5031802_s_at	1.63265	6.97996	5.56473e-08
MtCB893590_s_at	-1.91532	7.06787	1.68707e-07
MtTC107866_s_at	-1.13464	9.16821	9.04267e-06
MtgAC174355_98467_x_at	1.01368	4.3042	0.000139847
Mock-inoculated at 40 dpi vs. mock-inoculated at 14 dpi
MtAW587092_x_at	3.95195	8.83286	1.7689e-23
MtTC100579_s_at	3.30138	13.5053	1.64623e-22
MtTC99324_x_at	4.25527	8.08469	5.11169e-21
MtTC107866_s_at	-2.96775	9.16821	4.53216e-18
MtgAC174355_101585_x_at	3.44344	5.51104	2.08908e-16
MtMNC5031802_s_at	1.73804	6.97996	8.78722e-09
MtBI309808_at	1.85385	7.26395	1.67024e-07
MtgAC135415_105368_at	1.47721	6.81222	3.52257e-07
MtMNC5189152_x_at	1.27122	7.31427	5.66236e-05
MtgAC151529_63505_x_at	-1.05354	3.84877	0.000481583
MtTC101451_at	1.04602	5.72528	0.000773319
