# Supplementary material for: Regulatory Patterns of a Large Family of Defensin-Like Genes Expressed in Nodules of Medicago truncatula
Source: PLoS One. 2013 Apr 1;8(4):e60355. doi: 10.1371/journal.pone.0060355 (PMC3613412; doi:10.1371/journal.pone.0060355)
Supplement: Table S3 — Mean expression values of NCR s across treatments. (XLSX) [file pone.0060355.s009.xlsx]

## Sheet: Sheet1
Supplemental Table S3. Mean expression values of NCRs across treatments
aNCRs from Mergaert et al., 2003; bProbe sets mapped to Mt3.5v5, numbers in () indicate number of probe matches from the probe set
Probe Set ID	Pseudogene	Gene Aliasesa	Mt3.5v5 geneb	Mock-inoculated Root 0 dpi	Mock-inoculated Root 4 dpi	Mock-inoculated Root 7 dpi	Mock-inoculated Root 14 dpi	Mock-inoculated Root 40 dpi	nodC 14 dpi	exoY 14 dpi	bacA 14 dpi	nifH 14 dpi	Sm1021 3 dpi	Sm1021 4 dpi	Sm1021 7 dpi	Sm1021 14 dpi	Sm1021 40 dpi	dnf1 at 7 dpi vs Sm1021 at 7 dpia	bacA at 14 dpi vs. Sm1021 at 14 dpib
MtAJ388787_x_at	No	NCR188	IMGA|Medtr3g020920(7)	16.2602	18.2889	15.3127	15.9058	17.8554	15.7622	16.948	21.5383	185.121	17.9516	14.2993	27.9407	327.432	654.147
MtAJ388800_x_at	No	NCR107	IMGA|contig_55022_2(5)	10.4424	12.4384	11.5952	11.3296	9.30878	11.7998	12.1755	32.5802	769.159	13.2878	13.4359	78.6345	583.763	1500.95
MtAJ388915_x_at	No	NCR043	IMGA|Medtr4g027000(11)	10.7637	11.1321	9.63898	10.2029	9.43998	11.1248	12.0169	25.8088	479.262	10.3673	8.87832	32.6793	344.185	1320.87
MtAJ388916_x_at	No	NCR108	IMGA|Medtr3g084820(2)	12.1096	12.6261	13.0682	13.0194	10.4696	11.8262	13.1004	22.009	148.598	13.7905	17.5484	15.31	95.282	255.87
MtAJ388924_at	No	NCR253		16.6849	15.3778	22.4305	13.8667	17.9615	18.5008	17.7796	715.604	5152.67	17.5958	34.2826	1869.32	4911.88	8125.63
MtAJ388997_x_at	No			11.2877	11.8656	11.4294	11.2203	11.0454	11.1403	13.0737	15.3542	260.207	11.6443	8.32834	14.9007	156.348	577.857
MtAJ389013_at	No			12.368	14.9572	13.2142	12.8419	12.8336	12.7281	14.2365	115.375	2002.8	14.321	25.7174	192.543	1783.7	3221.1
MtAJ498133_at	No		IMGA|Medtr3g055320(9)	17.3601	51.2442	20.8353	16.538	15.6349	19.0258	19.7294	20.2224	23.5292	17.6555	16.8219	19.3285	22.9193	20.432
MtAJ499425_at	No			26.1153	31.5434	32.4953	22.7478	38.83	32.4962	38.534	26.6597	32.6096	27.791	24.0289	30.4174	32.2867	39.6435
MtAJ847093_at	No			13.121	15.1857	14.3411	12.4654	12.2723	13.3167	12.4529	179.49	704.246	12.5036	44.6763	252.046	293.91	1675.26
MtAJ847138_at	No		IMGA|Medtr4g033895(5)	11.5086	13.1609	12.0409	13.4944	14.1647	12.9812	14.0035	514.252	3916.02	15.9056	163.404	1246.49	3288.52	7049.38
MtAJ847211_at	No			55.4725	77.3497	70.5924	43.5498	56.4629	60.1449	73.9481	69.1489	97.4286	60.0207	75.3895	59.1351	69.4051	81.8534
MtAJ848055_at	No		IMGA|Medtr7g065635(7)	12.0087	12.0131	10.6182	12.1934	10.8285	13.7946	12.7522	24.9127	301.923	12.7581	11.6928	29.1509	383.518	741.837
MtAJ848401_x_at	No			13.7522	16.1779	16.7397	15.0125	13.954	14.5518	15.1738	22.3499	15.7848	15.0654	14.878	14.7127	18.0888	21.9903
MtAJ848408_s_at	No		IMGA|Medtr1g075500(8)	10.2545	11.8618	8.19794	9.54036	8.97174	9.42869	11.3171	14.7901	493.712	10.4734	8.57269	17.7194	324.998	1007.5
MtAJ848414_at	No		IMGA|contig_119682_1(8)	19.048	21.81	19.6883	15.6914	18.6737	19.8755	24.5371	782.725	986.111	16.3765	108.896	466.55	637.856	2112.4
MtAJ848553_at	No		IMGA|Medtr3g052100(9)	12.3659	12.4868	11.4946	13.7547	15.539	13.8017	13.6088	82.3938	2246.6	12.7101	12.9566	43.7588	2502.79	4568.88
MtAJ848709_at	No			15.2496	13.7385	13.7388	14.4016	15.8861	14.4692	15.8567	2385.58	1236.57	16.3567	197.051	1005.2	1531.7	3678.31
MtAJ848743_s_at	No	NCR129	IMGA|Medtr4g055680(8)	11.8673	13.585	12.696	12.9859	12.0126	11.5669	13.475	115.348	2703.08	12.6067	30.4705	229.136	1640.61	5527.48
MtAL374070_x_at	No	NCR025	IMGA|Medtr5g054980(10)	12.9556	13.8764	12.2804	14.1009	13.9955	17.1352	15.5703	1945.45	1673.55	15.1062	171.444	942.201	1318.64	3124.43
MtAL375811_s_at	No	NCR229	IMGA|contig_81750_2(10),IMGA|Medtr6g006250(10),IMGA|Medtr6g006420(10)	14.0454	15.3737	13.8213	15.5431	13.6298	15.8379	15.9697	816.8	1235.08	16.0229	185.239	785.367	1099.88	2610.63
MtAL377883_s_at	No			12.5032	14.0221	12.9972	13.776	12.8698	14.5403	14.0473	217.512	5403.01	15.2835	68.3093	730.989	5966.91	8220.69
MtAL379355_s_at	No	NCR252		17.4376	17.8282	17.46	15.6744	19.0392	16.2548	16.0957	323.067	399.506	15.8746	126.542	170.044	282.297	689.134
MtAL381337_at	No	NCR218		16.7077	13.3934	17.7823	10.5645	15.3358	14.0232	15.4779	12.8622	16.8741	12.0203	10.7914	13.2307	15.9499	17.9221
MtAW127094_x_at	No	NCR044		9.84169	10.5552	9.91493	9.63499	9.22257	9.82366	10.7652	18.7488	232.574	9.89044	12.6853	70.6772	146.051	527.265
MtAW127115_at	No	NCR014	IMGA|contig_34097_2(7)	10.9578	14.4354	12.2952	11.6911	12.0608	13.4452	12.3526	51.2876	677.788	14.2511	17.2115	110.048	271.726	1930.77
MtAW127185_at	No	NCR070	IMGA|Medtr6g060320(10)	11.1147	11.1955	8.68885	10.2568	10.0239	12.8115	11.6186	12.9283	16.6368	11.7782	9.23357	11.5054	16.1111	40.4849
MtAW127276_at	No	NCR060	IMGA|contig_255846_1(3)	13.6098	17.207	14.5061	14.0697	16.3171	15.2229	17.0132	28.9748	820.938	16.0229	14.1973	26.5893	584.198	2199.61
MtAW208234_x_at	No	NCR065	IMGA|Medtr2g083280(8)	39.9177	46.5797	43.9052	30.2611	40.4192	40.251	47.1521	83.6569	1062.36	45.9269	69.4817	193.147	673.356	3937.92
MtAW208286_at	No	NCR308	IMGA|contig_21037_2(2)	16.1381	20.292	20.3975	17.9581	22.3137	18.4312	18.6623	31.5864	162.772	21.0481	19.8379	28.2011	150.591	238.84
MtAW573666_at	No	NCR174		14.1688	14.0418	12.6852	12.0864	11.5867	13.9949	15.669	249.61	2221.2	13.9452	106.293	577.266	2610	3988.51
MtAW573738_x_at	No	NCR196	IMGA|contig_125293_1(10)	10.808	11.0333	9.3368	10.3578	12.4156	11.5178	11.0615	123.187	875.861	12.5069	37.9115	258.122	508.256	1692.42
MtAW573781_at	No	NCR294	IMGA|contig_70060_1(4)	14.3622	15.905	13.2461	12.7143	12.9625	12.9578	12.9149	224.111	1318.43	13.4569	99.9078	643.799	714.339	3130.23
MtAW573795_at	No	NCR031	IMGA|contig_102873_2(9)	11.7864	11.669	11.4267	10.9986	12.184	11.8132	12.5098	278.574	734.099	10.9502	66.2962	317.084	525.729	1326.25
MtAW574028_at	No	NCR270	IMGA|Medtr7g071695(10)	11.687	13.0388	11.2694	12.1235	11.6638	13.7293	14.1868	83.5757	434.599	12.342	26.6795	146.07	205.853	1030
MtAW574106_at	No	NCR215		10.6443	13.2279	10.2069	11.1913	9.4938	13.1625	13.9102	25.6598	660.978	11.0511	11.2337	19.9784	846.292	1138.46
MtAW574108_at	No	NCR058		12.0481	12.3646	12.9087	12.5718	10.364	13.4679	12.0899	39.0857	927.731	12.1425	14.61	88.2838	346.125	1592.21
MtAW574126_at	No	NCR276		19.4635	19.8629	22.1418	15.4245	21.9776	15.7406	20.5113	32.1912	109.357	18.257	24.9681	52.6238	98.0124	321.8
MtAW574154_x_at	No			12.445	13.4392	13.4716	12.2083	12.1292	11.697	13.3243	14.9518	36.9604	13.1032	12.0231	15.045	45.3849	99.6257
MtAW574215_at	No	NCR030	IMGA|contig_97811_10(5)	12.1974	14.1496	10.347	12.5072	13.4202	12.6706	12.4284	72.1235	772.042	11.8173	29.1494	150.303	518.93	2577.59
MtAW587092_x_at	No	NCR122	IMGA|Medtr6g021610(6)	577.474	393.204	597.149	73.8023	1130.64	424.705	412.87	419.257	693.462	128.139	255.317	242.978	716.367	2383.52
MtAW683784_x_at	No			12.727	13.7516	15.4037	10.906	10.975	14.349	12.7292	19.8586	23.1215	12.4129	11.8127	18.8544	26.465	25.1721
MtAW683803_at	No	NCR091	IMGA|contig_98871_2(2)	16.8303	16.0397	17.5506	14.9708	21.6715	19.5994	15.3483	24.3526	66.2942	20.0306	26.1872	35.132	36.31	71.2103
MtAW684085_at	No	NCR066		11.1598	12.0536	10.5997	10.721	9.63713	12.2687	11.4899	13.9165	103.394	10.6179	8.78864	14.5885	133.549	378.267
MtAW775198_at	No	NCR205	IMGA|Medtr2g058625(10)	19.5318	24.4662	23.8543	16.0919	24.6689	19.5166	22.2318	25.3381	331.579	20.4517	19.3057	25.8748	125.211	1212.94
MtAW775212_x_at	No	NCR114	IMGA|Medtr3g033915(11),IMGA|Medtr3g033925(2)	13.806	17.4591	17.1903	14.4928	16.9723	14.317	17.6408	66.5972	427.271	15.7058	35.5402	96.7391	199.157	935.368
MtAW775228_at	No	NCR254		17.5464	18.9182	17.3258	17.6276	16.3686	19.0432	20.0661	267.108	4556.25	18.9657	38.8319	286.736	4596.02	7609.38
MtAW775241_x_at	No	NCR199	IMGA|Medtr4g026960(8)	13.4033	14.5067	14.6111	11.5326	12.7723	11.8601	14.406	20.2339	47.4361	13.4874	11.1652	19.3719	54.1157	170.265
MtAW980513_x_at	No	NCR214	IMGA|contig_58492_1(7),IMGA|contig_58492_2(7)	22.1006	31.8639	36.6791	19.434	23.8043	27.1926	26.9841	54.338	415.913	24.5988	29.2724	90.7948	478.578	682.421
MtAW980550_at	No	NCR023	IMGA|Medtr3g062880(10)	15.7578	19.2201	17.9485	15.6798	19.8866	17.8514	18.3236	23.8219	489.66	20.1103	16.9603	33.7567	1185	1579.31
MtAW980554_at	No	NCR250	IMGA|contig_181163_1(8)	14.0871	15.1891	14.0273	15.9117	13.2084	14.0186	15.3004	21.1813	293.8	15.5871	12.9802	16.5816	274.165	917.717
MtAW980625_at	No	NCR283	IMGA|contig_127147_1(2)	9.88953	13.4811	11.2558	11.2334	9.85434	10.8625	12.1995	109.79	3494.49	12.633	11.3683	126.903	3804.19	5737.08
MtAW980709_x_at	No	NCR223		11.1504	12.6095	13.3404	12.0353	9.80172	12.5031	12.9033	17.2417	302.932	13.1394	9.60679	20.9572	695.256	782.093
MtAW980877_s_at	No	NCR295	IMGA|contig_110159_1(9)	12.2572	14.9204	13.7122	12.986	11.1771	12.9777	12.1806	15.0595	51.6631	12.0341	13.8588	12.1734	115.854	247.777
MtAW980950_s_at	No		IMGA|contig_96191_1(10)	26.2263	34.2546	30.1524	23.437	33.0109	28.1283	32.6782	793.929	7588.16	33.0081	106.039	1415.04	12190.8	13539.9
MtAW980979_s_at	No	NCR152		11.218	12.6049	12.4568	12.0025	13.6539	11.8259	13.2163	58.8899	793.969	12.3072	12.4953	63.8797	316.058	1482.07
MtAW981021_x_at	No	NCR267		11.8531	11.7397	8.95777	11.3857	10.4207	11.8351	11.023	32.3596	606.71	12.0046	9.33071	47.5398	381.369	982.149
MtAW981056_x_at	No			14.2601	15.0284	13.6107	12.5251	11.6051	13.6826	12.6626	31.6365	285.976	15.0495	14.7652	49.3832	166.73	410.562
MtAW981107_x_at	No	NCR278	IMGA|Medtr4g060000(8)	9.94422	10.7242	9.70856	10.2049	11.8553	11.0599	11.4457	224.795	3248.47	14.0177	66.0875	1248.66	2980.41	5485.2
MtBE124422_at	No	NCR258	IMGA|AC149807_32(10)	12.5832	12.8513	15.2829	16.0649	12.2753	14.3838	13.096	18.9051	37.6322	16.1278	13.5637	26.3667	75.3877	120.479
MtBE124471_x_at	No		IMGA|contig_100693_2(10)	15.0885	16.2133	13.2752	11.6858	13.8909	13.727	14.4127	54.201	1013.81	14.3356	11.5949	39.4499	722.706	2449.03
MtBE124525_at	No		IMGA|contig_86539_1(7)	15.6959	20.2496	17.7709	16.3077	17.0728	18.1728	16.9343	23.8905	349.606	17.6971	16.3487	22.0392	574.536	974.193
MtBE124548_x_at	No	NCR175	IMGA|Medtr5g095620(8)	10.251	13.2381	11.4179	10.7211	10.908	11.2023	11.8017	33.3493	400.474	11.7853	10.7034	36.1789	491.049	1026.87
MtBE124600_x_at	No	NCR078	IMGA|Medtr4g033830(7),IMGA|contig_104910_2(6)	12.8397	13.4084	13.0027	12.0182	14.4173	13.6431	13.9073	100.323	1646.07	13.459	14.0528	106.015	2783.01	4575.09
MtBE124804_x_at	No			11.488	13.9504	14.8006	12.4597	13.9421	12.7519	12.6401	13.3935	17.9973	16.0166	13.3567	13.0031	20.054	24.9993
MtBE124945_at	No	NCR180	IMGA|Medtr7g027050(10)	25.2408	34.3732	28.411	22.2258	33.9886	24.4892	32.1812	116.254	491.487	37.7887	46.6078	149.677	366.189	1061.58
MtBE124958_at	No	NCR234	IMGA|contig_9890_2(6),IMGA|contig_245975_2(1)	13.1281	13.3113	11.6409	12.3841	10.5859	12.0957	13.1864	16.0958	50.4363	11.4114	11.3705	17.4021	48.6091	148.963
MtBE997418_s_at	No	NCR296		11.7489	12.5898	10.1845	11.4931	12.4457	12.1851	18.7562	1286	1262.66	11.5305	266.143	746.308	869.039	2978
MtBE997548_x_at	No	NCR029	IMGA|contig_126862_1(11)	14.7035	15.1084	13.7217	13.9815	18.5261	16.7558	17.0762	52.683	828.047	13.4141	18.3116	65.0392	852.238	1455.31
MtBE997611_s_at	No			24.918	22.3418	31.8947	21.9202	25.6356	26.1717	30.541	447.821	5845.65	28.9785	41.1284	195.058	6630.54	8348.31
MtBE997670_at	No	NCR170	IMGA|Medtr4g018675(11)	10.6305	11.622	10.3438	10.4385	11.2929	11.2398	12.112	17.4483	674.419	10.9134	8.20821	16.3152	500.151	1278.77
MtBE997676_x_at	No	NCR143	IMGA|contig_105661_1(10)	11.8861	13.6715	14.6887	11.7124	16.1859	12.8362	16.708	118.909	1268.47	13.2149	25.5245	244.597	1217.8	2762.45
MtBE997678_s_at	No	NCR173	IMGA|Medtr2g060960(11)	13.8716	15.3727	14.7971	12.4593	13.2849	14.5075	13.1548	20.0294	24.7526	13.6299	12.4271	20.6375	39.297	136.851
MtBE997679_at	No			13.7269	12.5482	10.4988	11.7501	10.812	11.3965	13.6585	13.8904	16.2644	14.45	11.8039	18.5082	18.1991	24.8376
MtBE997753_s_at	No		IMGA|Medtr3g014260(11)	14.8193	16.8591	17.3555	14.2862	14.7794	17.9939	17.9709	305.352	2168.18	14.5256	79.4699	535.081	1032.15	3995.57
MtBE997755_s_at	No	NCR207		10.6935	13.4569	14.8215	11.5299	10.8253	11.3073	11.9393	29.0944	664.404	15.0993	10.6448	43.4805	597.498	1138.52
MtBE997761_x_at	No	NCR179		10.9002	12.9604	10.0848	10.3774	10.5167	14.4553	12.9607	14.1301	54.4635	11.6207	9.58047	16.8432	48.7418	104.136
MtBE998007_s_at	No	NCR303	IMGA|Medtr4g053580(9)	12.164	14.9213	14.29	13.0145	14.5554	15.471	14.8665	138.141	2011.86	14.2269	31.2918	677.032	965.689	4012.19
MtBE998368_x_at	No	NCR297	IMGA|Medtr5g072325(11)	10.8658	13.4832	9.33065	11.7664	10.7564	12.163	12.1282	18.7577	21.8725	12.4378	10.0983	16.5355	35.5346	48.0642
MtBE998698_x_at	No			15.8173	18.8899	15.9796	15.5754	15.8215	16.3802	16.7703	21.9864	28.3989	19.9241	20.5081	25.8038	33.426	37.1128
MtBE998784_x_at	No	NCR304	IMGA|Medtr5g069500(9)	16.2643	17.1398	17.5868	14.1609	14.4312	15.1461	15.447	23.9865	163.905	16.2723	17.316	41.2913	112.537	362.845
MtBE999005_at	No	NCR128	IMGA|Medtr4g060590(10)	14.0531	17.8682	13.4991	14.0063	15.9981	12.9469	16.3581	216.889	973.139	14.4262	60.327	361.245	1310.65	2550.73
MtBE999056_s_at	No	NCR187	IMGA|Medtr4g057160(7)	16.5994	18.6132	18.4963	16.3119	20.2912	18.708	20.5105	170.457	2850.14	16.6791	46.7613	294.191	1317.57	4556.95
MtBE999118_s_at	No	NCR266	IMGA|Medtr5g068590(8)	11.287	15.4852	10.5728	12.8281	11.232	13.4392	13.4837	103.49	534.378	13.2507	17.0989	150.834	830.224	1483.01
MtBE999264_x_at	No	NCR063		13.5712	15.9877	16.7267	15.0675	14.9806	15.8894	17.0299	22.2306	346.216	13.9616	12.8795	30.0339	430.237	806.617
MtBE999361_x_at	No		IMGA|Medtr5g048310(10),IMGA|contig_245975_2(1),IMGA|Medtr5g048330(10)	13.0647	14.7741	15.4799	12.9745	17.1454	15.6707	18.5631	15.0267	43.1006	14.724	12.5999	15.0052	23.1006	45.2372
MtBE999404_s_at	No	NCR189	IMGA|Medtr3g020980(10)	15.2243	18.53	16.3076	15.9389	14.761	16.3983	16.9852	85.3434	1255.18	17.1841	16.4069	91.4435	1203.08	3398.8
MtBE999796_s_at	No	NCR079	IMGA|contig_129077_1(3)	11.4814	15.2251	14.6742	12.3388	14.6564	14.7046	15.1488	276.241	5058.6	15.5922	54.993	447.186	3869.61	6508.83
MtBG580073_s_at	No		IMGA|Medtr2g025780(11)	13072.6	6746.88	6009.8	6352.68	3790.52	3857.86	2869.73	7074.36	7744.05	1921.66	5129.07	3394.2	7939.62	3511.09
MtBG580091_x_at	No	NCR275		13.0552	14.0889	14.3731	11.9711	13.2947	13.4246	13.4028	19.1279	539.104	13.6673	11.5317	22.1898	1215.35	787.859
MtBG580108_at	No	NCR298		13.2738	11.3783	11.073	11.931	14.4443	11.7755	12.6287	28.0212	729.82	11.2279	10.5198	25.2099	679.533	2522.71
MtBG580138_x_at	No	NCR284	IMGA|Medtr3g033100(9)	9.49379	10.2874	8.98614	9.50962	8.69979	9.60566	11.7537	13.202	59.5739	10.4688	8.57014	15.9281	102.508	233.058
MtBG580142_x_at	No	NCR012	IMGA|Medtr1g092720(9)	11.9577	11.5405	11.5619	11.9354	10.2963	12.6167	13.4995	143.545	1824.92	12.7309	39.0115	346.324	1258.57	3470.62
MtBG580594_at	No	NCR141	IMGA|Medtr4g059900(1)	18.9654	24.3844	19.6536	18.143	24.9012	21.1512	23.5678	26.0122	39.6338	19.3006	20.7085	23.1967	40.2219	63.8848
MtBG580727_x_at	No	NCR224	IMGA|Medtr6g006345(10)	13.1254	12.9407	16.4933	13.7117	12.3902	11.7052	13.6843	13.2366	28.459	13.3815	13.3464	13.4334	47.8257	72.102
MtBG580788_x_at	No	NCR305	IMGA|contig_187971_1(2)	15.5657	14.3061	14.0753	13.4145	13.5494	15.2885	15.4836	54.9322	191.691	15.4201	17.3383	74.2057	146.669	573.192
MtBG580843_at	No	NCR177		14.4628	14.8129	14.8405	13.5972	12.3088	15.6392	15.5211	56.2485	628.738	15.4918	16.8928	114.2	818.601	1496.79
MtBG581198_x_at	No	NCR181	IMGA|Medtr3g014260(6)	14.6038	13.7863	14.1771	13.0936	15.5823	15.1602	16.1286	63.6815	1057.13	14.6652	35.665	225.857	368.431	2753.53
MtBG581309_at	No	NCR190	IMGA|contig_242985_1(3)	24.0476	26.7661	21.9706	19.4894	21.949	23.955	26.3619	41.8938	591.184	23.3123	34.4503	109.328	503.058	1106.67
MtBG581396_s_at	No	NCR145	IMGA|Medtr4g060610(8)	11.2532	12.0457	10.1883	14.2869	9.69424	11.8339	13.2285	79.6125	1312.98	11.7597	23.9936	109.023	1072.69	3153.17
MtBG581411_at	No			28.3689	45.4207	34.3136	25.5504	35.7829	31.5664	71.1453	118.892	224.171	66.2403	60.1313	93.9499	194.557	400.023
MtBG581420_at	No	NCR055	IMGA|Medtr1g042200(7),IMGA|Medtr1g042590(7)	11.2752	12.7381	12.7239	11.7295	11.4039	13.5001	12.9175	31.9425	415.065	11.6905	12.5705	45.1493	437.708	1066.13
MtBG581441_s_at	No	NCR176	IMGA|Medtr6g025330(7)	13.5528	11.3613	10.4514	10.6973	12.9473	11.5397	12.4263	74.1929	1065.32	13.2115	13.0711	77.4587	501.297	2575.69
MtBG581442_x_at	No	NCR263	IMGA|Medtr3g033260(9),IMGA|Medtr3g033105(1)	10.9017	11.2117	8.94985	9.95652	10.5693	10.4075	12.5953	19.409	369.697	10.1992	10.1192	25.733	255.865	1053.9
MtBG581778_at	No	NCR299	IMGA|Medtr8g036850(9)	11.2934	13.9247	9.62894	10.8811	10.9022	12.6508	13.2095	98.4505	571.541	12.7366	37.6382	211.073	445.196	1582.78
MtBG581786_s_at	No	NCR093	IMGA|Medtr8g055970(11)	10.8086	11.4706	11.871	10.7456	11.6807	12.3926	11.3435	14.6812	407.905	10.9287	8.39771	11.8668	464.703	958.054
MtBG581989_at	No	NCR195	IMGA|contig_171543_1(10)	16.8396	19.2194	21.7719	18.403	19.3454	21.6512	20.1167	49.2617	779.914	20.377	24.3742	74.1742	332.175	2189.72
MtBG582210_x_at	No	NCR116	IMGA|contig_246914_1(10)	10.5063	12.6877	10.3016	10.456	12.1113	12.5321	11.3552	118.952	2677.57	10.9734	10.8804	54.8943	3155.24	5123.3
MtBG582252_s_at	No	NCR171	IMGA|Medtr8g038715(9)	11.1809	14.2597	11.3663	12.0829	13.1954	13.0363	13.382	42.4308	1652.03	13.5253	11.5403	32.3041	951.931	3484.58
MtBG582263_x_at	No	NCR021	IMGA|Medtr7g070090(7)	10.3603	12.7336	11.3801	10.0459	11.4785	10.3318	12.1648	11.6786	322.78	12.5184	8.94875	12.2324	329.528	809.664
MtBG582494_at	No	NCR050		14.8477	15.9553	13.0458	12.1969	13.3109	16.7884	15.2299	62.5705	837.678	14.9186	18.8292	126.002	644.371	2614.78
MtBG582611_at	No	NCR127	IMGA|Medtr4g057260(8)	11.6367	13.7241	12.5475	11.806	13.9236	12.3632	13.542	35.0431	400.176	13.543	10.5563	52.6951	501.612	2325.74
MtBG582681_at	No	NCR042		12.0762	12.2482	11.3713	11.1458	10.5784	10.6949	12.6835	15.7842	256.362	12.1825	10.8991	16.8999	210.611	758.869
MtBG582685_at	No	NCR115	IMGA|contig_121504_1(1)	14.1404	15.8493	11.8328	13.5658	13.7296	14.406	17.6969	99.4897	571.275	15.93	28.7333	144.884	318.838	1972.11
MtBG582750_at	No	NCR186	IMGA|contig_31025_2(4)	39.5114	53.8193	52.9167	31.1465	54.9636	48.9347	46.691	99.3622	2425.87	49.8401	53.654	121.15	2588.42	4848.77
MtBG582888_s_at	No	NCR239	IMGA|Medtr7g071220(11)	11.6535	17.231	14.5574	14.0029	15.702	13.855	14.5324	86.7926	1331.34	12.4041	10.5483	154.268	1874.59	3454.12
MtBG582939_x_at	No	NCR046	IMGA|contig_100715_1(6)	11.1526	12.2239	9.88088	12.5317	12.2115	10.2595	12.9268	18.4355	101.134	13.1029	13.6736	18.1677	73.7207	287.979
MtBG583119_at	No		IMGA|Medtr5g057460(11),IMGA|Medtr5g031420(2),IMGA|Medtr5g042630(2),IMGA|Medtr1g083630(1),IMGA|Medtr2g063480(1),IMGA|Medtr3g082720(1),IMGA|Medtr4g087210(1),IMGA|Medtr8g083270(1)	12.3824	15.4749	12.4381	12.0261	11.2421	14.0643	14.8421	13.5846	15.6614	13.4576	11.2356	12.8364	16.0478	25.0129
MtBG583185_s_at	No	NCR285	IMGA|Medtr2g104570(9)	23.3202	30.2016	25.4209	22.8059	28.8358	27.7663	31.149	153.882	1445.51	24.7299	45.0934	485.04	961.132	4014.95
MtBG583574_at	No	NCR226		11.7677	12.8666	10.9174	10.5164	12.5165	12.3768	13.4183	26.5768	444.019	11.9022	10.8262	28.5812	408.901	920.092
MtBG583579_s_at	No	NCR138	IMGA|Medtr5g063520(11)	11.5174	12.7311	12.7182	11.0349	12.8425	9.78456	13.1528	13.9053	57.9867	12.2132	11.8034	12.9959	32.8171	67.1569
MtBG583616_s_at	No	NCR273	IMGA|Medtr5g057460(11)	16.4475	15.8788	17.2949	15.1784	14.4959	17.9173	17.4208	23.3227	412.352	16.2276	14.6783	18.7437	447.992	569.896
MtBG583642_at	No			17.1518	20.799	24.0883	14.9613	18.6154	17.9204	20.8365	19.5181	47.1514	19.4916	14.8191	22.0604	75.5533	117.521
MtBG583735_s_at	No	NCR185		16.4003	15.713	16.0474	14.5571	14.7148	16.4386	17.7179	69.138	830.504	18.5245	29.603	110.409	1333.9	3445.23
MtBG583759_at	No	NCR049	IMGA|contig_59226_1(11)	16.5127	17.2244	16.1756	13.0861	16.3655	21.0654	16.788	54.1502	285.029	15.2268	20.7566	117.635	515.069	508.758
MtBG583768_at	No	NCR287	IMGA|Medtr7g027060(9),IMGA|Medtr4g022570(6),IMGA|Medtr7g082100(5),IMGA|Medtr3g057840(2)	43.9907	82.1539	51.5982	50.449	65.4386	57.4723	62.1725	73.0238	727.657	59.9005	53.496	62.3512	812.884	2164.14
MtBG583831_x_at	No			11.5854	11.8005	11.3057	9.95952	12.1191	12.7297	10.1892	23.6975	434.071	11.5261	12.5252	53.6897	349.974	766.694
MtBG583854_s_at	No	NCR272	IMGA|Medtr8g039130(9)	16.201	19.2273	18.9167	16.8586	16.9774	20.0557	23.1524	69.8623	1724.41	20.9181	17.5798	52.0621	711.254	3256.12
MtBG583878_x_at	No	NCR300	IMGA|Medtr7g058880(16)	10.1312	11.5647	10.1238	10.9414	10.1683	11.4073	11.1509	141.032	124.263	11.3137	17.2632	82.4488	278.216	845.576
MtBI309808_at	No			51.4549	175.253	149.505	78.0732	281.594	216.409	256.339	186.845	322.861	156.788	201.664	143.308	171.206	316.72
MtBI310084_s_at	No		IMGA|contig_59877_5(10),IMGA|Medtr2g018410(10)	14.2763	24.2513	18.9234	15.3571	14.1614	14.9371	14.1218	14.5549	18.835	18.0047	16.0553	14.1805	18.4686	14.4001
MtBI311068_x_at	No		IMGA|Medtr2g037570(9)	17.8547	21.3834	23.0845	17.1598	24.6376	19.1187	26.6437	18.4616	24.4323	79.0712	18.9812	22.7322	21.4823	30.5368
MtCA990416_x_at	No		IMGA|Medtr8g095375(10)	14.892	169.593	12.9916	15.0766	17.4867	15.1815	13.7829	14.738	13.6209	16.0094	46.0804	13.9324	17.0369	13.4604
MtCA991325_at	No		IMGA|contig_16431_2(7)	15.0888	18.8467	15.7647	15.492	19.2521	16.1845	17.5791	16.8749	17.2922	17.3597	15.7874	15.3802	18.821	15.5378
MtCA991336_s_at	No			11.5922	17.9318	10.5152	12.7581	13.156	12.9554	15.5499	13.7367	11.818	12.1426	10.3349	12.2229	13.2984	12.6813
MtCB893590_s_at	No		IMGA|Medtr2g037250(11)	330.26	159.238	286.592	76.1903	76.3456	102.271	65.4409	106.87	82.803	60.0406	112.916	84.499	127.746	96.9485
MtgAC119408_21324_at	No		IMGA|Medtr4g100690(8)	15.3052	17.9375	17.6817	15.8365	15.4154	17.6863	17.4039	139.137	2252.54	13.553	43.101	462.799	1519.85	5444.38
MtgAC119410_95190_at	No		IMGA|Medtr8g040370(7)	11.9944	13.8928	10.4584	12.818	9.76174	12.1031	12.5898	63.2383	58.2919	12.3088	19.4163	46.934	62.641	109.541
MtgAC121238_75196_x_at	No		IMGA|Medtr4g026680(11)	9.5616	11.2184	9.53519	9.69768	9.37886	11.7846	10.3952	11.5876	16.5963	10.8374	7.47074	12.6454	17.2619	31.1101
MtgAC122165_26356_at	No		IMGA|Medtr5g095595(7)	12.9394	14.9075	15.1203	13.9883	15.8035	13.3945	14.6759	29.6901	544.786	14.5805	13.4307	20.5795	620.147	1190.89
MtgAC122165_31010_x_at	No		IMGA|Medtr5g095590(8)	14.1581	18.0632	12.4143	12.9384	12.0882	14.4782	17.3857	23.4	119.242	15.1756	14.9672	20.0693	216.302	334.72
MtgAC130804_106001_s_at	No		IMGA|Medtr6g051965(11),IMGA|Medtr6g089155(11),IMGA|contig_177933_1(6)	15.1424	18.2031	20.0809	19.2402	21.1997	25.3428	28.5628	365.788	505.672	17.6827	43.2795	456.431	484.5	1264.26
MtgAC131248_121811_at	No		IMGA|Medtr2g035755(9),IMGA|Medtr2g035545(3)	19.3082	20.1367	20.3254	17.3235	22.1083	19.2822	21.5617	34.3075	663.64	17.5687	22.14	33.3383	256.94	1387.29
MtgAC132565_54929_at	No		IMGA|Medtr2g062870(9)	14.9694	16.1586	16.3702	16.7488	15.8578	18.5096	16.217	14.6076	13.4947	16.317	15.3017	16.3385	20.8999	19.5083
MtgAC135315_88259_x_at	No		IMGA|Medtr7g032720(8)	29.5893	38.9498	35.6332	22.8399	39.3987	31.0732	32.1725	412.937	582.545	36.2573	140.153	247.231	464.015	958.652
MtgAC135317_144001_x_at	No		IMGA|Medtr1g072096(9)	12.5708	12.7214	13.1282	12.4603	12.4167	14.5902	13.56	18.3226	147.017	13.6428	11.066	44.8114	95.6876	531.788
MtgAC135317_147001_x_at	No		IMGA|Medtr1g072095(8)	13.0293	13.6169	13.3159	12.5876	14.339	15.7274	13.0907	23.2579	530.747	13.7411	13.3894	33.5621	770.415	1679.69
MtgAC135415_113042_x_at	No		IMGA|Medtr2g037190(11)	13.8966	16.8019	15.0825	13.7458	12.1372	15.7488	16.7427	13.8621	13.9107	14.3295	13.3904	13.545	15.2781	13.8261
MtgAC135415_11877_at	No		IMGA|Medtr2g0374509(10)	15.266	17.2832	13.2848	14.6317	15.1056	14.9381	17.0823	15.503	18.0514	17.4422	15.1318	15.6872	20.6641	19.7133
MtgAC135415_70779_x_at	No		IMGA|Medtr2g037260(10),IMGA|Medtr2g037400(1)	12.5909	14.1564	18.2502	11.7131	13.1397	13.711	11.9368	13.7101	12.7177	14.8829	10.6533	13.4173	14.7194	13.1265
MtgAC135415_96736_s_at	No			448.059	158.84	303.534	44.3893	96.1226	51.9425	47.7654	50.4923	69.441	33.3113	115.623	82.1213	79.7562	72.5875
MtgAC135467_92632_x_at	No		IMGA|Medtr4g064375(8)	11.9435	14.0017	11.7182	12.4821	13.8155	12.5315	14.608	12.5916	14.086	13.4436	11.2051	12.917	17.7835	16.3066
MtgAC135604_92330_x_at	No		IMGA|Medtr5g056360(11)	12.1366	11.8249	11.0889	11.1535	10.6424	13.6395	14.2521	56.9554	755.912	11.6619	9.15346	62.7404	471.8	1911.26
MtgAC135606_92115_x_at	No		IMGA|Medtr3g025420(8)	12.0842	13.3814	13.7286	11.781	12.9392	14.2673	14.0819	97.9407	1687.2	13.7375	28.6588	205.125	1630.55	3303.27
MtgAC135801_23085_at	No		IMGA|Medtr4g128085(6),IMGA|Medtr4g128080(3)	13.0563	13.677	12.5596	12.7484	13.1066	14.8394	14.9755	15.003	14.6092	13.9395	12.7401	13.0167	16.4688	14.5061
MtgAC136503_31043_x_at	No		IMGA|Medtr1g0826009(8)	11.3046	12.8373	12.6348	11.5628	11.8164	12.157	14.385	15.443	20.8969	12.8571	9.67043	14.038	22.468	42.1777
MtgAC136505_27430_x_at	No		IMGA|Medtr7g084820(6)	12.9485	14.7477	12.2666	12.8214	12.7408	15.0863	13.666	17.5618	103.164	15.9467	13.1336	16.5256	166.05	213.594
MtgAC137081_122078_x_at	No		IMGA|Medtr1g041915(9)	15.8422	15.8996	15.4116	13.5759	12.6668	15.1973	16.7613	15.7271	87.9684	15.4847	15.9311	20.0715	100.12	260.373
MtgAC137521_118001_x_at	No			10.7735	13.2538	12.828	11.3074	11.328	13.3205	14.1569	23.9384	390.037	12.0867	10.3258	23.1371	426.548	961.192
MtgAC137521_120001_x_at	No			9.51657	11.5624	9.868	9.61846	10.7303	10.8693	12.0961	12.5866	14.8368	10.5573	8.78173	13.0868	21.6268	30.1475
MtgAC137521_87001_s_at	No		IMGA|Medtr2g045290(9)	10.4241	11.0579	8.85137	9.75176	9.96795	10.4067	10.3443	764.695	719.356	10.7398	82.0894	399.299	688.534	2072.76
MtgAC138448_108945_at	No		IMGA|Medtr2g065985(9)	17.7732	19.1281	19.3062	15.0157	17.2827	14.7267	18.4788	15.0017	20.2157	24.6226	18.5554	15.5983	17.5966	17.4999
MtgAC138453_73653_at	No		IMGA|Medtr8g075980(11)	37.1247	43.7009	49.3727	27.3752	40.3165	42.5587	52.1745	45.0529	134.34	37.9397	30.7614	37.5288	64.8388	267.318
MtgAC139344_119626_s_at	No		IMGA|Medtr4g059900(11)	10.2951	12.8844	10.0724	11.0155	12.6852	12.4378	11.791	80.6376	660.696	11.2542	19.6677	152.566	1333.22	1169.05
MtgAC139344_74230_x_at	No		IMGA|Medtr4g059745(7)	24.8272	28.084	21.5759	20.742	27.2841	25.7985	29.9118	339.421	1594.63	27.1981	60.7587	310.205	1222.22	3757.46
MtgAC139670_14184_x_at	No		IMGA|Medtr4g055100(10)	11.376	12.6577	12.6206	11.9036	10.6268	11.0803	11.9801	17.2072	190.868	11.4958	16.3885	66.9297	91.9145	568.238
MtgAC139747_16816_s_at	No		IMGA|Medtr7g045910(11)	12.436	11.8311	11.5916	10.286	11.5735	11.7417	12.4565	29.5472	252.029	11.502	21.4128	117.717	116.1	838.012
MtgAC140103_15087_at	No		IMGA|Medtr8g056870(11)	18.367	19.8444	19.4103	14.7739	18.3479	22.9817	18.9443	38.5295	458.567	18.2629	34.5143	112.733	242.727	957.996
MtgAC140103_8086_x_at	No		IMGA|Medtr8g056890(11)	12.9793	16.1919	13.0852	13.9738	13.5186	14.3614	16.2106	35.2899	516.203	14.0115	18.0292	66.9884	338.132	1268.4
MtgAC140671_79001_x_at	No		IMGA|Medtr5g058510(10)	13.0724	14.7654	13.4875	13.6302	13.5184	14.8246	14.8238	30.2795	405.734	13.4798	12.8444	28.4601	260.655	1063.42
MtgAC140722_55559_s_at	No		IMGA|Medtr3g117160(11)	96.3849	64.9838	31.4454	18.932	36.5693	34.8644	24.8265	42.456	44.8657	101.299	38.7769	51.1624	30.09	38.1704
MtgAC142095_35739_x_at	No		IMGA|Medtr7g080850(8)	14.4065	17.3405	14.6283	15.8966	14.8972	18.4818	17.0142	54.0503	726.332	17.8504	40.0837	188.5	316.303	2014.76
MtgAC142143_112588_at	No		IMGA|Medtr8g0693109(10)	16.0169	16.9968	15.3357	15.4208	16.3922	20.4881	19.5056	18.2001	373.462	15.4745	14.1805	16.6292	488.519	1211.52
MtgAC142143_42814_x_at	No		IMGA|Medtr8g069130(8)	15.7933	21.4681	17.915	17.8479	21.2458	16.6846	20.021	94.4549	236.862	16.9551	42.3489	88.0602	129.218	500.052
MtgAC142143_84524_x_at	No			10.8727	13.8275	9.9008	10.3889	9.85557	10.3406	11.7179	157.649	193.461	12.0552	20.2213	150.446	129.71	578.204
MtgAC144344_53001_x_at	No			11.3385	12.0835	10.9688	10.4946	9.63635	12.1386	13.7554	14.9084	203.287	10.3583	10.3416	13.4285	162.008	475.46
MtgAC144516_63256_x_at	No		IMGA|Medtr5g014085(9),IMGA|Medtr5g014050(4)	10.0583	11.5971	11.3893	10.1567	18.5179	10.7493	11.743	21.6767	54.3781	13.254	14.5471	53.2386	52.0285	228.224
MtgAC144725_20095_x_at	No		IMGA|Medtr5g073580(7),IMGA|Medtr5g073680(2)	13.4423	14.87	10.6371	12.0153	13.1986	13.8738	15.8605	32.3174	294.324	14.3215	18.2953	90.2101	243.653	1119.4
MtgAC144929_200001_x_at	No		IMGA|Medtr7g028550(8)	12.7045	13.5427	14.1365	10.9929	14.2954	13.4207	11.8789	114.644	362.558	13.7893	21.0296	158.829	500.692	1290.43
MtgAC144929_78001_s_at	No		IMGA|Medtr7g028310(11)	11.0682	12.8195	11.6528	11.1827	12.5039	12.2153	13.3312	29.4839	99.0744	13.1303	12.699	37.3129	55.1094	301.261
MtgAC144930_24209_s_at	No		IMGA|Medtr4g065390(10)	10.8661	11.1421	8.70355	10.4307	11.3452	10.3059	11.2903	28.3272	405.709	11.9157	12.005	37.7519	384.602	1074.43
MtgAC144930_62526_x_at	No		IMGA|Medtr4g065450(11)	11.5656	15.4026	13.2797	12.5482	13.5509	12.328	16.2335	19.3055	20.6833	14.0645	10.5042	19.7793	22.2174	19.4558
MtgAC145109_27001_x_at	No		IMGA|Medtr6g044570(11)	10.5634	12.6749	10.406	10.6649	10.7026	10.502	11.2139	155.308	1350.18	11.6568	11.6203	415.76	1238.73	2831.65
MtgAC146558_53603_x_at	No		IMGA|Medtr5g063490(7)	10.3533	10.9986	11.0895	10.0648	11.0888	11.8337	9.3818	13.9795	106.973	12.0246	9.19156	19.7054	103.427	245.611
MtgAC146566_71451_s_at	No		IMGA|Medtr3g028380(11)	10.3377	12.0427	11.6618	10.53	11.3245	11.5831	12.4928	15.9932	166.617	11.5806	8.70935	13.152	199.625	553.352
MtgAC146566_89782_x_at	No		IMGA|Medtr3g028440(11)	11.4189	12.0104	10.7379	10.9278	10.5652	11.5139	10.5021	15.9985	208.796	13.4362	9.11486	14.5377	213.504	523.027
MtgAC146704_105298_s_at	No		IMGA|Medtr3g027180(10)	12.6185	16.3924	13.9066	14.1008	12.5406	14.0961	16.4331	53.0233	406.609	13.2136	35.9704	126.627	250.432	1103.15
MtgAC146719_15318_x_at	No		IMGA|Medtr1g058880(9)	12.1887	12.7822	11.9125	13.2221	12.9074	15.3486	14.6438	115.87	282.708	14.409	33.6626	139.676	210.12	628.186
MtgAC146774_92732_at	No		IMGA|Medtr2g063470(8)	13.6756	15.4097	17.9716	14.5419	16.1804	16.1457	17.4032	55.4259	385.856	11.916	29.7521	130.1	218.23	1155.1
MtgAC146853_17001_x_at	No		IMGA|Medtr3g0147209(10)	13.8252	16.4991	13.817	14.218	14.2435	17.0744	16.4144	21.6349	189.287	16.8519	18.2007	77.5121	128.245	604.907
MtgAC147407_38029_x_at	No		IMGA|Medtr3g049795(10)	15.098	15.5602	13.1286	12.2652	12.6486	13.4905	14.7621	25.6943	41.8464	12.1225	13.8481	25.4738	109.336	256.842
MtgAC147407_40662_at	No		IMGA|Medtr3g049800(11)	13.1188	15.0647	13.3796	12.011	12.66	12.7318	15.8431	42.4017	33.4311	13.6265	16.8229	28.2622	42.1051	22.6084
MtgAC147472_94742_x_at	No		IMGA|Medtr3g064745(11)	12.8611	12.2061	11.298	11.3537	11.7357	12.5724	11.8467	13.9297	83.8898	13.4564	10.0996	14.9343	104.205	221.359
MtgAC148291_10398_x_at	No		IMGA|Medtr7g070560(9)	16.5461	20.8339	19.0687	15.3868	17.4691	15.4087	16.7382	47.0237	433.427	19.0285	19.7524	64.8142	546.014	2183.53
MtgAC148291_59721_at	No		IMGA|Medtr7g070645(10)	12.5286	14.6518	14.1935	12.1	14.202	13.4951	15.241	31.563	745.061	12.8202	10.9874	33.6255	676.88	2766.22
MtgAC148359_10020_x_at	No		IMGA|Medtr7g071585(9),IMGA|Medtr7g071755(9)	15.0108	14.8693	12.4702	11.629	13.3551	14.1626	15.0207	122.148	1441.26	15.5646	23.2271	393.179	1000.23	3294.85
MtgAC148762_56149_s_at	No		IMGA|Medtr7g010200(7)	15.6165	15.8721	15.5722	14.6057	12.3348	15.5173	15.4147	23.6896	40.197	16.6213	16.5206	25.4129	37.422	69.2808
MtgAC148820_58001_at	No		IMGA|Medtr2g066255(8)	14.7037	15.6413	13.7526	13.2486	16.4785	15.9536	14.7996	25.749	608.953	15.37	13.5124	21.7286	295.036	1493.63
MtgAC148820_70001_x_at	No		IMGA|Medtr2g066235(9)	20.6594	22.0295	20.4177	15.6771	16.5038	22.1367	20.3836	522.73	2213.88	18.3428	119.491	1250.11	2319.59	5335.21
MtgAC149039_32373_x_at	No		IMGA|Medtr7g016480(11)	19.0465	18.2032	22.7129	17.9705	12.4479	17.1417	20.5594	102.184	768.524	20.3445	51.5556	149.387	438.742	1718.45
MtgAC149039_33633_at	No		IMGA|Medtr7g016470(11)	14.0922	14.355	14.8815	12.6285	15.4195	15.0858	16.282	108.46	235.031	14.2113	18.5742	64.1263	96.9214	567.569
MtgAC149127_45141_x_at	No			25.492	27.2784	33.9946	21.8252	32.4975	26.6031	31.7382	25.7275	31.1506	23.3365	21.6343	25.97	33.6852	34.1369
MtgAC149130_16614_at	No		IMGA|Medtr2g037500(6)	19.3798	21.152	19.5513	18.504	20.5307	21.5405	21.1065	15.9353	20.4086	20.9301	16.8296	18.2433	19.8283	25.9158
MtgAC149208_92545_at	No		IMGA|Medtr7g031915(9)	13.2279	14.1679	14.1484	13.9149	13.4337	12.5985	15.3532	52.4903	840.599	13.443	11.3313	33.2289	802.447	2635.45
MtgAC150505_45354_x_at	No		IMGA|Medtr8g066300(3)	14.7384	13.6473	15.8645	12.9003	12.104	17.0953	15.7621	66.1217	125.998	15.3122	17.6503	56.1818	107.783	317.476
MtgAC150703_87001_x_at	No		IMGA|Medtr6g091605(5)	10.8308	13.1482	9.75421	11.0974	13.5179	11.6327	12.5894	47.4397	1302.66	11.8485	11.835	70.7086	883.771	2805.3
MtgAC150777_2031_x_at	No		IMGA|Medtr7g011480(8)	11.1675	13.2852	11.2988	12.4501	12.1308	13.5507	13.5683	68.4386	1220.32	11.8494	13.2039	133.5	813.414	2255.09
MtgAC150800_53178_s_at	No		IMGA|Medtr7g037690(5)	41.3012	46.0236	44.3128	30.0849	48.0129	43.5098	42.6909	136.175	3461.44	45.3923	40.7974	96.5717	5974.49	7284.5
MtgAC151529_63505_x_at	No		IMGA|Medtr3g064080(8)	14.4007	13.615	9.88769	24.5211	12.1022	16.05	13.3679	21.826	14.2042	12.7959	14.8043	20.7571	23.3007	10.3116
MtgAC151598_13729_s_at	Yes			38.2533	44.4256	32.7965	27.7224	39.5955	26.6892	33.5397	32.256	41.5841	52.3401	41.3895	39.4632	23.1381	19.2569
MtgAC151619_57001_x_at	No		IMGA|Medtr1g042850(7)	14.1897	19.656	15.8176	15.8134	13.1995	16.2758	14.7031	42.4483	2009.69	16.8225	17.5576	27.8857	2446.13	3802.78
MtgAC151666_75632_at	No		IMGA|Medtr8g023090(10)	13.8449	16.1035	16.0511	15.1422	14.9886	16.2201	15.6461	23.4923	174.347	15.4183	34.1279	110.608	35.5123	549.764
MtgAC152176_107247_s_at	No		IMGA|Medtr4g060700(11)	12.081	14.1103	11.7831	12.4145	14.0606	12.1827	15.8976	376.421	1442.68	13.5581	51.6012	256.935	897.47	3047.68
MtgAC152176_71220_s_at	No			11.9135	13.6907	14.3474	11.8457	9.25514	12.1008	10.5332	13.7262	137.995	11.4414	11.7122	13.6287	397.01	709.974
MtgAC152176_90251_at	No		IMGA|Medtr4g060650(7)	28.49	31.0769	32.044	18.8751	20.688	24.1226	32.9894	50.3788	663.719	25.4023	23.3899	49.8289	1110.26	3290.73
MtgAC152177_77001_x_at	No		IMGA|Medtr7g045410(9)	14.7493	13.2279	13.918	13.046	13.2946	14.0592	14.8604	32.5227	268.588	14.9589	19.4593	98.956	140.398	592.308
MtgAC152186_4001_x_at	No		IMGA|Medtr1g075045(9)	9.43808	10.933	9.2477	10.2849	11.0274	9.96422	11.6154	12.9065	46.0151	10.5795	8.73451	11.4165	72.0288	186.053
MtgAC152186_89001_x_at	No		IMGA|Medtr1g074860(8)	13.6456	13.1606	15.1932	12.1365	11.566	12.0873	14.1441	27.0586	518.081	11.9241	17.4393	83.0852	318.096	784.877
MtgAC152936_92863_x_at	No		IMGA|Medtr4g018625,IMGA|Medtr4g018745(11)	10.9824	11.7923	10.8165	10.8956	10.7405	10.7789	12.0707	19.8659	24.7337	11.8649	10.4931	14.8935	26.3253	40.0983
MtgAC153349_12001_x_at	No		IMGA|Medtr4g031380(7)	15.2772	18.3171	16.8684	16.066	18.978	18.6323	16.4538	276.137	442.022	18.3017	47.62	229.85	333.99	1251.24
MtgAC157374_44001_at	No		IMGA|Medtr7g046365(8)	16.0053	17.207	18.1561	15.3264	17.6856	14.4593	19.2626	24.6778	197.577	16.9909	23.6531	63.5559	94.2262	472.013
MtgAC157777_62235_x_at	No		IMGA|Medtr7g051065(10)	21.5327	20.6747	23.8091	17.7833	21.2928	22.1496	22.9216	70.2644	99.0583	25.3025	28.3247	62.926	61.4733	369.904
MtgAC159613_3001_x_at	No		IMGA|Medtr7g021840(8)	10.0399	12.7634	14.2593	11.1185	10.5964	11.0971	12.171	15.4835	107.91	13.2073	10.1599	18.9246	93.4468	427.716
MtgAC159962_12001_x_at	No		IMGA|Medtr6g007075(4)	14.1791	17.3445	13.7041	14.5691	14.7045	14.5338	14.694	18.4112	21.8538	17.3499	16.421	16.1673	19.0398	20.7003
MtgAC160096_73650_x_at	No		IMGA|Medtr8g075760(11)	13.8569	14.7	12.7793	12.2504	14.4864	13.0696	13.6367	17.3887	248.125	11.4293	12.6445	45.6167	110.976	1119.67
MtgAC161788_66001_x_at	No		IMGA|Medtr4g031900(11)	20.0382	20.4459	27.0055	16.532	14.5017	16.0622	19.5642	24.398	55.005	20.8105	18.9034	29.9822	39.0292	158.285
MtgAC162277_30068_s_at	No		IMGA|Medtr7g071350(11),IMGA|Medtr7g071390(11)	22.1021	27.1967	22.381	20.0868	21.8369	21.0979	23.8761	729.045	3817.24	27.2473	158.739	2566.6	3644.73	5964.3
MtgAC162277_55062_x_at	No		IMGA|Medtr7g071350(11),IMGA|Medtr7g071390(11)	15.3168	17.0539	17.2094	13.2036	13.822	14.9857	17.9	121.817	921.948	13.6617	33.7498	314.846	611.795	1414.93
MtgAC162277_64348_at	No		IMGA|Medtr7g071320(11)	13.0874	15.653	14.7274	12.0595	14.7538	13.5298	14.7219	23.5211	583.22	14.1939	11.761	20.4676	451.735	1424.07
MtgAC162277_67619_s_at	No		IMGA|Medtr7g071310(11)	10.2608	12.5195	9.92918	9.59475	9.33087	12.6754	11.9149	28.2095	439.461	11.2834	9.83732	38.2679	439.728	1379.04
MtgAC163385_18001_x_at	No		IMGA|Medtr2g048885(8)	13.7883	13.1391	10.3379	12.788	14.487	13.5727	13.0197	17.198	62.3482	13.748	9.245	22.6966	69.6239	188.821
MtgAC165277_37001_x_at	No		IMGA|Medtr7g064970(8)	11.1349	13.4986	11.4986	11.8048	14.1546	12.4494	14.4689	14.5276	164.921	14.5108	12.3309	13.1273	317.996	323.252
MtgAC165943_100001_x_at	No		IMGA|Medtr4g014790(11)	11.6936	13.1234	13.3768	13.275	10.6957	13.2195	15.1105	35.0857	571.46	14.0453	12.5168	35.1366	342.704	1250.4
MtgAC167034_30001_x_at	No		IMGA|contig_66434_2(10)	12.5409	13.4309	13.0784	10.7821	9.67486	12.311	11.1767	14.4714	222.173	10.2583	10.028	15.3245	116.806	355.216
MtgAC169667_18001_x_at	No		IMGA|Medtr5g059670(8)	19.2647	17.7472	18.6132	13.9652	17.6541	16.573	16.9475	114.61	84.201	15.8328	31.1021	64.3757	76.7164	178.984
MtgAC169979_52001_x_at	No		IMGA|Medtr4g060370(9)	15.1239	15.178	15.9724	16.2162	13.8575	14.8813	17.2865	34.2043	421.451	16.1044	18.2325	50.7415	351.682	1214.07
MtgAC171166_66001_x_at	No		IMGA|Medtr7g051300(11),IMGA|Medtr7g051330(4)	11.8431	12.2965	11.5875	13.2627	13.0687	14.2292	14.1752	13.4289	55.7074	11.9182	10.4626	13.5729	55.7938	129.303
MtgAC174316_34001_x_at	No		IMGA|Medtr4g071890(9)	14.1434	13.3225	16.3315	14.4723	16.0454	13.725	14.1868	157.917	441.009	12.8258	25.7014	125.512	215.462	1142.55
MtgAC174355_101585_x_at	No		IMGA|AC229689_6(11),IMGA|Medtr8g070790(11)	22.9552	37.4601	18.9599	23.4924	253.321	85.7071	40.7157	32.3688	47.9117	26.0009	19.0596	29.7808	37.2545	215.844
MtgAC174355_98467_x_at	No		IMGA|AC229689_5(11),IMGA|Medtr8g070780(11)	17.4873	26.1986	13.4917	14.7722	27.7746	18.9242	14.8433	17.5003	23.0341	17.6079	12.8131	20.5285	16.8092	32.0834
MtgAC174468_6622_x_at	No		IMGA|Medtr5g063780(10)	13.7453	14.6809	15.5528	12.1027	14.358	13.929	15.1596	189.008	1312.1	13.8356	32.03	300.059	897.047	3081.21
MtgAC175048_52283_at	No		IMGA|Medtr2g059035(8)	13.0867	13.5679	10.153	13.4344	13.0612	15.1451	14.6967	125.803	1762.59	13.2868	34.4458	721.028	869.163	3563.84
MtgAC185525_68574_at	No		IMGA|Medtr8g009535(9)	17.9375	17.9919	16.7374	16.2568	19.2546	17.8657	19.2466	19.4656	26.2919	18.6414	15.3506	17.7554	27.4025	26.3154
MtgAC186134_39898_s_at	No		IMGA|Medtr2g049950(11),IMGA|Medtr2g050060(11)	15.102	17.2656	14.2783	13.8947	13.8129	15.6593	18.1446	845.053	2013.46	16.2272	115.774	1036.48	1169.02	3321.79
MtgAC186194_130001_x_at	No		IMGA|Medtr6g044730(11),IMGA|Medtr6g044735(11)	12.7352	12.5587	13.1877	12.177	12.8303	13.1849	16.515	18.2392	141.987	13.9767	12.7982	18.4924	47.4479	333.731
MtgAC186194_135001_x_at	No		IMGA|Medtr2g008910(8)	18.5415	18.3375	18.8799	16.2183	15.426	20.1764	17.8495	31.9086	282.29	20.839	21.5597	72.3418	183.149	431.275
MtgAC187465_131786_at	No		IMGA|AC225529_21(9),IMGA|Medtr7g060520(9),IMGA|contig_164603_2(6)	11.6934	11.3858	10.7128	10.1167	13.9093	11.6007	10.3243	23.2824	212.795	11.9742	12.579	68.3412	126.579	644.059
MtgAC192708_23387_at	No		IMGA|AC225529_19(10),IMGA|contig_70606_2(10),IMGA|Medtr7g060500(10)	30.1675	49.9182	30.0141	21.8069	38.6755	29.0523	33.2112	35.305	41.4803	25.2267	25.3911	29.3314	33.7057	36.835
MtgAC192708_6626_x_at	No		IMGA|AC225529_9(8),IMGA|Medtr7g060400(8),IMGA|contig_24177_2(5)	18.8985	22.7554	20.8275	19.0136	17.4297	21.7531	21.018	20.0705	25.5546	18.9063	19.5002	17.4235	18.3371	17.3422
MtgAC192708_71823_at	No			20.5883	19.5896	21.2537	18.3162	23.7304	24.8048	25.8693	20.5263	21.8234	23.1237	19.055	22.5943	20.279	19.8668
MtgAY313166_s_at	No		IMGA|contig_81759_1(11)	12.9803	12.7056	11.6625	13.3524	12.306	13.2259	13.7197	18.3324	45.3292	14.9859	13.7174	12.7855	14.7026	15.8072
MtgAY571902_at	No		IMGA|contig_177799_1(11)	14.2219	15.211	13.0436	12.6571	12.7949	13.4633	14.0677	14.7311	15.7664	12.7024	14.3662	13.0151	16.4109	14.9327
MtgCG936374_at	No		IMGA|Medtr1g044500(9)	10.385	12.9371	11.4128	12.2286	10.3641	11.2411	12.458	43.9785	35.8891	11.9214	14.8104	36.1258	39.8447	40.6962
MtgCG937479_x_at	No		IMGA|contig_73516_1(9)	12.7911	13.7024	14.6454	13.0909	10.9708	13.5956	12.3769	711.332	1957.15	13.9044	150.512	1077.34	976.591	5353.27
MtgCG941585_x_at	No			12.9379	14.4238	13.9605	13.7807	12.7136	15.2231	14.0543	15.0185	28.9072	13.2005	11.906	17.1102	29.0296	74.4838
MtgCG942331_x_at	Yes		IMGA|Medtr4g090305(9),IMGA|contig_26089_1(5)	13.3597	12.0926	12.706	10.9953	11.514	12.8764	14.1362	12.3389	22.0139	13.4994	9.51572	14.4615	18.3364	30.4557
MtgCG948778_x_at	No		IMGA|Medtr5g061060(11)	15.1108	14.6585	17.157	13.6492	14.0889	15.6638	19.4289	31.7909	356.07	14.4063	12.0443	21.6807	228.388	1256.67
MtgCG951401_at	No		IMGA|contig_92617_2(8)	17.7192	21.6761	20.0601	14.855	18.5682	21.0937	19.5954	306.246	264.29	19.9589	27.9744	138.413	199.402	430.838
MtgCG959073_at	No		IMGA|Medtr5g048335(9)	9.66225	11.1143	9.7333	10.2158	8.95317	10.0399	11.7319	18.5312	424.059	10.1673	8.65254	20.944	465.194	764.749
MtgCG960833_x_at	No		IMGA|Medtr4g015695(8),IMGA|Medtr4g015750(2)	13.5312	16.199	14.3198	14.9411	15.1928	18.839	14.4524	18.4956	16.4658	15.002	13.2839	20.0703	20.8055	26.4903
MtgCG970771_x_at	No		IMGA|contig_86599_1(8),IMGA|contig_102120_1(1)	14.144	15.9543	13.8391	12.4291	12.9329	13.5243	14.2221	262.697	1123.81	14.0986	64.5531	355.726	632.293	1653.47
MtgCG972902_x_at	No		IMGA|Medtr3g062880(6)	12.3563	13.6219	11.5342	12.808	13.3582	14.5645	11.9556	18.3438	243.589	12.0575	14.9261	27.8337	1338.9	1067.13
MtgCR294183_x_at	No			10.6469	13.3688	8.70643	11.6205	9.00421	10.0477	11.8042	30.4441	351.495	11.6327	16.7331	68.299	122.921	788.874
MtgCR297324_x_at	No		IMGA|Medtr2g049570(9),IMGA|Medtr2g049575(9)	13.3411	13.7975	16.5205	11.823	11.3592	11.7855	15.9346	65.3904	1162.69	12.8506	23.0981	201.319	724.74	2389.84
MtgCR297497_at	No		IMGA|contig_59778_3(9)	12.2318	13.4175	11.2504	11.5364	10.8723	13.332	14.5257	181.796	408.644	15.5968	29.7925	233.12	378.01	1219.63
MtgCR298044_x_at	No			18.6907	16.3547	19.1385	14.7426	18.1748	18.1031	20.1693	43.1923	262.979	18.3656	38.0293	116.21	128.665	823.354
MtgCR301950_x_at	No		IMGA|contig_101405_1(9)	11.6264	13.8102	15.0812	11.9005	12.8394	11.7254	13.5459	13.8433	37.6486	12.584	11.0559	16.3331	19.4544	189.476
MtgCR307757_at	No		IMGA|contig_84866_3(11)	10.941	15.8362	17.2358	12.7372	12.0925	15.1543	14.708	14.7115	248.161	13.3447	12.0163	14.921	204.352	668.4
MtgCR314300_x_at	No		IMGA|Medtr4g018720(10)	10.2067	12.2339	12.2641	10.4992	8.94943	12.8703	11.8358	95.9157	486.804	11.41	18.6159	179.79	292.465	2607.24
MtgCR316361_x_at	No			9.73359	12.6036	9.77843	10.092	11.1105	9.98871	11.3118	15.868	19.5607	11.4216	10.279	19.59	20.0089	21.0908
MtgCR317164_s_at	No		IMGA|Medtr2g075990(10)	71.4904	34.7504	34.0316	29.1771	17.0539	17.5489	18.2707	38.7267	28.5861	15.0605	18.686	22.724	21.7114	20.7973
MtgCR318707_s_at	No		IMGA|Medtr7g027125(7)	11.0268	12.483	11.0615	10.3322	9.32268	11.7073	12.093	107.698	2317.85	12.4366	10.5171	47.91	3540.82	5607.95
MtgCR319275_x_at	No			14.3937	13.6918	13.214	11.9794	13.6486	13.4473	14.0232	21.1331	354.435	12.6966	8.71374	16.4731	257.16	989.118
MtgCR323910_x_at	No		IMGA|CU651565_31(10)	15.472	17.6986	19.4644	13.6675	12.0058	17.3698	14.8268	22.7911	265.028	16.9915	14.1356	18.2614	245.286	608.869
MtgCR324984_x_at	No		IMGA|Medtr8g077515(10)	14.9194	14.0376	11.586	12.0582	11.6411	13.3562	15.5857	108.832	232.727	12.4431	22.9238	106.472	119.464	637.177
MtgCR328176_x_at	No		IMGA|Medtr3g015865(10)	9.16756	10.8163	9.89607	10.5106	10.3711	11.2308	10.3989	13.5949	15.9077	10.9359	9.2351	13.0673	14.368	22.4255
MtgCR328329_x_at	No		IMGA|contig_128381_1(6)	12.9758	14.7435	11.4629	11.3802	13.823	13.6396	14.2657	22.8952	512.139	13.9715	11.5199	17.9189	812.638	1153.66
MtgCR329769_at	No			12.7729	12.7518	12.7205	13.0758	17.3146	12.5865	13.6629	26.5401	261.642	14.8614	18.0521	60.1399	121.388	615.758
MtgCR331787_x_at	No		IMGA|Medtr5g061640(9)	12.6116	14.5189	15.1271	13.7879	13.9012	11.753	14.544	24.6072	36.2114	13.3787	12.4318	19.5261	30.7546	54.2919
MtgCR332820_x_at	No		IMGA|Medtr3g062830(8)	20.1443	18.2369	23.2551	17.6307	23.1924	20.5532	27.9953	164.511	264.842	22.1524	30.6934	161.705	214.579	409.545
MtgCR335164_x_at	No		IMGA|Medtr3g033965(9)	10.7574	11.1149	11.3161	10.5825	9.86718	10.7198	11.2661	13.7787	125.231	11.6638	15.3205	89.7074	39.9871	809.686
MtgCR342414_at	No		IMGA|contig_105201_2(7)	13.4153	13.8019	14.1718	13.6697	15.0542	15.2673	15.2881	17.1575	154.669	14.1512	15.6113	21.0283	104.209	331.285
MtgCR347562_at	No		IMGA|Medtr7g032820(10)	14.8584	16.1963	13.1294	13.9348	16.9792	15.1945	15.5161	186.603	454.903	15.3611	29.4844	189.814	482.996	825.59
MtgCR378661_18397_x_at	No		IMGA|Medtr3g071335(9)	16.0858	14.8654	16.4761	13.6268	14.436	14.2813	17.4842	53.6186	584.91	18.6528	31.6744	89.3329	527.814	1004.74
MtgCR378661_24442_x_at	No		IMGA|Medtr3g071360(11)	13.4645	12.5867	11.1757	12.9041	14.0974	14.4554	15.2923	25.9094	231.095	13.8285	16.8037	67.2372	157.265	331.682
MtgCR483162_x_at	No		IMGA|Medtr5g059780(10)	11.5348	12.5433	12.9724	10.9454	15.8771	12.6531	13.6781	42.1023	268.406	12.3496	16.9932	70.6506	174.744	479.008
MtgCR484272_x_at	No		IMGA|Medtr8g054260(10)	12.979	15.3129	14.3516	12.6647	12.4148	14.4666	13.5503	15.8624	128.619	12.4095	11.9286	13.7885	236.73	223.697
MtgCR489860_x_at	No		IMGA|Medtr5g076110(4)	13.3754	14.8176	12.8669	13.0353	11.991	16.8602	14.6006	15.0477	53.3224	13.8935	14.1092	19.2068	34.5745	120.237
MtgCR496665_x_at	No		IMGA|Medtr2g0752409(10)	56.5699	59.342	77.147	37.7947	70.7176	53.3955	71.9135	41.6301	53.4621	62.7767	49.7767	47.7642	51.6677	52.5383
MtgCR504010_x_at	No			12.5178	17.1321	13.7095	14.4087	14.2724	16.2692	17.3088	116.933	1745.33	13.7892	38.1428	474.632	1057.69	2745.27
MtgCR509159_x_at	No		IMGA|Medtr4g018695(11)	12.8194	12.7699	12.3877	11.4935	12.3124	15.6339	11.7809	15.297	134.443	10.0148	12.4757	17.694	72.9927	355.414
MtgCR510067_s_at	No		IMGA|Medtr4g018746(11),IMGA|Medtr4g018747(11)	11.4162	12.1352	10.4003	10.8925	9.93772	12.7565	12.1625	56.1295	441.277	11.1826	17.4115	78.1423	369.247	1357.07
MtgCR511585_s_at	No			11.7002	11.5526	10.1488	10.6158	11.5813	10.5556	11.5236	15.2697	378.352	11.7521	10.0191	18.1531	340.8	1215.66
MtgCR513705_x_at	No			16.66	16.9893	18.3379	13.6757	16.8076	14.7206	16.3109	51.6984	560.964	16.7141	12.8308	57.0538	604.184	2643.77
MtgCR932966_76484_x_at	No		IMGA|Medtr3g008446(10),IMGA|Medtr3g008445(1)	10.342	12.9098	9.86009	12.3092	9.49576	13.4662	12.8617	40.9823	1199.27	11.7822	14.3169	63.7692	932.819	1425.31
MtgCR932966_79795_x_at	No		IMGA|Medtr3g008445(11),IMGA|Medtr3g008446(1)	16.3142	19.4549	19.0066	14.1593	16.5845	14.7183	18.0447	55.3921	1081.74	16.2195	15.2499	101.567	1613.41	2886.21
MtgCR955011_31001_at	No			29.5683	32.8549	32.2635	22.562	37.9147	35.444	33.7854	254.122	791.029	30.3063	67.853	364.509	500.432	2175.1
MtgCR962137_48560_x_at	No		IMGA|Medtr5g069465(7)	12.0483	14.1545	11.9264	11.3321	12.7694	14.1938	13.0035	13.9351	46.3242	13.275	12.9538	14.9104	24.86	104.787
MtgCR962137_78638_x_at	No		IMGA|Medtr5g069530(8)	15.4752	16.6342	12.7685	13.3647	14.3033	15.4577	17.1268	111.057	1093.99	14.6297	35.1264	289.937	837.018	2703.47
MtgCR967474_x_at	No			12.7762	14.1171	13.1458	12.3165	12.5291	14.769	13.9076	16.1048	92.1854	11.7081	12.1094	19.7023	65.8866	132.658
MtgCR970286_x_at	No			19.6617	18.6841	16.9486	16.8593	17.1085	18.0494	16.9632	427.136	2545.65	17.9789	174.433	841.056	1715.78	5324.48
MtgCR971968_x_at	No		IMGA|Medtr4g035268(7)	11.2742	12.6552	10.8914	10.5493	12.4802	10.8043	14.2109	29.5092	613.51	12.4741	14.6335	56.6152	507.124	1584.02
MtgCT009558_80876_at	No		IMGA|Medtr3g061750(8)	12.6504	16.0667	15.0372	14.6645	17.7878	16.3486	15.0733	32.2073	550.563	15.8283	12.3867	18.3854	557.337	1916.26
MtgCT025156_13860_x_at	No		IMGA|Medtr3g021050(8)	11.3478	14.2676	13.4063	12.3619	12.8332	13.7958	13.9957	24.2769	597.286	14.0278	12.6507	62.6656	279.088	1658.19
MtgCT025156_6980_x_at	No		IMGA|Medtr3g021040(9)	10.9796	13.6686	11.565	12.2444	11.8796	12.1138	14.5759	17.5177	200.092	14.8651	14.3168	52.1559	131.045	398.265
MtgCT030192_37193_x_at	No		IMGA|Medtr3g010630(9)	24.0398	27.7078	28.2458	24.8698	22.7329	25.4673	27.0789	28.9372	579.344	27.9276	23.2957	32.9272	376.897	1147.14
MtgCT963074_107176_x_at	No		IMGA|Medtr3g020950(8)	16.1327	19.105	19.8536	16.5815	22.8628	19.4854	21.7109	21.2142	91.5046	17.01	15.3827	24.024	63.8308	342.229
MtgCT963094_12322_x_at	No		IMGA|Medtr3g065625(9),IMGA|Medtr5g013260(1)	11.6187	14.8102	12.661	11.6438	13.2473	14.0868	12.9826	12.477	44.6588	12.6405	9.25884	13.906	41.5357	64.224
MtgCT963112_69183_at	No		IMGA|Medtr5g066750(8)	10.7377	13.8339	12.1849	11.554	12.2269	13.0649	14.0235	54.0609	345.313	12.932	27.3082	106.885	218.886	474.924
MtgCT967303_9155_s_at	No		IMGA|Medtr3g085660(22)	15.9181	19.7298	12.3722	14.4743	10.7287	16.6987	16.4794	16.5783	32.3153	16.3075	15.9975	22.8816	47.9829	70.0458
MtgCT967315_47035_at	No		IMGA|Medtr3g069890(9)	13.8248	15.0222	13.1756	13.923	12.6143	14.0431	13.9189	151.514	1790.54	14.0919	42.4707	398.713	1840.68	3073.87
MtgCT967315_49858_x_at	No		IMGA|Medtr3g069870(11)	18.4392	19.2444	14.1403	16.7528	15.7889	17.8576	21.379	70.1537	1139.71	18.8159	21.0706	57.8117	1229.92	2819.16
MtgCU024876_135051_x_at	No			10.7405	11.299	9.18875	9.55811	10.3265	10.9795	13.8517	16.9023	75.0591	11.1193	10.525	22.5077	25.7572	227.185
MtgCU137655_123669_at	No		IMGA|Medtr5g072070(9)	12.5238	14.275	10.7919	12.6578	13.7095	11.3344	13.5994	37.1277	496.838	13.8415	14.424	39.7539	385.133	1064.99
MtgCU137655_47096_x_at	No		IMGA|Medtr5g071880(9)	10.1141	11.5856	8.7981	10.6134	10.1023	12.3515	11.0905	23.6045	166.335	10.7342	17.1731	88.6721	88.4369	501.367
MtgCU179636_19231_at	No		IMGA|Medtr3g026070(10)	14.3364	17.3312	13.8335	14.6605	15.9346	13.8358	16.8934	17.9367	55.6588	18.0929	15.146	28.3941	69.0649	176.173
MtgCU179877_1528_x_at	No		IMGA|Medtr5g072457(8)	11.6473	14.4035	11.4219	11.6995	11.237	12.2988	12.9289	14.6093	59.5352	12.4792	18.637	30.3455	35.497	188.873
MtgCU182773_68248_at	No		IMGA|Medtr3g025310(9)	15.2084	16.866	16.1046	15.4149	18.4166	17.2692	19.6482	20.9621	139.733	17.4429	15.2368	20.0481	90.7179	310.254
MtgCU302328_110001_s_at	No		IMGA|Medtr5g072210(9),IMGA|Medtr5g072310(9)	9.44952	11.4336	9.66486	12.0104	10.0445	9.28662	11.2701	74.3381	66.7986	10.8888	11.0671	38.0812	72.4382	137.366
MtgCU302328_122001_x_at	No		IMGA|Medtr5g072180(6),IMGA|Medtr5g072280(1)	14.2676	12.5712	14.1746	11.839	12.0094	15.5151	15.6338	14.9375	14.5888	15.8653	11.2137	14.3865	16.7179	16.3274
MtgCU302334_101329_x_at	No			15.5257	15.1591	13.973	13.3363	18.0147	15.926	15.1392	16.5172	17.4638	15.7947	12.9322	17.1513	16.8862	21.3763
MtgCU302342_67001_at	No		IMGA|Medtr5g047670(10)	16.0435	16.318	16.4035	15.9019	14.4896	17.0406	15.1051	66.5645	579.668	15.7198	25.1078	89.4854	460.869	1515.75
MtgCU326393_10246_x_at	No		IMGA|Medtr5g076385(9)	12.8543	14.2617	13.277	11.3427	11.7868	15.666	14.6625	85.9154	97.2608	15.0665	23.51	90.7603	80.1378	171.828
MtMNC5018393_x_at	No	NCR080	IMGA|Medtr3g014710(11),IMGA|Medtr3g014705(5)	10.7014	11.6534	10.6934	10.8203	11.6857	11.4761	13.4009	141.275	1537.34	14.3376	80.4175	410.108	896.682	2210.29
MtMNC5019124_x_at	No		IMGA|Medtr3g014705(11),IMGA|Medtr3g014710(3)	14.1983	14.4818	10.8499	12.377	15.7177	13.4862	14.1665	146.324	1815.34	13.4812	95.8702	598.753	1063.15	2992.28
MtMNC5019169_s_at	No		IMGA|Medtr6g091470(9)	16.3457	17.0699	14.1885	15.2676	15.5361	14.0484	16.548	3403.03	7719.3	14.2205	574.277	4873.54	7719.09	9551.75
MtMNC5019524_s_at	No		IMGA|Medtr4g031430(7),IMGA|Medtr4g031525(7)	11.512	13.3038	10.958	12.0682	11.8531	12.2554	11.2686	620.37	571.479	12.5473	36.5915	253.472	485.222	2423.21
MtMNC5026034_x_at	No	NCR045		13.7838	15.6834	13.9026	13.4203	16.227	16.2236	16.6442	284.23	3022.62	15.4644	44.2583	318.446	2949.49	4545.47
MtMNC5031802_s_at	No		IMGA|contig_63994_3(11),IMGA|contig_58642_2(1)	63.1496	149.053	47.4677	42.7163	146.89	74.4477	269.131	1336.48	1942.7	218.975	1040.49	1133.82	1883.6	2221.72
MtMNC5032753_x_at	No		IMGA|AC229689_4(5)	2562.42	1864.61	1851.55	2015.49	2825.41	2136.11	1694.83	2746.97	3629.01	1828.83	1770.23	2510.58	1962.36	3490.28
MtMNC5037136_at	No	NCR057	IMGA|Medtr1g042895(7)	28.8601	31.1966	32.9234	25.0193	32.7897	25.3309	35.1836	118.936	930.463	32.5053	52.3839	90.4658	1253.21	3198.82
MtMNC5042403_at	No	NCR119	IMGA|Medtr4g026750(8)	10.6169	12.6285	11.0231	11.3747	12.1468	12.6453	12.0688	6219.96	5302.85	11.801	799.61	3889.71	5381.64	7205.53
MtMNC5187944_x_at	No		IMGA|contig_195405_2(1)	12.063	15.034	12.3518	14.5219	12.4437	13.8453	14.5594	27.4707	36.6733	13.9539	18.147	26.454	32.5301	65.4443
MtMNC5188151_x_at	No		IMGA|Medtr7g008970(11)	13.6295	16.4589	16.3678	12.7306	17.1396	14.7262	15.4429	100.012	1707.36	14.3872	12.9455	130.497	1770.62	5479.49
MtTC100045_at	No	NCR268		18.4764	20.8264	22.4493	17.035	17.1417	20.1244	22.5638	119.323	1906	20.3088	27.1892	105.551	1122.78	3391.25
MtTC100071_s_at	No	NCR132	IMGA|Medtr3g015670(11)	12.7288	15.8583	10.9481	12.0395	12.6622	14.2377	13.5855	353.966	3582.05	12.5772	32.4938	234.101	3073.95	5549.75
MtTC100208_x_at	No		IMGA|Medtr7g028625(8)	14.6794	14.0032	17.3365	16.3259	12.9208	14.6853	17.7191	168.752	827.914	14.7675	28.8754	200.802	1273.49	2642.84
MtTC100264_at	No		IMGA|contig_58642_2(11)	43.6131	1328.9	304.785	1021.69	950.789	476.564	700.648	2542.73	1405.55	1267.35	1206.64	2765.27	2836.01	4036.99
MtTC100321_s_at	No		IMGA|Medtr3g062775(11),IMGA|Medtr3g062810(11)	15.0325	18.4163	45.3466	16.5995	29.6315	20.6049	37.469	6689.56	13310.2	18.5979	886.377	5934.36	18048	19397.7
MtTC100325_at	Yes	NCR123	IMGA|Medtr3g062775(11),IMGA|Medtr3g062810(11)	13.4474	13.1296	14.5405	14.651	14.0169	13.904	23.2058	2906.39	8455.93	15.1582	319.074	2377.5	11630.9	9414.69	0.152946	0.249885
MtTC100329_x_at	No	NCR125	IMGA|Medtr3g062820(11)	12.2519	16.4813	14.6505	13.3715	14.8266	14.2728	15.4829	115.201	1654.14	15.0753	23.0075	156.246	1895.3	3323.94
MtTC100335_s_at	No	NCR259	IMGA|AC149807_32(11)	10.909	12.6415	10.814	11.6447	11.5683	12.0397	11.7515	340.419	2774.95	12.4449	30.7851	238.725	3002.5	4441.09
MtTC100341_x_at	No		IMGA|AC149807_32(10)	12.0979	14.3983	11.3153	15.2163	13.4288	13.0151	13.3079	106.288	1132.3	13.3614	19.7816	256.339	1587.21	3268.89
MtTC100351_at	No	NCR260		13.0163	14.6573	14.5656	16.2	10.6205	14.2782	16.5655	222.775	2331.99	16.1664	25.0266	283.519	2398.63	3677.39
MtTC100579_s_at	No		IMGA|Medtr6g021610(11)	16065.4	11126.2	13174.1	2395.28	23744.6	11095.6	8826.08	11540.6	17425	3070.76	8931.65	10160.7	15779	29783
MtTC100580_x_at	No	NCR146	IMGA|Medtr5g073530(9)	10.4547	11.6223	10.8145	11.8536	12.718	14.2327	12.7847	28.6574	491.178	11.9817	10.7011	22.2201	528.08	1104.83
MtTC100607_at	No	NCR094	IMGA|Medtr5g055370(10)	14.1424	13.2199	15.7877	11.2745	14.4408	13.0482	15.0954	460.514	5001.45	15.5625	104.135	746.129	4283.72	6604.03
MtTC100789_at	No		IMGA|contig_63994_3(11)	21.312	38.0438	18.7428	16.0938	31.3319	19.4945	65.4963	2673.03	2586.01	42.5442	389.152	271.953	808.026	1420.71
MtTC100806_at	No	NCR161	IMGA|Medtr4g065110(5),IMGA|Medtr3g035990(3),IMGA|Medtr8g098360(3),IMGA|Medtr1g007340(2),IMGA|Medtr1g068720(2),IMGA|Medtr2g093670(2),IMGA|Medtr4g035220(2),IMGA|Medtr5g084740(2),IMGA|Medtr7g074430(2),IMGA|Medtr8g073520(2),IMGA|Medtr2g089230(1),IMGA|Medtr3g065130(1),IMGA|Medtr3g101440(1),IMGA|Medtr5g087470(1),IMGA|Medtr6g013140(1)	20.4821	22.7335	21.605	17.7665	27.8649	23.4087	29.3918	76.864	296.595	26.2908	29.7013	81.0403	207.417	652.294	0.314942	0.370578
MtTC100865_at	No	NCR113	IMGA|contig_76902_2(10)	21.8289	23.8818	24.6123	22.4064	26.6894	21.9007	28.9984	175.176	6797.29	22.8213	30.5699	240.421	7073.79	16368.3	0.0453846	0.0247642
MtTC100893_x_at	No	NCR184	IMGA|contig_78251_47(5)	11.0573	13.4082	11.2396	11.3739	12.1458	13.0442	13.7491	232.925	979.352	12.2175	30.7057	251.738	557.785	1735.62
MtTC100894_at	No	NCR032	IMGA|contig_101534_1(11)	9.56218	11.9635	11.658	9.97291	10.0005	11.013	11.6911	28.2377	266.143	11.4774	9.4808	31.2849	180.158	986.931
MtTC100895_x_at	No	NCR183	IMGA|contig_34597_7(7)	11.2604	11.4237	11.1362	11.6414	12.9543	12.0884	13.236	122.754	432.535	12.4752	15.0017	153.377	281.178	1527.23	0.262225	0.436572
MtTC101084_at	No	NCR096		13.3784	15.9001	17.2133	11.8705	12.9959	14.5881	12.5743	752.789	4907.26	14.4691	134.768	1464.57	7085.4	7545.38
MtTC101086_x_at	No	NCR165	IMGA|Medtr3g016020(9),IMGA|Medtr3g084910(3)	9.80648	13.5975	10.4626	11.1405	12.3228	13.3347	13.2976	26.8369	166.89	12.417	11.2322	46.6074	199.561	291.88	0.111204	0.13448
MtTC101177_s_at	No	NCR100	IMGA|Medtr5g072450(11)	11.8203	13.1804	13.6949	10.8673	10.6078	10.8374	12.6744	107.33	2052.96	11.2857	24.6653	147.359	2591.51	5735.83
MtTC101238_s_at	No	NCR103	IMGA|Medtr3g030060(11)	13.8772	15.835	14.0949	13.8149	19.7023	16.9334	15.8107	461.593	4067.04	15.8764	66.3347	612.323	4019.25	6991.37	0.220054	0.114845
MtTC101451_at	No		IMGA|contig_95381_1(4)	24.8671	34.968	24.2376	19.6107	41.4152	23.4262	48.7771	85.5943	446.196	56.975	35.1876	126.272	664.567	1665.69
MtTC101615_x_at	No	NCR222	IMGA|contig_92284_2(5)	18.4804	18.3524	15.507	15.9503	21.7535	16.6282	19.3242	278.127	2819.4	14.7985	43.8413	506.973	3553.12	7650.94	0.0797344	0.0782769
MtTC101692_at	No	NCR153		12.6292	14.6684	14.5816	13.4699	17.2531	15.3076	15.1291	338.532	4425.59	16.2353	21.0441	321.129	3291.04	9035.32	0.0260673	0.102865
MtTC101763_x_at	No	NCR159	IMGA|Medtr6g091600(6)	10.504	11.7863	9.38211	10.2505	9.40772	11.5103	12.7395	113.105	2185.43	10.4291	13.8433	114.344	2185.71	4060.76	0.0338836	0.0517477
MtTC101764_s_at	No	NCR172	IMGA|Medtr6g045150(8),IMGA|Medtr6g091435(8),IMGA|Medtr6g091500(8)	10.4927	14.0743	10.2385	10.7811	10.5978	11.5469	9.91206	383.954	4953.64	11.2306	55.4676	523.757	5123.18	8678.2
MtTC101768_s_at	No	NCR131	IMGA|Medtr3g031340(11)	12.1483	13.1148	11.0045	12.2649	12.3542	13.4634	14.2433	37.4003	1324.89	13.926	11.1242	24.785	1577.51	2659.59	0.232895	0.0237084
MtTC101781_at	No	NCR135	IMGA|contig_106239_1(2)	10.1306	11.6384	10.7393	11.8212	11.4291	11.3344	12.4898	70.3524	3388.23	11.627	9.25625	30.2381	6896.44	7293.38
MtTC101991_at	No	NCR003		15.6805	14.151	13.1463	15.1314	12.2124	12.901	17.2877	83.7798	1406.13	14.8728	15.2626	59.8819	2921.21	4726.93	0.0348334	0.0286798
MtTC102006_at	No		IMGA|Medtr3g049780(11)	22.7157	43.66	21.254	19.7843	24.6572	25.4014	31.407	27.4729	29.5669	26.8021	23.216	24.7364	29.104	27.307
MtTC102038_at	No	NCR013	IMGA|contig_76921_1(4)	13.4991	15.6065	12.2152	11.8791	16.7179	12.7461	15.9483	92.8311	2158.56	12.4172	11.9025	60.3983	1317.56	5346.07
MtTC102054_at	No	NCR309	IMGA|Medtr3g044690(10),IMGA|Medtr4g023900(8)	12.546	12.5191	13.5712	11.4723	11.5201	15.1096	15.0755	36.9697	581.005	14.1236	11.0601	47.4338	1211.4	1498.39	0.0951434	0.0305182
MtTC102093_at	No	NCR010	IMGA|Medtr4g053180(9),IMGA|Medtr4g053570(9),IMGA|contig_28926_1(5)	19.1757	19.4339	14.1399	14.1089	18.5277	19.0578	19.968	58.4679	2009.98	16.6147	17.3873	67.8331	2044.6	4220.58	0.0210949	0.0285962
MtTC102094_x_at	No	NCR203		15.0065	16.4312	14.9793	13.9073	12.3186	12.927	15.3427	122.582	490.296	15.7432	30.9557	220.539	335.88	1207.34
MtTC102095_x_at	No	NCR206	IMGA|Medtr4g065510(10)	9.86585	10.3521	9.30451	9.9108	8.75115	10.3926	11.8648	329.859	1471.14	10.3612	60.4304	1103.13	1759.48	4060.06
MtTC102115_x_at	No	NCR072	IMGA|contig_124206_1(8)	10.3623	12.5458	8.84569	10.3399	11.28	13.8921	11.807	48.4582	2022.97	12.3028	9.909	82.6847	3362.83	3981.59	0.0179645	0.0144099
MtTC102163_at	No			24.2586	23.767	18.9615	16.7268	29.4091	26.0678	59.872	2449.24	2122.11	32.1075	458.217	1332.05	1762.71	3490.85	1.64212	1.38947
MtTC102184_at	No	NCR038	IMGA|contig_70552_1(10)	12.8634	14.7808	13.9458	13.4445	15.2772	13.4697	14.4923	39.6724	718.187	14.7633	13.565	28.5659	661.078	1711.6	0.0482475	0.0600117
MtTC102447_at	No			13.353	13.3543	10.3671	11.4463	11.0837	10.8799	12.2071	25.857	775.169	13.9227	9.68294	16.8273	620.114	1353.03
MtTC102542_at	No	NCR212;NCR213	IMGA|contig_119297_1(4)	14.9454	14.8289	18.7367	15.6043	14.0207	17.6074	16.0796	49.2775	1731.28	14.7065	16.2555	68.4031	1608.76	3087.68	0.0479235	0.0306307
MtTC102581_at	No	NCR243	IMGA|contig_19966_1(9)	12.5595	13.4653	11.8832	12.1558	10.8419	13.2153	14.6859	161.021	2094.82	13.4178	11.9407	116.056	3192.95	4287.44	0.0415679	0.05043
MtTC102640_at	No	NCR137		18.8466	16.5939	19.8192	15.0443	20.4371	21.5718	18.8406	95.334	2188.44	18.2654	16.0037	107.765	2782.4	4503.91	0.0453278	0.0342632
MtTC102647_at	No	NCR194	IMGA|Medtr5g062510(11),IMGA|Medtr5g062640(11),IMGA|contig_248955_1(5)	10.2185	10.8889	9.77719	9.82106	9.80853	12.2876	10.8381	62.591	1461.75	10.4978	9.99681	100.852	1882.08	3246.14	0.0578581	0.0332564
MtTC102655_x_at	No	NCR264		14.0091	13.7757	11.9773	11.7118	12.8755	10.4617	13.1064	657.579	3128.1	12.8108	140.125	1391.65	1784.37	5264.72
MtTC102778_at	No	NCR022	IMGA|Medtr7g045520(11)	12.524	17.0086	12.5703	13.1465	11.9426	14.1386	14.6769	403.015	3106.87	15.6859	95.5166	893.138	3393.46	5140.36	0.138827	0.118762
MtTC102828_at	No	NCR015	IMGA|contig_132486_1(1)	19.5374	22.5844	21.3767	19.1739	23.1142	21.0041	26.8949	28.3585	121.062	20.669	17.3386	33.4416	125.291	287.243	0.267218	0.22634
MtTC102850_at	No		IMGA|Medtr3g020340(10)	20.6163	21.3853	24.6065	19.7189	25.3884	20.0408	24.2706	68.3219	864.453	22.6259	37.151	86.6882	791.532	2085.74
MtTC102862_at	No	NCR221	IMGA|Medtr3g030420(10)	10.4866	12.3353	10.6581	10.786	10.3088	10.469	11.7043	82.5668	1895.73	11.0358	12.9751	67.1884	1703.72	3640.71
MtTC102956_at	No		IMGA|contig_115996_1(10)	15.3458	16.6023	15.853	14.0323	15.1427	16.0882	16.4016	57.6101	1779.83	14.5568	14.0162	77.8491	1605.33	4219.25
MtTC103031_at	No	NCR288	IMGA|contig_195405_2(7)	13.1385	10.8476	9.38406	9.79644	10.9728	11.0629	11.6604	266.334	1164.31	10.18	81.0343	451.521	763.376	2618.01	0.524727	0.34889
MtTC103142_at	No			12.4061	18.8395	15.4014	14.312	13.9598	13.9765	17.4104	88.9352	774.885	16.2711	15.6744	83.9594	650.942	2435.46
MtTC103155_at	No	NCR198		10.8191	12.4218	12.5109	11.5996	11.256	10.9195	13.9633	72.5301	2057.83	11.7088	11.8813	48.2643	2994.98	4461.53
MtTC103159_at	No	NCR256	IMGA|contig_22943_1(3)	11.7642	14.1374	13.1889	13.1886	14.6348	13.7636	12.912	154.508	2071.04	13.2878	17.2748	288.772	2384.5	4132.16	0.0316542	0.0647969
MtTC103235_at	No	NCR142	IMGA|contig_69672_2(5)	18.3389	21.7231	20.5292	16.9904	16.311	21.3213	17.2254	156.64	2969.9	18.0706	30.1891	353.081	2017.72	6459.65
MtTC103256_x_at	No	NCR024	IMGA|Medtr5g063460(2)	11.2614	11.9223	11.5541	11.4166	12.4974	11.0364	13.5088	173.777	2221.89	12.8151	48.7345	966.92	1614.47	3413.83	0.0445846	0.107638
MtTC103322_s_at	No	NCR081	IMGA|Medtr5g072456(3)	14.1336	14.7561	14.393	13.1786	12.0451	13.7121	15.6475	103.32	738.558	14.8631	27.8583	129.634	872.873	2674.15
MtTC103550_at	No	NCR151		10.52	12.3791	8.75516	11.3621	9.76146	11.7198	11.4532	59.5195	2146.46	12.3386	10.26	34.087	1860.39	3631.92	0.029734	0.0319931
MtTC103559_x_at	No	NCR033	IMGA|Medtr7g008940(5)	11.8149	14.0993	11.1325	11.6891	15.2089	13.4788	13.8511	30.2698	568.328	14.8934	11.6984	55.7935	681.835	1847.9	0.0424167	0.0443946
MtTC103606_at	No	NCR083	IMGA|Medtr5g076255(10)	9.94058	11.4192	10.2544	9.91078	9.20334	12.9673	10.749	64.9515	1982.07	12.1268	9.34251	46.4148	1264.05	2700.34	0.0456714	0.0513837
MtTC103613_at	No	NCR211	IMGA|contig_248420_2(5)	13.7507	15.9901	14.2143	14.2028	18.0095	14.4368	15.3676	1671.29	8514.96	14.7395	326.125	3322.83	6233.19	13238.1
MtTC103627_at	No		IMGA|Medtr8g095370(11)	14.0919	41.2608	15.2115	13.7132	16.5527	14.4095	15.1221	20.084	59.3368	16.9582	30.8877	18.9752	29.2495	56.1128
MtTC103903_s_at	No		IMGA|contig_10621_1(11)	15.6509	17.2037	17.1081	16.4063	17.0644	16.8891	17.3318	552.018	5828.37	15.8701	16.4744	737.694	7298.69	9012.39	0.028127	0.0756324
MtTC104070_at	No	NCR191		18.0138	21.0336	19.3483	19.1742	22.3161	22.5	20.773	24.6878	126.24	22.5461	19.7663	19.6405	197.747	407.099	0.148376	0.124845
MtTC104095_at	No	NCR292		10.4754	13.8748	12.9794	11.9675	13.0151	14.0367	12.8238	14.6057	36.2311	11.6639	11.0361	13.2324	28.8402	43.6383
MtTC104412_at	No	NCR291	IMGA|Medtr5g061120(11)	11.1613	13.2761	12.434	11.3317	11.3488	12.9007	12.9537	27.6976	658.022	13.8978	11.4314	14.6448	316.231	1264.97
MtTC104456_at	No	NCR217	IMGA|Medtr5g070300(9)	12.9351	13.7015	14.7379	13.7872	13.8938	13.2438	15.7873	79.4474	2108.59	14.7344	15.3242	75.3101	1647.27	2769.5
MtTC104515_at	No		IMGA|contig_105598_2(5)	13.6305	15.0912	14.0728	13.6808	13.0276	12.854	14.4369	26.3171	455.443	16.1875	12.1749	36.2317	358.867	984.043
MtTC104756_x_at	No	NCR169	IMGA|Medtr7g029760(11)	18.7792	18.5208	22.5935	14.4635	19.5045	19.1714	21.6876	52.7141	870.807	16.5952	15.5139	84.9887	935.891	2609.07
MtTC105086_at	No		IMGA|contig_121806_2(6)	9.27088	11.0877	10.4025	10.7191	10.6596	10.1758	11.7892	12.9344	17.5519	11.5544	9.65664	13.9123	41.5874	35.1111
MtTC105188_at	No	NCR228	IMGA|Medtr6g006240(10),IMGA|Medtr6g006410(10)	23.7036	25.9375	27.8759	21.2399	27.2732	28.8863	28.9406	1098.08	9368.99	25.0187	544.844	4930.38	8388.86	10279.8
MtTC105390_at	No	NCR075		12.0225	11.6777	10.0743	12.4897	13.6437	13.4726	13.7494	39.7131	464.377	13.5851	25.1673	93.8156	286.615	864.034
MtTC105398_s_at	No		IMGA|contig_97607_1(11)	10.2607	13.7508	9.63342	9.75064	11.1417	11.9095	13.0123	20.9266	545.35	11.7137	8.27653	44.3807	629.775	1400.65
MtTC105451_x_at	No		IMGA|contig_127942_2(9)	9.71772	11.4356	10.4212	10.5586	11.1754	11.9479	11.528	824.443	708.609	11.3451	109.444	420.705	674.152	2034.78
MtTC105820_at	No	NCR124	IMGA|contig_73538_3(5)	9.68424	11.9119	9.2463	10.6277	8.65219	9.23134	11.7755	441.409	1904.39	11.6184	121.494	685.257	1620.88	2636.8
MtTC106080_at	No	NCR163	IMGA|Medtr3g033955(11)	14.3484	15.7197	14.4619	13.9542	14.1045	17.7218	18.0707	713.875	1132.96	16.048	99.9252	737.968	1709.58	2379.59	0.774358	0.417573
MtTC106263_at	No			13.3418	21.0265	15.0919	13.3275	14.9595	17.3479	119.732	536.227	398.267	69.8673	146.984	152.271	417.696	324.077
MtTC106290_at	No	NCR105		11.7109	14.3035	13.0357	15.8499	15.5715	13.7783	14.5804	15.4942	25.1552	14.5359	15.4257	15.3313	19.96	28.0853	0.579255	0.776265
MtTC106358_at	No	NCR157	IMGA|contig_106833_2(3)	57.6557	64.2366	52.1045	40.9209	79.6081	68.0483	70.4743	123.133	1680.75	63.5416	57.2898	104.776	3075.11	4012.79
MtTC106423_at	No			17.2411	20.4185	19.4825	16.8906	22.8906	22.4777	19.6685	941.392	5265.9	21.7578	273.287	1957.62	3911.78	6430.3
MtTC106562_x_at	No	NCR041	IMGA|Medtr4g026930(11)	11.5139	13.5332	12.2933	11.1916	12.7053	12.8482	13.7951	145.809	1565.2	13.5781	33.1876	334.679	1003.76	3069.03
MtTC106577_x_at	No	NCR001	IMGA|contig_182876_1(2)	17.6458	16.6033	17.1765	16.2147	18.6056	17.4202	18.8728	339.1	7402.43	17.1239	27.1852	332.31	10537.3	8803.6
MtTC106581_x_at	No	NCR008		12.787	14.0703	15.3159	13.6375	14.7669	15.9947	15.8985	437.039	2509.75	14.9446	64.3103	407.562	2820.53	4894.82	0.125132	0.154949
MtTC106585_x_at	No	NCR004	IMGA|Medtr6g057520(4)	11.7105	11.7728	13.9666	10.7738	9.26744	11.095	12.8434	97.5753	1767.3	11.6429	11.9152	101.736	1253.21	3394.82	0.0274965	0.0778604
MtTC106589_s_at	No	NCR086	IMGA|Medtr3g016110(4),IMGA|Medtr3g016130(4)	11.244	11.7937	10.993	10.6041	12.8579	14.3257	12.7925	90.5799	965.608	12.887	29.2626	244.801	702.068	2140.67	0.0216986	0.129019
MtTC106590_at	No	NCR005	IMGA|Medtr2g065260(7)	18.5816	17.9389	19.0112	17.4267	17.5301	18.9438	24.1199	176.598	2735.41	19.459	44.8505	226.536	2063.81	6518.65	0.0361938	0.0855687
MtTC106595_x_at	No			13.7369	14.9625	13.6322	11.9154	12.7967	13.9921	11.6379	18.8075	188.081	12.6323	14.1582	30.1434	84.9115	231.919	0.441815	0.221495
MtTC106597_at	No	NCR059		14.6012	15.6135	13.3884	13.3224	14.2418	14.7964	15.8497	51.6671	2398.63	14.6745	11.8938	77.2888	2450.12	6619.15	0.360674	0.0210875
MtTC106603_at	No	NCR098	IMGA|contig_180149_1(10)	13.6307	15.4123	13.0013	13.535	14.2641	15.1738	14.3282	32.1171	2643.36	14.5997	11.4437	29.879	2119.49	4021.79	0.0514408	0.0151532
MtTC106606_s_at	No		IMGA|contig_246349_1(11)	16.6191	21.3186	17.3681	17.0556	20.2517	21.0882	21.0684	61.8904	2179.75	22.7983	19.1831	39.5558	1347.27	4517.32
MtTC106799_at	No	NCR158	IMGA|Medtr7g027180(10),IMGA|Medtr7g027240(4)	13.2535	15.3573	17.7027	14.6314	13.9669	20.1649	18.3436	801.636	8114.43	14.6571	33.9399	574.581	14594.3	11023	0.0073557	0.054928
MtTC106800_s_at	No	NCR162	IMGA|Medtr7g027125(7)	12.3171	12.4949	10.2813	10.464	8.68074	9.56681	12.7653	83.4571	2038.59	12.4564	9.65422	51.4704	2971.47	5069.26	0.02437	0.0280861
MtTC106870-1_x_at	No		IMGA|Medtr6g091440(8)	13.7542	13.1814	13.6859	12.272	13.4975	14.2519	12.5709	1143.73	7596.15	13.1573	492.332	2969.19	7116.43	9334.92
MtTC106870-2_x_at	No	NCR085	IMGA|Medtr3g065690(6)	11.1917	12.2961	10.754	11.896	11.5644	12.5579	12.4088	132.709	1731.54	11.2623	13.6804	203.365	1737.72	3437
MtTC107078_at	No	NCR150	IMGA|AC229727_31(9)	20.2603	21.0615	12.6298	14.4696	14.7672	15.9949	14.9518	166.886	3141.66	17.2248	18.3361	104.979	6501.8	7071.5	0.0231758	0.0256677
MtTC107181_at	No	NCR242	IMGA|contig_21947_2(1),IMGA|Medtr8g066690(1)	57.7609	87.3639	74.4954	41.9349	66.775	52.5471	75.8647	116.826	667.97	71.4112	88.3232	180.572	633.24	1209.91
MtTC107422_at	No	NCR160	IMGA|contig_26196_1(4),IMGA|Medtr7g104140(1)	14.647	16.4365	16.2178	13.8492	13.5657	14.8842	16.892	94.2875	1691.7	15.8214	15.8425	105.633	1301.97	3637.92	0.0197248	0.0724192
MtTC107446_x_at	No	NCR099	IMGA|AC233661_24(10)	15.031	17.0429	15.536	14.1509	14.2801	15.9493	16.9785	145.233	2756	17.8445	21.8024	202.189	3213.94	4383.67	0.0205866	0.0451886
MtTC107608_at	No	NCR035	IMGA|contig_121179_1(11)	17.9087	21.6078	21.5642	19.1588	20.6584	21.8732	21.4659	957.995	3146.1	22.0648	101.974	1035.13	3788.83	7580.17	0.216734	0.252847
MtTC107615_at	No	NCR027		11.6098	13.9754	12.6609	11.4943	13.0079	14.157	13.6945	27.3644	989.968	12.3303	10.1026	21.8716	1924.33	3284.66
MtTC107691_at	No			12.1067	11.8138	12.4835	11.7272	10.7346	11.8955	12.4887	14.9215	52.5909	12.5487	9.79219	14.2583	51.345	191.685
MtTC107866_s_at	No		IMGA|contig_21756_1(11)	1440.61	873.365	303.119	1095.17	143.275	264.869	1334.03	2287.1	1594.9	1546.84	4108.89	5413.84	3335.76	158.957	1.20838	0.685632
MtTC107904_at	No	NCR133	IMGA|Medtr3g031320(9)	13.8922	15.0021	16.8194	14.3704	18.6942	16.7489	17.5571	53.0007	1955.75	14.6953	13.4482	25.9053	2572.29	3287.76	0.0262779	0.0206045
MtTC107906_at	No	NCR069	IMGA|Medtr6g043650(1)	16.1612	16.7136	19.3305	14.8902	16.7124	19.0835	18.3143	82.4403	2171.92	17.3754	16.465	40.224	1083.55	4043.59
MtTC108024_at	No	NCR209	IMGA|Medtr4g070690(10)	33.0631	38.4609	43.6566	24.708	40.4222	51.2771	39.5151	4473.79	3577.59	34.0352	489.371	2493.98	3239.86	8494.67	1.09374	1.38086
MtTC108069_s_at	No		IMGA|Medtr4g026745(11),IMGA|Medtr4g026750(11)	10.0042	12.8481	8.79428	10.9724	10.6945	11.271	13.9215	1942.49	1647.4	10.8852	213.587	1786.76	1606.97	3493.43	1.06928	1.20879
MtTC108086_at	No	NCR241	IMGA|Medtr1g039440(11),IMGA|Medtr6g042960(2)	14.4531	16.0295	14.3398	14.0273	20.0903	16.5453	19.3573	455.103	2602.4	16.4745	111.791	951.647	1279.51	6181.54	0.175718	0.355685
MtTC108107_x_at	No	NCR156		12.6301	16.3568	15.7395	13.8531	17.3795	15.8081	16.5189	599.516	5993.98	14.7349	169.05	1643.31	7776.14	9615.29	0.0477354	0.0770968
MtTC108178_at	No	NCR036	IMGA|Medtr7g051340(11),IMGA|Medtr7g051290(2),IMGA|Medtr7g051320(2),IMGA|Medtr7g051360(1)	13.8701	19.2346	16.6618	17.8721	17.7417	17.7991	17.9366	22.479	147.889	18.3086	16.3343	22.9193	173.375	295.494
MtTC108179_x_at	No	NCR037	IMGA|Medtr7g051290(11)	41.9026	40.0398	52.1499	27.9994	44.8083	33.9741	38.9793	49.1635	763.42	34.7613	30.6401	38.8447	895.924	2129.34
MtTC108205_at	No		IMGA|Medtr3g049755(10)	12.9572	14.2861	12.8176	13.0612	20.7226	14.9512	15.7292	20.5036	32.2145	15.3208	17.1842	19.1481	28.2683	39.0205
MtTC108311_at	No	NCR290	IMGA|Medtr5g069545(8),IMGA|contig_17125_2(7)	16.8889	16.9218	21.0887	16.1199	12.9198	15.1857	17.2002	168.004	3759.57	16.2035	18.6065	243.657	3414.12	4415.27
MtTC108384_x_at	Yes			8.70868	10.4089	8.43635	8.74736	9.45222	8.9187	9.65188	11.1011	13.2336	8.88677	7.02392	11.6111	18.2222	19.1562
MtTC108385_x_at	No			12.0626	14.2262	12.6244	12.5587	14.754	13.7836	16.2968	294.127	2281.32	16.2168	86.5152	971.947	2105.78	4292.84
MtTC108417_at	No	NCR193	IMGA|Medtr3g084910(11)	13.4349	15.5371	12.9692	13.4418	15.7839	13.8249	15.853	23.147	2108.94	15.4395	11.9926	16.0239	2538.84	3985.94
MtTC108430_at	No	NCR236	IMGA|Medtr3g069830(11)	16.6972	16.9049	14.5202	13.7731	14.3508	15.5404	15.7434	33.1211	1148.77	15.1227	13.9525	19.9652	1234.7	2600.7	0.0263851	0.0268251
MtTC108455_at	No	NCR040		14.3969	15.0913	15.9603	13.8447	21.5879	16.6963	18.3083	258.065	2822.72	15.7869	16.3141	116.464	3339.69	5083.93	0.0697823	0.077272
MtTC108507_x_at	No	NCR009	IMGA|Medtr5g048320(7),IMGA|Medtr5g048310(3),IMGA|Medtr5g048330(3)	11.2508	10.7769	9.9682	9.92721	9.26459	10.7714	11.2249	13.2561	31.8232	11.8033	7.90096	14.9197	25.7001	178.647
MtTC108510_at	No		IMGA|Medtr4g116060(11)	12.2615	14.7002	13.5296	11.9627	12.7441	13.6613	13.7795	2071.84	1163	13.706	384.472	828.705	1075.58	1634.4	1.29339	1.92626
MtTC108563_at	No	NCR092	IMGA|Medtr5g059445(9)	10.0779	11.2	11.9346	11.5265	10.8518	11.5733	13.6881	48.4127	746.565	11.8455	16.8923	128.866	915.606	1718.74
MtTC108590_at	No	NCR225	IMGA|contig_100451_1(11)	13.7612	14.4905	14.306	12.6586	14.8157	15.4261	14.1101	244.504	3199.34	12.5728	39.1648	566.278	2260.99	5678.29	0.0498344	0.108141
MtTC108713_s_at	No	NCR002	IMGA|contig_119247_1(7)	11.9836	15.4669	14.9391	12.3903	11.7762	16.1466	15.5124	137.186	3281.99	15.3092	16.2792	165.886	2744.15	6839.41
MtTC108874_at	No			40.9517	42.1602	39.4022	31.0871	45.5485	40.9948	51.8026	102.479	3696.03	50.3208	42.0183	56.1535	6320.89	4925.56
MtTC109065_at	No	NCR028	IMGA|Medtr7g022430(10)	12.606	13.1957	15.8325	13.916	11.4859	14.1505	14.5513	366.043	3294.07	12.8362	73.1707	1225.3	4007.72	5494.96	0.07078	0.0913345
MtTC109142_at	No		IMGA|contig_246882_2(10)	10.379	11.2152	9.22437	9.67951	11.3824	10.5867	11.3444	19.9449	408.753	10.887	8.74974	14.8722	272.812	512.791
MtTC109185_at	No		IMGA|Medtr3g049935(11),IMGA|Medtr3g049940(9)	11.5168	14.2497	11.7746	12.3882	11.3595	12.6031	14.2675	27.1838	812.334	13.4433	12.62	38.6622	447.131	1025.1
MtTC109232_at	No	NCR039		18.6707	24.4376	17.7077	19.0002	17.6067	22.3328	26.5702	41.835	357.799	23.1899	21.556	49.5562	534.936	1101.74
MtTC109261_s_at	No		IMGA|Medtr4g065160(10)	15.2811	18.947	17.4272	15.4459	13.7773	16.3397	18.7658	2382.69	5362.92	19.1849	408.526	3317.53	4514.3	8299.09
MtTC109332_at	No	NCR047		13.7519	14.3721	13.2586	13.2959	11.5303	15.8949	16.638	18.8744	187.352	13.7187	15.1669	29.5978	118.457	310.425	0.0739314	0.159336
MtTC109349_x_at	No	NCR020	IMGA|Medtr7g009040(11)	10.3102	12.6585	8.74068	10.3199	8.65141	13.3163	12.1724	74.6268	1170.92	11.7897	8.58207	93.3123	1400.15	3985.63	0.0377067	0.0532992
MtTC109393_at	No	NCR117	IMGA|contig_113433_2(10)	18.1903	26.4913	19.7108	17.9234	21.96	22.4809	87.9385	666.257	742.489	30.4454	431.969	358.427	514.12	1401.69	1.08891	1.29592
MtTC109396_x_at	No		IMGA|Medtr3g014710(9),IMGA|Medtr3g014705(3),	13.5536	15.3641	12.4055	12.9433	14.3079	14.5783	14.9388	86.1079	812.878	14.4346	59.36	290.039	741.982	2651.36
MtTC109630_x_at	Yes	NCR240	IMGA|Medtr7g070125(8)	27.0271	42.144	34.4985	23.8773	26.4059	34.6475	40.161	28.7252	84.7856	34.2815	31.2445	31.7794	93.3967	155.57	0.544107	0.727917
MtTC109717_at	No	NCR271	IMGA|Medtr7g102170(10)	22.5189	23.8566	19.6141	19.5498	18.7955	25.1828	21.4053	330.748	1672.2	19.6571	67.244	545.279	893.362	4381.79
MtTC109907_at	No	NCR149	IMGA|Medtr6g060370(8)	16.7112	17.1248	15.0791	14.4793	19.5824	18.5519	17.4118	29.6255	642.559	18.4474	13.8105	19.5233	594.108	1994.23
MtTC109916_x_at	No	NCR167	IMGA|Medtr7g027120(10),IMGA|Medtr7g027060(1)	17.5714	18.7863	17.5629	15.4888	17.0131	19.2986	17.8728	94.8815	889.116	16.4312	21.2522	111.363	1113.27	2667.24
MtTC109955_at	Yes		IMGA|Medtr6g055700(10)	15.3966	15.7132	15.5428	13.9726	14.2866	21.0255	21.208	2396.34	2438.94	18.4179	494.727	1395.3	1966.93	3875.04	1.1266	1.21831
MtTC110093_x_at	No	NCR232	IMGA|contig_89507_2(2)	14.8298	15.5218	14.0261	14.5488	15.0012	14.4406	15.1169	174.036	3096.75	15.5811	16.2981	122.44	3682.65	5678.31	0.0558878	0.0472583
MtTC110460_at	No	NCR130		10.8933	14.388	10.5541	12.4004	12.3547	12.9556	12.7905	15.1781	297.46	13.1421	10.8957	17.6507	281.514	493.978	0.0456721	0.0539159
MtTC110524_s_at	No	NCR192	IMGA|Medtr6g025460(11),IMGA|Medtr6g025480(11)	11.8009	15.4138	13.9816	12.5049	9.92015	11.9383	13.7362	2027.65	3696.91	13.5102	390.502	2814.98	3522.88	6361.19
MtTC110549_at	No			12.9886	13.4258	13.2627	11.6685	10.2672	14.1656	13.3102	63.4207	1378.52	12.141	11.9178	77.4263	1656.52	3773.71
MtTC111092_at	No		IMGA|Medtr3g049850(11)	11.1561	21.0205	11.67	12.5943	9.49539	11.5629	12.9489	13.7421	11.8162	12.8801	11.8632	11.7531	14.3364	13.0386
MtTC111219_at	No			14.2208	17.1658	15.17	15.726	15.7631	14.8893	18.5521	99.5515	686.496	15.1535	52.3205	168.448	468.191	1321.53
MtTC111225_at	No			11.9353	12.9594	12.3641	12.5328	11.2867	14.3237	13.2681	57.2249	401.647	13.2933	36.4685	181.85	237.39	912.757
MtTC111268_x_at	No	NCR230		22.7688	22.0903	26.7797	19.0398	24.5271	25.1431	24.1268	781.848	5705.94	23.9262	55.4072	1634.25	6275.44	9869.99
MtTC111306_at	No	NCR178	IMGA|contig_24333_1(2)	15.6483	16.562	15.151	14.3583	12.4468	14.266	17.7441	88.6277	658.78	14.8198	25.645	138.707	277.353	2715.14
MtTC111355_x_at	No			24.8915	21.2677	21.5374	18.0913	26.8704	20.7802	24.5653	705.658	2218.08	19.4146	92.3432	668.444	2501.94	3950.57
MtTC111476_x_at	No	NCR016	IMGA|Medtr7g037690(1)	13.3035	14.0177	13.4348	12.5367	12.2946	14.4513	14.7109	17.1123	40.8625	12.5467	11.4241	16.942	43.0702	56.26
MtTC111690_at	No	NCR182		16.4514	16.2127	16.9342	13.5285	12.5216	16.8086	15.9707	52.2243	1482.44	13.525	12.7095	36.185	1448.2	3208.94
MtTC112176_at	No		IMGA|Medtr3g033930(10)	15.2934	16.5012	15.2408	14.858	12.4898	13.2084	15.3692	285.233	443.269	16.4181	34.7376	219.217	336.936	1065.6	2.17119	0.846551
MtTC112180_at	No	NCR302	IMGA|contig_38006_1(5)	13.1937	16.4369	14.4222	15.2531	13.4198	17.3121	15.0608	76.9581	1309.6	15.4866	14.1844	61.7314	2481.26	3670.87
MtTC112237_at	No	NCR204	IMGA|contig_255611_2(10)	19.8155	22.3368	20.7162	17.3443	20.848	22.4643	20.0189	74.1774	410.17	21.6706	32.4186	103.435	300.082	728.431	0.352993	0.247191
MtTC112253_at	No	NCR048		14.3642	15.1599	13.1572	11.6909	12.558	13.5434	15.2792	23.3222	92.3726	13.2895	14.6353	24.4205	45.6989	148.103	0.11134	0.510345
MtTC112295_at	No	NCR251		20.3125	18.4059	20.2406	15.9473	16.562	18.3236	18.9337	26.4744	252.012	19.0317	19.0178	24.7293	178.392	690.495
MtTC94003_x_at	No	NCR164		17.4588	20.9989	19.5382	16.1073	14.422	18.6988	22.0035	87.1004	1862.86	21.326	16.841	67.7793	1822.23	3213.98	0.926579	0.0477989
MtTC94044_s_at	No		IMGA|Medtr7g071720(11)	41.2223	46.11	45.4974	31.5187	45.1399	36.252	45.9558	383.87	6224.66	39.9619	45.8087	216.014	9505.44	11997.9	0.926579	0.0403842
MtTC94214_x_at	No		IMGA|AC229689_4(11),IMGA|Medtr8g070770(11)	19789.2	12915.1	9195.61	16086	14761.7	15217.1	10773.7	20538.2	23010.8	17660.3	12720	18362.1	12058.6	22207.2
MtTC94240_s_at	No	NCR053	IMGA|Medtr1g042910(8)	13.5641	18.9306	14.7528	14.576	20.181	14.4757	19.1326	1026.87	9428.87	14.9929	138.875	2705.57	12188.4	15934	0.0133213	0.0842498
MtTC94243_at	No	NCR054	IMGA|Medtr1g042940(10)	22.6947	28.188	23.4475	17.8646	19.2584	20.5508	23.4956	746.255	6103.61	22.023	134.154	1390.09	7199.06	14065.7	1.10113	0.10366
MtTC94244_s_at	No		IMGA|Medtr1g042910(9)	12.7826	14.0244	14.2126	12.6197	17.6416	15.7539	15.4444	1019.8	8456.79	14.294	139.602	2734.71	11325.7	13752.3	0.0378105	0.0900423
MtTC94421_s_at	No	NCR007	IMGA|Medtr2g065210(11)	12.6746	14.3084	14.8324	12.2279	15.5282	14.8408	17.0126	1889.08	13198.4	13.9219	164.73	2282.85	12705.2	18438.7	0.526024	0.148686
MtTC94422_at	No		IMGA|Medtr2g065210(6),IMGA|Medtr2g065260(2),IMGA|Medtr3g114190(2)	12.1339	16.4741	11.9627	12.7256	13.9337	13.0596	12.2142	19.9749	68.9992	11.7792	11.6938	22.7736	74.4883	406.895
MtTC94567_at	No	NCR084	IMGA|Medtr3g065710(5)	13.1821	16.7054	12.8797	13.4134	18.3845	14.0698	16.2488	1496.75	6043.6	15.1081	340.995	1960.17	7586	8913.73	0.135147	0.197304
MtTC94694_at	No	NCR118		17.3027	19.1562	16.0497	14.3944	17.4598	17.0394	17.5275	73.0108	66.8722	16.5278	19.1762	34.2154	144.265	97.9386	0.544259	0.506088
MtTC94696_at	No	NCR139		20.052	27.6633	26.1817	21.7671	29.9408	29.4223	24.1867	813.405	2032.11	23.92	127.671	978.789	1967.97	4434.66	0.604729	0.413323
MtTC94879_at	No	NCR257;NCR310	IMGA|Medtr6g006350(9)	15.0008	17.6231	17.2074	14.2726	20.811	17.2112	16.8508	21.0249	52.7822	17.8146	17.078	36.6318	64.68	201.475	1.00442	0.32506
MtTC94903_x_at	No	NCR095	IMGA|contig_97448_1(10)	10.6929	16.2366	10.8669	11.4349	12.2377	12.2036	12.5145	429.541	6415.66	13.3771	30.1723	571.004	3822.84	11518.1	0.0234768	0.112362
MtTC94921_x_at	No	NCR006	IMGA|contig_19002_1(7)	14.3971	13.2765	11.0643	12.2916	11.8827	13.0653	15.7225	215.122	5481.33	13.5875	11.9177	125.224	6136.78	6749.84
MtTC95056_x_at	No		IMGA|Medtr4g060730(4)	15.1468	16.2167	15.4251	15.4256	11.6556	14.6269	17.2994	18.1163	1927.79	15.1412	13.5609	21.1863	3115.34	5558.24
MtTC95057_x_at	No	NCR074	IMGA|Medtr4g060730(1)	10.5641	12.9815	9.94578	11.5968	12.2914	11.8605	13.2569	15.6954	148.328	12.5143	8.76799	13.0732	160.124	399.438
MtTC95058_at	No	NCR282		14.2137	11.752	14.3402	11.4382	13.672	12.8934	14.7584	14.4984	29.8619	13.2998	11.2997	13.2737	46.8577	47.3065
MtTC95126_at	No	NCR087	IMGA|Medtr3g015870(10)	11.9467	12.8711	12.372	12.0975	12.2109	13.9807	13.3151	208.858	3080.03	11.3126	12.6392	151.229	5040.34	5773.29	0.0214367	0.0414372
MtTC95184_at	No	NCR238		10.6594	12.1531	10.6373	11.1614	12.4244	12.6329	13.6368	169.272	4279.41	12.9463	11.6327	190.337	4420.28	7444.72
MtTC95193_at	No	NCR279	IMGA|Medtr8g036825(5),IMGA|Medtr2g032740(1),IMGA|Medtr3g009730(1),IMGA|Medtr3g027920(1),IMGA|Medtr4g115770(1),IMGA|Medtr4g116770(1),IMGA|Medtr4g127170(1),IMGA|Medtr7g086170(1),IMGA|Medtr8g018890(1),IMGA|Medtr8g041620(1),IMGA|Medtr8g074890(1)	20.7495	21.3394	29.3293	19.1519	19.5625	22.1059	21.2947	716.079	838.292	19.2795	114.95	469.051	557.602	1819.46
MtTC95194_at	No	NCR088	IMGA|Medtr5g063600(11),IMGA|Medtr1g008890(1),IMGA|Medtr1g104790(1),IMGA|Medtr5g028200(1),IMGA|Medtr5g096040(1),IMGA|Medtr7g022440(1),IMGA|Medtr7g113660(1),IMGA|Medtr8g011140(1),IMGA|Medtr8g021820(1),IMGA|Medtr8g022140(1),IMGA|Medtr8g074890(1)	12.1768	18.1253	19.6745	12.6484	16.6466	15.0428	19.1714	170.157	1876.91	15.713	29.2246	251.167	1108.38	3732.28
MtTC95257_s_at	No	NCR068	IMGA|Medtr6g055160(10)	19.0091	27.4404	24.6626	18.5394	24.5754	21.1599	25.0157	302.876	7255.58	23.6805	27.323	164.658	6939.95	12300.6	0.00995527	0.0436423
MtTC95273_at	No	NCR289	IMGA|Medtr7g016440(10)	14.4509	14.7152	12.6925	11.9847	13.8316	15.8868	14.6462	220.599	3432.86	14.3265	13.9294	155.877	3051.06	6491.33	0.0174167	0.0723025
MtTC95292_at	No			12.0193	14.9601	12.4235	13.0882	11.6348	13.9276	14.3487	15.6038	38.0586	15.5628	14.7762	15.6498	80.0371	363.84
MtTC95293_s_at	No	NCR274		17.8754	19.8929	18.6963	17.6169	16.1018	20.4656	21.4844	183.861	2070.84	17.8549	29.4025	150.171	2118.74	4427.21
MtTC95365_at	No	NCR112	IMGA|Medtr2g048205(11)	11.2214	12.805	10.1366	11.258	10.1124	10.3407	13.3324	22.4395	645.562	10.1403	11.3135	16.5133	1136.02	1524.74
MtTC95501_at	No	NCR011		14.926	14.9538	16.8132	14.6737	15.6374	15.2016	14.4753	143.522	3920.2	15.1297	23.2438	156.382	2765	5180.85	0.0581959	0.0519065
MtTC95706_at	No	NCR097		11.5801	13.345	13.4851	11.1674	11.6638	12.0244	13.7212	93.9106	1380.04	11.2127	28.7856	192.341	1536.18	2551.09	0.0158214	0.0611325
MtTC95710_x_at	No	NCR018	IMGA|contig_36458_1(5)	16.0275	17.8628	19.0631	14.9571	18.799	17.6477	18.3042	69.0167	996.145	16.6586	19.0319	60.909	911.994	3437.44	0.865375	0.0756768
MtTC95731_x_at	No	NCR144	IMGA|Medtr5g068810(9)	11.2961	12.0111	11.2852	12.4861	10.7659	12.8268	13.604	128.871	835.684	12.6141	18.7695	207.223	964.109	2212.71	0.0757832	0.133669
MtTC95750_at	No	NCR089	IMGA|Medtr5g061800(9)	14.7212	15.1764	13.4922	13.5183	14.7483	15.0368	16.0892	489.883	6454.78	12.0319	28.4908	939.127	7316.73	11226	0.0137281	0.0669538
MtTC95833_at	No	NCR208	IMGA|contig_110438_1(4)	15.9669	15.8513	17.1615	16.1245	20.891	19.8959	20.5949	363.86	4304.31	18.4383	19.1886	431.675	2431.91	6161.95
MtTC95912_s_at	No	NCR220	IMGA|Medtr1g105330(5)	10.837	13.425	10.1746	10.4709	11.4945	11.4525	11.8637	1292.52	2939.19	12.1215	247.801	1870.49	2127.46	4372.21
MtTC95930_at	No	NCR219		12.3174	14.31	11.8172	13.5333	14.8525	12.5727	15.5323	86.4546	1975.86	13.4995	9.55548	43.4689	1756.42	5046.77	0.0227711	0.0492222
MtTC95998_at	No	NCR210	IMGA|Medtr5g062630(6)	17.6638	17.4623	17.8384	14.5784	16.8662	16.5044	19.3357	1071.81	3698.82	18.5918	222.795	1598	3144.01	6902.74
MtTC96032_at	No	NCR245	IMGA|contig_23856_1(10),IMGA|Medtr6g006346(6)	13.0564	14.7318	12.0188	12.7468	13.5173	13.0559	14.5118	254.039	3897.97	14.8251	25.3133	269.558	3913.23	6247.02
MtTC96120_s_at	No			14.3419	18.0921	15.7117	15.1176	17.2494	17.7083	14.9073	74.6237	1017.1	18.3589	20.7118	73.5447	1120.11	2183.9
MtTC96121_at	No	NCR248		14.7261	15.0353	12.243	13.2684	12.5973	12.9625	16.2339	33.5249	503.655	14.6944	13.1271	37.3855	500.216	1206.31
MtTC96151_at	No	NCR076		10.8961	12.5073	11.362	11.3889	11.4879	12.6861	14.2273	12.8948	23.6451	12.9192	13.0297	13.225	29.2099	26.0899
MtTC96185_at	No	NCR071	IMGA|AC235677_8(3)	14.6901	15.8362	16.6154	14.2359	16.0686	17.4289	19.0143	285.95	4741.56	14.9415	16.728	124.076	5630.3	4772.13
MtTC96209_at	No	NCR235	IMGA|Medtr2g061175(8)	11.3747	15.4702	14.5382	12.9137	17.2258	12.7227	15.1183	1102.7	2786.04	14.4905	143.518	1148.73	2697.12	5708.19
MtTC96476_at	No	NCR067	IMGA|contig_72455_3(11)	17.4075	15.8943	17.228	15.1597	15.1913	17.3873	18.1299	20.9119	194.356	15.2773	15.867	19.5385	145.697	449.979	0.169061	0.14353
MtTC96509_at	No	NCR148	IMGA|contig_163455_1(11)	10.2371	14.006	10.3171	11.4169	11.4266	11.0654	12.5828	72.8358	1939.22	12.4825	9.97156	101.843	2198.53	4061.9	0.0243059	0.0331294
MtTC96571_at	No	NCR265	IMGA|Medtr5g044140(10)	17.9062	16.972	14.9188	15.8917	18.9217	14.9965	17.7313	102.92	892.9	15.811	25.9625	258.683	1317.86	3021.24
MtTC96603_x_at	No	NCR147	IMGA|Medtr7g008985(11),IMGA|Medtr7g008970(1)	11.4834	12.2366	9.07338	9.91008	10.861	9.96475	11.0335	42.6795	1058.6	11.4131	8.73002	28.2932	920.152	2890.11	0.0237312	0.0463831
MtTC96632_at	No	NCR244	IMGA|Medtr5g014050(11)	13.9181	16.6664	15.5998	13.5501	15.2485	14.1325	16.1828	116.637	437.352	14.9031	33.7455	173.237	299.515	790.895	0.391639	0.389418
MtTC96686_at	No	NCR277	IMGA|Medtr2g061035(9)	16.1086	15.2106	13.0965	14.2237	13.1151	14.3976	15.7268	270.773	3967.35	17.1036	62.0168	573.734	5645.05	5452.61	0.0275641	0.0479664
MtTC96704_x_at	No	NCR062	IMGA|Medtr4g060660(7)	12.466	11.8977	10.6487	10.8494	10.703	12.0663	13.3027	24.4294	811.468	12.8501	10.2387	20.6111	1105.8	3829.11
MtTC96848_at	No			9.65139	13.0121	11.3364	11.4739	12.2141	11.1539	13.0334	188.587	2434.86	12.3399	30.2278	499.977	2934.6	6709.6
MtTC96869_at	No	NCR017	IMGA|Medtr6g027155(7)	14.026	14.678	13.1337	12.5266	15.3718	14.4275	14.5697	30.403	262.872	15.0285	15.0833	26.564	183.821	587.35
MtTC96950_x_at	No	NCR216	IMGA|Medtr6g006400(3)	19.3511	22.3707	20.4848	19.4321	22.8678	18.2928	26.1127	120.322	2919.83	24.6741	30.6214	119.608	2453.01	3390.29	0.0210737	0.0490505
MtTC97006_at	No	NCR121	IMGA|Medtr2g054210(11),IMGA|contig_83228_2(4)	16.1658	16.7907	17.5563	14.0848	15.5059	19.2367	31.9356	2813.85	2925.87	17.2754	463.477	1518.29	2465.69	4939.61	0.971542	1.1412
MtTC97008_at	No		IMGA|contig_55315_3(10)	12.3401	15.968	14.0758	12.3214	12.6623	13.7316	17.5461	596.58	870.658	13.9164	98.69	292.441	817.843	2126.03	0.624636	0.729456
MtTC97025_at	No	NCR201	IMGA|Medtr4g065410(10)	15.4827	17.5589	16.3271	15.8762	16.6486	16.7659	16.4016	373.96	2216.05	16.22	94.4161	783.933	2186.54	4298.33
MtTC97041_at	No	NCR154	IMGA|contig_126212_1(9)	12.2695	13.6665	10.3539	10.407	10.4189	11.6602	11.9338	42.8663	559.007	12.1616	11.0615	49.4232	844.417	1379.18	0.0537815	0.0507643
MtTC97065_at	No	NCR227	IMGA|Medtr5g026080(11)	11.7273	13.9699	14.9019	11.5826	11.6916	14.9224	14.7607	214.137	2593.38	12.1992	13.9183	171.323	2601.7	5652.95
MtTC97251_x_at	No	NCR140	IMGA|Medtr4g059900(11)	12.0802	10.4245	8.97986	10.6443	13.4483	10.9542	11.7649	26.9902	202.464	11.4217	14.4395	47.7308	305.459	316.58	0.277627	0.0883597
MtTC97348_at	No		IMGA|Medtr3g049820(11)	15.6856	17.304	16.0452	15.2102	16.6842	18.0349	15.9332	383.908	3571.82	15.3232	63.968	406.054	3200.71	5266.8
MtTC97495_x_at	No	NCR237		17.3537	18.6839	16.531	14.0839	13.4876	15.7042	17.4923	149.843	1611.99	16.2299	13.1665	144.326	2089.19	3789.35
MtTC97576_at	No	NCR246	IMGA|Medtr7g032920(10)	19.8143	20.5115	23.5816	19.174	22.9696	23.3517	26.8736	133.544	1948.73	25.5683	20.7036	116.353	2816.31	6287.72	0.106786	0.0474181
MtTC97593_at	No	NCR102	IMGA|AC225479_34(5),IMGA|Medtr6g091340(5)	12.4627	13.5619	12.0478	10.8634	10.3806	14.4061	12.7012	60.8118	407.09	12.0224	15.48	96.201	343.681	1153.22	0.116387	0.176942
MtTC97658_at	No	NCR307	IMGA|Medtr5g072455(9)	10.4932	14.5483	10.078	12.5103	11.2433	12.4343	15.4727	27.2525	591.148	12.6359	9.5358	16.8557	1052.77	1925.63	0.0443555	0.0258864
MtTC97678_x_at	No		IMGA|contig_165053_2(8)	14.4748	14.2876	13.7607	14.6018	15.6734	14.9874	15.8532	15.2466	20.1811	16.4386	14.6957	14.0255	15.0246	14.741
MtTC97740_at	No	NCR233	IMGA|contig_28508_1(4)	13.6645	17.3424	15.5298	14.4212	13.5516	14.9971	18.0949	777.668	848.278	16.3874	111.386	647.616	885.022	2624.1	1.50768	0.878699
MtTC97746_x_at	No	NCR073	IMGA|Medtr6g061820(8)	11.0195	13.5136	11.2123	10.6187	10.8265	13.9247	12.7502	246.587	2808.36	11.7028	39.1112	366.106	1755.22	4259.99
MtTC97803_at	No	NCR126		15.3904	18.8911	22.7332	17.088	14.3211	17.6324	17.5067	45.378	684.13	16.6514	20.8661	71.9947	640.798	1900.8	0.0677109	0.0708149
MtTC98064_at	No		IMGA|contig_60877_1(9)	26.0768	28.631	33.8696	22.8805	23.1832	29.3415	30.2727	427	4905.23	32.5027	66.4655	700.372	2522.24	7130.97
MtTC98231_s_at	No	NCR051	IMGA|Medtr5g076040(10)	15.5243	15.4477	16.6145	14.1387	15.4811	13.5648	15.1904	515.628	531.439	15.9869	69.9446	261.03	447.934	1269.77
MtTC98265_at	No		IMGA|Medtr4g031520(11)	13.4735	13.8564	13.2677	11.8084	12.4742	12.8155	17.1578	1787.18	2713.14	14.818	237.775	1918.12	2828.16	3729.98	0.768003	0.631921
MtTC98593_at	No			17.0584	22.4442	23.6767	16.9768	20.866	20.1514	22.091	1382.11	2733.77	18.137	128.694	513.579	3280.67	6108.94
MtTC98994_at	No		IMGA|contig_89507_2(8)	15.3883	16.8111	17.7809	15.2775	20.4747	19.2072	18.9286	16.9853	28.6673	18.316	14.5148	18.8292	42.2886	51.3849
MtTC99014_x_at	No			16.7614	13.2519	17.4563	12.9362	13.3506	13.5598	14.7042	19.3837	41.1688	15.0475	12.0967	15.0076	16.0333	20.3996
MtTC99124_at	No	NCR090	IMGA|Medtr5g070410(6)	9.71389	12.7869	11.5725	11.1807	10.756	11.1487	13.681	69.7571	1033.06	13.2049	11.8984	250.022	1644.21	2244.67
MtTC99257_at	No		IMGA|contig_97134_1(5)	19.9787	19.1575	20.0958	17.4861	27.4599	18.5	21.74	216.138	1123.74	17.7686	42.1104	277.433	935.523	2710.39
MtTC99263_at	No	NCR082		12.1091	13.7054	10.2923	11.2626	13.3129	12.7603	12.1591	65.4781	1300.72	11.253	10.3832	63.424	1850.41	3297.51
MtTC99324_x_at	No		IMGA|contig_70372_1(8),IMGA|contig_21756_1(1)	122.496	302.68	57.5895	111.011	2270.8	158.718	1789.22	1452.33	1173.21	2849.55	1462.3	3583.94	4484.42	2781.02
MtTC99756_x_at	No	NCR111	IMGA|contig_809_1(10),IMGA|Medtr4g053210(10),IMGA|Medtr4g053600(10)	9.86256	12.5802	11.3282	11.4109	10.2918	11.6326	12.6893	392.353	1572.96	12.1362	81.8712	509.525	796.74	3312.6	0.465872	0.492447
Mtr.10297.1.S1_at	No	invariant		23180.4	22513.8	18683.4	18676.6	19796.9	20273.1	20448.9	19154.1	18308.9	25844.6	20628	20857.8	18606	21368
Mtr.10324.1.S1_at	No	invariant		5992.57	5358.14	4584.49	3270.46	4704.22	4719.51	3555.1	4332.56	5283.84	5836.57	4983.94	4618.81	3745.74	5040.4
Mtr.10393.1.S1_at	No	failed invariant		6838.85	13984	12944.6	9951.74	7705.25	15972.2	13711.3	10855.1	10797.4	13083.4	13219.9	9342.76	9201.43	10930.9
Mtr.10397.1.S1_at	No	marker		1720.39	1317.73	1655.36	940.469	1746.98	1317.06	1234.42	930.945	1400.74	1136.23	1371.08	1008.49	732.598	1749.17
Mtr.10400.1.S1_at	No	invariant		5526.82	6253.6	7272.99	5299.66	7538.25	5796.42	6533.5	5592.81	7018.83	6238.9	6079.31	5677.08	5935.97	7337.08
Mtr.10438.1.S1_at	No	marker		6481.31	2244.64	16456.8	13758.4	5219.98	4977.6	2884.42	9713.56	5145.74	2133.96	6354.12	16726.9	15483.7	3474.44
Mtr.10549.1.S1_at	No	invariant		5787.08	8012.89	10128.4	8634.58	7600.25	8082.25	8487.29	8456.41	9106.2	6083.92	7076.59	6898.58	9327.01	8054.93
Mtr.10550.1.S1_at	No	invariant		2306.07	2592.01	2784.35	2142.58	2499.89	2393.57	2362.89	2110.42	2145.26	2796.43	2354.1	2206.1	2042.01	2353.92
Mtr.10579.1.S1_at	No	invariant		2242.08	2285.88	2204.53	1784.4	2249.08	2091.81	1933.59	1816.97	1970.14	2198.28	2200.28	1941.78	1967.92	2602.16
Mtr.10622.1.S1_at	No	failed invariant		744.85	967.819	919.826	469.247	535.823	732.477	850.279	470.211	539.627	916.567	729.392	668.671	606.05	632.146
Mtr.10635.1.S1_at	No	invariant		2057.96	1984.67	2125.08	1826.89	1888.35	1798.71	1824.6	2001.07	2197.94	2000.64	1712.77	1805.32	1928.22	1556.21
Mtr.1081.1.S1_at	No	invariant		484.247	479.506	476.501	249.638	421.868	389.564	408.501	374.117	438.166	418.37	379.564	325.343	364.097	346.523
Mtr.10878.1.S1_at	No	invariant		619.888	745.419	836.697	707.62	492.859	679.352	724.962	727.926	779.682	749.82	642.9	577.853	758.392	628.247
Mtr.11005.1.S1_at	No	invariant		3846.38	4162.67	5061.78	4176.34	5550	3966.14	3913.88	3733.55	4204.04	4068.73	3488.26	3996.45	4244.16	4558.11
Mtr.11174.1.S1_at	No	invariant		7903.62	7008.5	6969.31	7939.13	6377.64	6548.47	7270.44	7338.11	7228.92	7457.66	7169.43	7589.74	8689.13	6344.42
Mtr.11329.1.S1_at	No	invariant		919.941	981.039	1048.33	757.312	998.926	822.038	933.408	988.887	962.635	953.189	886.536	806.044	937.092	1063.21
Mtr.11868.1.S1_s_at	No	invariant		22062.4	23936	25499	22545.4	20662.3	22026.6	22472.1	22477	22624.1	19890	23306.3	19822.2	22491.3	20370.1
Mtr.12101.1.S1_at	No	invariant		616.151	639.536	632.141	584.552	825.662	594.891	657.569	621.201	649.363	693.967	593.049	618.096	704.053	677.411
Mtr.12144.1.S1_s_at	No	invariant		210.071	259.893	322.971	350.79	162.914	213.062	288.878	215.058	191.402	248.65	217.939	178.544	323.923	132.493
Mtr.12201.1.S1_at	No	invariant		357.031	405.629	370.395	426.873	435.331	449.685	457.515	410.803	370.056	393.276	465.94	432.218	452.109	440.428
Mtr.12230.1.S1_s_at	No	invariant		1920.45	3347.84	3112.11	2333.91	2227.34	3320.88	3035.14	2957.4	2525.34	3660.02	2576.73	2398.95	2359.1	2262.89
Mtr.12333.1.S1_a_at	No	invariant		23949.8	23584.3	21493.7	22215.6	14673.9	21144.7	23910.2	22184.4	21861.3	24436.9	21326.3	21885.4	21656.8	16274.8
Mtr.12344.1.S1_at	No	invariant		18954.3	16208.2	18729.7	16596.2	16352	16712.5	18569.6	16162.4	16024.6	13905.8	17059.8	17104.2	17012.9	17309.3
Mtr.12389.1.S1_at	No	invariant		2611.54	2392.17	2416.33	1812.88	2572.82	2247.27	2463.55	2579.5	3081.52	1952.19	2606.33	2609.2	2229.93	2266.75
Mtr.12501.1.S1_at	No	invariant		10798.6	9703.53	10189.6	8316.03	12106.4	8805.97	9398.09	9532.62	10190.8	10922.3	8582.19	8553.18	8401.82	9280.38
Mtr.12533.1.S1_at	No	invariant		1983.05	2251.95	2629.75	2299.12	2078.39	2141.23	2293.5	1971.73	1851.81	2331.35	2032.36	1998.61	2542.67	1823.37
Mtr.12586.1.S1_at	No	invariant		5175.24	5258.68	3866	3398.87	3399.96	3416.89	3054.64	3318.02	3256.34	5346.59	4601.03	3749.25	4369.15	3624.79
Mtr.12615.1.S1_at	No	marker		1610.26	1754.02	948.815	1050.13	2174.32	1337.18	1614.22	1694.22	1875.27	1789.88	1981.19	2472.14	1962.98	2005.04
Mtr.12687.1.S1_at	No	marker		50.2943	48.8931	75.0771	29.5781	41.3406	68.2006	64.3059	69.7957	60.7976	56.343	46.8423	49.1943	52.1771	45.7567
Mtr.12691.1.S1_at	No	invariant		11331.9	9442.97	9137.43	7602.41	9798.62	7865	8337.05	8018.11	9383.66	10454.5	9114.96	8415.35	8755.54	9539.17
Mtr.13056.1.S1_at	No	failed invariant		205.572	224.165	318.794	159.444	217.707	241.349	269.246	302.933	299.996	323.992	246.132	301.188	265.554	246.445
Mtr.13160.1.S1_at	No	marker		32.0168	21.899	12.6794	43.5958	30.0095	24.7038	20.1753	29.5607	18.2796	19.6054	32.4053	43.0596	30.7547	25.6121
Mtr.13172.1.S1_at	No	invariant		279.343	209.22	222.275	232.755	247.198	217.832	198.616	249.261	193.305	187.147	240.78	274.59	255.205	229.661
Mtr.13215.1.S1_at	No	invariant		1005.29	938.052	925.554	1014.62	1145.6	1000.82	1013.96	948.369	1159.89	965.518	1036.78	1088.99	1243.06	1021.06
Mtr.13263.1.S1_at	No	invariant		386.896	376.676	320.514	268.301	336.243	434.663	422.259	294.129	323.728	430.514	318.531	358.605	245.784	450.956
Mtr.13335.1.S1_at	No	invariant		461.209	366.732	499.886	416.727	556.882	438.057	446.087	454.138	494.043	485.199	318.873	448.089	354.953	540.571
Mtr.13572.1.S1_at	No	invariant		244.465	297.351	302.221	322.657	327.642	329.557	306.88	294.572	303.958	280.765	309.598	311.304	278.052	321
Mtr.13635.1.S1_at	No	invariant		574.958	511.011	512.967	419.183	678.974	585.942	589.353	536.237	549.282	544.788	525.128	604.589	368.744	728.125
Mtr.15303.1.S1_at	No	invariant		19801.9	17791.9	18549.5	18544.9	21211.5	17310.1	15594.3	16812.7	15161.2	18328.7	16869.5	18199.7	18278.6	14076.5
Mtr.15603.1.S1_at	No	invariant		779.293	573.647	680.302	526.212	1379.67	625.614	614.734	718.596	815.105	637.537	537.451	657.115	562.042	1064.63
Mtr.15679.1.S1_s_at	No	invariant		702.801	781.655	975.073	915.931	572.101	871.135	886.589	842.345	670.728	627.731	821.865	747.318	946.301	600.469
Mtr.1611.1.S1_at	No	failed invariant		100.057	84.4353	43.9054	45.6972	64.6983	66.8286	63.9604	71.8204	83.8401	85.1022	57.3488	81.3792	55.6807	73.9916
Mtr.16431.1.S1_at	No	invariant		349.664	343.917	220.574	319.921	253.652	326.566	323.141	312.826	292.495	278.021	336.738	313.808	368.477	284.565
Mtr.16823.1.S1_s_at	No	failed invariant		110.434	136.813	78.0488	76.606	83.615	98.6707	75.2142	91.8173	74.6368	147.348	118.686	117.575	87.2187	84.3212
Mtr.16911.1.S1_s_at	No	invariant		17015.4	21097	22390.8	25462.8	30023.9	25688.2	24753.7	26560.3	27497.7	21553.4	23455.7	25761.6	24521.2	27834.1
Mtr.1773.1.S1_at	No	invariant		13.3587	13.3451	13.9694	15.3916	13.2532	14.3043	16.5448	13.9493	13.6568	13.5564	15.8549	13.5626	15.4131	14.4717
Mtr.1773.1.S1_x_at	No	invariant		22.2891	20.384	15.9849	19.945	21.6801	19.0503	16.64	18.3392	21.1645	18.533	18.3372	22.3508	19.965	24.2962
Mtr.17963.1.S1_at	No	invariant		1261.94	1185.34	1469.93	1850.66	1395.8	1355.58	1258.66	1637.2	1609.94	1202.83	1252.19	1354.68	1369.67	1143.2
Mtr.18399.1.S1_x_at	No	invariant		464.937	662.046	707.789	573.565	556.009	554.238	698.232	657.88	689.062	728.815	602.96	513.878	601.883	551.402
Mtr.18950.1.S1_at	No	failed invariant		219.315	228.689	171.856	183.741	218.633	226.689	199.634	227.777	253.335	150.318	235.131	237.953	170.274	188.636
Mtr.19864.1.S1_at	No	invariant		2383.08	1854.06	1684.74	1442.37	1528.97	1587.02	1411.54	1750.12	1895.13	2195.74	1865.25	1939.06	1271.42	1469.37
Mtr.20009.1.S1_s_at	No	invariant		875.249	853.736	490.088	868.188	640.769	712.348	844.189	502.971	505.383	865.154	831.591	669.929	822.091	539.729
Mtr.20119.1.S1_at	No	invariant		1212.71	1108.79	1175.96	1394.17	1133.7	1236.85	1048.4	1450.77	1372.62	1371.75	1163.56	1325.06	1477.98	1200.06
Mtr.20321.1.S1_at	No	marker		43.4166	39.5219	58.0873	26.152	45.3079	34.841	39.6293	48.7936	46.5366	44.7771	40.0803	48.379	35.8	47.6114
Mtr.20631.1.S1_at	No	invariant		14474.2	14457.9	14774.7	14268.3	14574.4	13768	15723.7	13371.6	13999.5	15045.8	14235.2	14799.8	15206.5	16235.7
Mtr.20958.1.S1_at	No	invariant		6537.4	5756.98	4794.16	5024.1	7706.14	5456.74	5621.31	6463.85	7047.53	7661.18	5924.78	6216.83	5542.04	8069.97
Mtr.21594.1.S1_at	No	invariant		878.74	809.414	861.131	741.172	742.203	838.227	853.407	879.391	1030.11	838.836	719.801	864.398	777.425	902.196
Mtr.22026.1.S1_at	No	invariant		356.262	252.407	240.071	506.895	326.303	351.546	262.801	442.71	311.127	283.671	399.52	488.147	257.157	323.503
Mtr.22312.1.S1_at	No	invariant		371.306	561.374	605.453	605.278	487.993	577.974	557.572	565.793	604.352	550.831	453.208	481.396	603.842	427.63
Mtr.22593.1.S1_s_at	No	invariant		8073.79	7112.53	10309.1	12230.3	8999.54	12110.2	9808.3	10544.1	8397.76	6739.65	7822.31	8602.55	10089.8	9318.64
Mtr.22783.1.S1_at	No	invariant		10893.3	8258.87	7671.84	9656.17	8127.81	10934.4	8500.86	8952.28	6553.04	9092.65	8600.05	9206.54	7445.03	8446.72
Mtr.23109.1.S1_s_at	No	invariant		20779.7	20331.5	16447.3	20465.9	20839.2	21436.8	19156.1	21638.2	20062.2	18381.4	21266.5	23220.2	22793.2	24865.5
Mtr.23392.1.S1_x_at	No	invariant		2558.85	2059.86	1764.57	3110.25	3080.8	2621.36	2324.84	2945.6	2995.29	2125	2653.69	3462.27	3296.62	3202.58
Mtr.23486.1.S1_at	No	invariant		660.26	539.355	569.667	895.559	541.501	725.787	587.47	638.016	570.678	497.036	590.491	682.764	441.152	506.971
Mtr.23778.1.S1_at	No	invariant		3078.95	2564.3	2358.25	3040.3	2833.36	2989.17	2625.43	3399.38	3451.26	2825.82	2614.62	3318.3	2812.1	3553.98
Mtr.23855.1.S1_at	No	invariant		8856.64	12048	15517.1	13705.8	21812.2	13972.7	12898.2	13215.5	12878.9	18855.3	10386.8	12409.8	11714.2	16826.7
Mtr.23881.1.S1_at	No	invariant		9902.65	8847.29	9244.7	10646	6858.84	8438.01	8506.82	9596.83	7902.49	9607.03	11763.8	10216	10669.3	8023.5
Mtr.24145.1.S1_at	No	invariant		6280.99	4701.05	5725.59	5832.12	7580.07	6159.54	5443.28	6344.61	6209.04	5213.13	4887	5722.24	4540.4	5845.43
Mtr.24585.1.S1_at	No	invariant		4723.84	3215.42	2368.21	3793.59	3743.61	4110.95	2403.1	3831.41	3082.03	3808.25	5111.06	4457.12	2244.26	4172.71
Mtr.25149.1.S1_at	No	invariant		415.233	380.427	462.669	469.058	353.987	482.186	451.828	388.111	390.758	474.088	475.045	402.469	437.318	434.928
Mtr.26367.1.S1_s_at	No	invariant		1075.17	981.489	1546.07	922.001	2069.02	932.009	1034.7	1239.75	1341.59	987.378	966.334	1039.33	921.531	1452.36
Mtr.27388.1.S1_s_at	No	failed invariant		31.7914	35.5316	25.9884	21.0338	29.9786	32.2975	34.8327	100.659	31.3466	44.7689	44.8384	32.5374	34.2295	28.0734
Mtr.27459.1.S1_s_at	No	invariant		28228.1	29125.3	29760.1	27972.8	28404.7	29764.5	29687.3	27709.8	28910.4	27024.5	29374.8	28287	29350.9	26194.7
Mtr.28534.1.S1_s_at	No	invariant		1963.73	1714.89	1043.86	1217.35	1210.98	1312.56	1101.01	1420.79	1098.57	1915.8	1853.67	1765.52	968.439	1599.6
Mtr.30736.1.S1_at	No	invariant		735.099	707.469	753.95	639.886	794.248	743.067	755.186	722.072	818.463	786.12	716.482	756.161	642.762	846.558
Mtr.31250.1.S1_at	No	invariant		3296.93	3362.89	3759.6	3862.03	5559.32	3154.49	4073.94	4168.5	5019.42	3749.77	2980.04	3584.32	3478.62	5069.34
Mtr.31833.1.S1_x_at	No	invariant		459.435	588.382	706.346	309.531	675.133	435.992	511.488	490.738	680.563	509.053	639.244	368.245	448.914	531.444
Mtr.32596.1.S1_at	No	invariant		1615.72	1580.03	1343.87	2107.77	1343.72	1440.93	1359.72	1336.85	1209.82	1527.32	1697.4	1467.94	1535.54	1279
Mtr.32731.1.S1_at	No	invariant		133.98	148.167	171.711	153.928	133.351	145.622	155.725	176.511	194.307	175.453	149.453	169.989	158.929	155.082
Mtr.33640.1.S1_at	No	invariant		543.439	614.33	499.015	743.154	614.609	590.049	580.487	728.025	522.735	527.936	605.427	582.617	685.15	483.032
Mtr.34483.1.S1_s_at	No	failed invariant		240.107	234.607	303.116	190.236	204.804	260.507	198.945	170.568	193.56	205.392	212.751	319.059	190.796	262.232
Mtr.34704.1.S1_at	No	invariant		391.964	412.299	412.631	463.682	372.19	394.819	395.776	376.003	356.399	367.708	351.359	383.949	554.806	347.585
Mtr.37220.1.S1_x_at	No	invariant		7086.99	7403.74	6548.12	8639.05	9787.07	7701.74	7706.84	9880.78	9645.96	8759.51	8641.11	9555.37	8855.8	11729.1
Mtr.37221.1.S1_at	No	marker		14.1119	18.7308	13.2675	12.708	11.425	14.0653	13.9946	18.3987	16.5032	14.7841	14.2879	14.4177	15.0473	16.9042
Mtr.37225.1.S1_at	No	invariant		3566.47	4131.32	3048.01	2628.8	3110.45	2984.36	2744.33	2463.69	2641.78	3558.97	3586.65	3108.99	2328.21	2946.49
Mtr.37234.1.S1_s_at	No	invariant		3127.54	2578.54	2826.39	2845.63	2746.84	2713.11	2420.94	2505.6	2307.17	2592.39	2816.37	2626.38	2653.19	3021.71
Mtr.37270.1.S1_at	No	marker		15.8792	1254.23	20.4167	15.2608	19.4422	19.4067	17.8318	29.1411	22.8998	15.4001	648.834	14.4011	35.25	18.253
Mtr.37289.1.S1_at	No	marker		15.4026	2084.62	17.3171	14.3353	13.2871	19.3341	19.4121	74.4513	30.898	19.1187	692.813	15.6868	45.9599	18.1747
Mtr.37290.1.S1_at	No	marker		12.0504	11.9945	10.6173	10.8845	9.71224	10.8699	11.8291	12.4625	11.6165	11.7716	9.77758	11.6147	14.7758	11.9627
Mtr.37311.1.S1_at	No	failed invariant		1870.16	1855.89	954.01	274.077	224.123	1525.81	915.047	1913.54	1986.54	2316.02	1985.68	1187.9	807.471	293.983
Mtr.37312.1.S1_at	No	invariant		648.934	1290.11	1470.79	848.171	593.896	3477.07	5195.72	1966.63	1530.25	751.296	1016.26	1396.78	1650.09	1344.86
Mtr.37314.1.S1_at	No	failed invariant		278.172	1039.9	1954.6	609.25	591.523	2608.64	3441.87	1235.06	1108.82	873.91	971.461	820.723	1326.84	1199.02
Mtr.37327.1.S1_at	No	invariant		11726.5	10215.4	7374.83	5701.41	6423.82	6999.35	7836.46	6571.63	6861.13	9424	10362.1	7603.79	7620.63	6879.59
Mtr.37339.1.S1_at	No	invariant		16283.7	17750	22368.1	21149.5	16744.3	18422.2	18863.6	18453.6	16934.9	15714.4	16570.8	16333.1	19673.1	15763.5
Mtr.37360.1.S1_at	No	invariant		8848.05	11513.3	10622.6	11754.8	6647.6	9646.79	11593.3	9203.64	8986.14	11282.7	11131.6	8206.75	12090.1	6371.08
Mtr.37380.1.S1_at	No	invariant		5121.54	7587.41	8488.84	7161.5	8189.91	6686.99	8221.68	7254.27	7800.38	6091.78	6311.37	6422.61	8076.99	6171.11
Mtr.37564.1.S1_at	No	marker		4875.48	4172.67	3303.76	2267.38	8444.98	4017.09	4027.65	4239.55	4363.58	5093.96	4058.71	4034.39	2616.92	5785.14
Mtr.37653.1.S1_at	No	invariant		1619.57	1446.45	1210.32	1543.53	1471.13	1510.76	1375.5	1444.09	1384.52	1529.33	1461.98	1732.64	1331.09	1888.19
Mtr.37709.1.S1_at	No	invariant		2527.21	2931.78	4081.82	3345.08	2385.54	2807.17	3439.26	3023.38	2740.02	2429.01	3136	2570.51	4180.05	2309.08
Mtr.37717.1.S1_at	No	invariant		1612.96	1270.55	1308.36	1561.97	1699.29	1510.87	1439.3	1435.26	1225.33	1700.81	1214.34	1647.72	1110.87	1991.36
Mtr.37790.1.S1_at	No	marker		3444.54	3019.6	2610.28	3151.53	2533.31	2633.68	2804.52	2472.84	2580.73	2163.57	2545.03	2461.99	3053.41	1681.54
Mtr.37809.1.S1_at	No	invariant		2052.79	2397.14	2286.87	2029.3	1718.19	2153.63	2246.24	2162.86	2245.19	2061.58	2268.56	2134.28	2142.92	1801.25
Mtr.37859.1.S1_at	No	marker		17.9233	21.3042	15.7506	12.8853	14.471	14.5606	16.9525	18.2608	16.949	21.9865	15.7545	20.2428	19.5666	16.6007
Mtr.37895.1.S1_at	No	failed invariant		177.663	116.605	156.392	194.004	261.303	154.205	150.222	129.074	81.6653	142.762	167.048	202.184	233.636	132.077
Mtr.37922.1.S1_at	No	invariant		1022.37	1178.86	1111.31	1253.98	875.044	1067.62	1303.07	888.018	852.599	1167.62	1223.66	1086.94	1175.19	898.007
Mtr.38439.1.S1_at	No	invariant		12637.6	13160	10970.9	10911.3	15716.8	13371.6	10320.6	11302.7	13147.5	9540.37	12645.4	13571.2	10124.9	15773.6
Mtr.38589.1.S1_at	No	invariant		169.277	184.366	139.985	182.725	164.079	159.571	147.05	172.571	143.066	136.899	178.382	158.709	160.917	193.597
Mtr.38967.1.S1_at	No	marker		23.3974	17.6588	15.1112	24.3441	23.3174	22.1182	17.9397	23.7688	20.7491	22.3173	21.9319	31.0796	22.581	25.8332
Mtr.39002.1.S1_at	No	invariant		236.101	303.086	196.584	309.09	269.549	243.521	272.209	183.849	215.516	211.547	260.489	179.665	330.874	217.374
Mtr.39097.1.S1_at	No	invariant		1104.06	891.235	997.634	1056.97	1151.08	839.725	761.74	1366.01	1413.13	751.163	855.346	958.669	796.425	1043.72
Mtr.39207.1.S1_s_at	No	invariant		96.0591	89.3998	94.5314	105.654	127.642	110.228	91.4516	112.684	112.874	89.593	99.4049	101.736	89.5721	111.98
Mtr.39570.1.S1_at	No	invariant		367.201	399.692	323.725	305.654	266.556	281.798	336.299	276.866	346.025	376.329	356.825	260.429	388.29	210.997
Mtr.40149.1.S1_at	No	failed invariant		4860.95	6043.72	4534.96	3411.73	5375.74	5102.61	4773.45	4387.56	6106.41	7262.87	6517.03	4838.98	5976.28	7063.77
Mtr.40175.1.S1_at	No	invariant		9930.14	9881.11	12277	15290.3	10331.1	14030.7	12973.2	14495.6	12113.2	11649	10909.1	13559	13850.3	11402.6
Mtr.40186.1.S1_at	No	invariant		10707.7	14910.2	17212.2	12646.4	13120.1	13254.4	14770.2	14071.9	15129.5	15768.7	13350.3	10865.3	12149.2	12170
Mtr.40193.1.S1_at	No	invariant		12191	12610.2	11942	10219.2	11013.8	10850.4	12467.5	10687.4	11207.1	8360.01	13164.2	11637.9	12731.9	11246.9
Mtr.40225.1.S1_s_at	No	invariant		13711.2	12310.6	11718.1	11484.9	11427.6	10941.2	10734.9	12005.9	12146.7	10694.2	12499.6	11328.2	10808.9	11074.5
Mtr.40248.1.S1_at	No	invariant		3203.09	3058.37	3025.59	2657.38	3124.74	2536.05	2678.57	3271.74	3675.87	3088.16	2850.17	3050.7	2787.48	2952.38
Mtr.40313.1.S1_at	No	invariant		7371.08	9138.11	9641.59	7622.1	8925.71	7835.69	9722.54	8009.78	9420.56	7664.12	8005.05	6789.27	8542.37	8294.9
Mtr.40333.1.S1_x_at	No	marker		4909.93	2891.61	1132.69	1602.14	2321.52	1717.48	1229.93	2971.22	3819.32	2338.61	3741.27	3793.45	1684.37	2093.84
Mtr.40369.1.S1_at	No	invariant		2720.53	3606.19	3782.2	4503.68	3002.35	3469.99	3938.81	2920.3	2983.27	2736.61	3164.58	2931.06	4795.78	2844.98
Mtr.40398.1.S1_at	No	invariant		11042.9	15123.7	12958.2	11812.2	12730.3	11739.7	13165.7	13885.6	15987.2	12871.3	15045.7	12693.2	13053.7	13248.5
Mtr.40430.1.S1_at	No	invariant		1815.08	1982.65	2599.51	2554.2	2388.89	2274.07	2471.02	2297.37	2261.1	2062.72	2031.25	2155.54	2524.08	2488.93
Mtr.40431.1.S1_at	No	invariant		615.799	530.05	654.516	779.324	751.75	747.754	540.215	826.941	647.868	678.852	645.927	865.504	624.599	827.544
Mtr.40433.1.S1_at	No	invariant		1166.36	1068.5	949.34	1396.83	604.467	833.352	1209.57	874.965	757.964	1112.71	1652	1268.39	2086.93	870.284
Mtr.40511.1.S1_at	No	invariant		2026.29	2283.77	2252.41	2443.97	2052.44	2488.82	2935.11	2813.34	2508.69	1916.56	2478.6	2553.46	2686.18	2146
Mtr.40568.1.S1_s_at	No	invariant		313.149	270.072	259.652	294.584	221.406	316.399	251.569	293.03	335.68	305.162	286.339	279.952	210.831	195.953
Mtr.40680.1.S1_at	No	invariant		378.397	325.57	394.114	355.319	422.612	315.903	350.613	495.526	465.786	326.654	441.027	531.297	472.879	468.559
Mtr.40702.1.S1_at	No	invariant		788.19	792.347	795.561	613.575	772.978	787.964	832.73	677.512	754.711	917.601	749.378	701.624	689.025	715.04
Mtr.40757.1.S1_at	No	marker		16.3787	15.8234	13.1476	13.1523	16.7783	20.1045	14.7905	16.365	16.009	15.6849	17.3648	14.4178	15.8886	20.4756
Mtr.40783.1.S1_at	No	invariant		1887.87	2190.76	2389.81	2503.88	2272.15	2070.77	2156.99	2548.16	2852.43	2294.32	2110.55	2206.92	2459.89	2706.87
Mtr.40813.1.S1_at	No	invariant		3458.55	2908.05	2066.18	2023.69	2544.9	2298.69	2189.16	2368.03	3221.75	2738.35	2433.83	2550.26	2043.19	2623.47
Mtr.41094.1.S1_at	No	invariant		927.1	897.103	876.436	1057.78	717.863	946.97	907.143	946.544	912.103	1012.99	985.962	989.657	1030.31	688.462
Mtr.41251.1.S1_at	No	marker		47.1842	55.0007	86.4644	39.4145	37.3213	72.0403	55.5647	80.9654	67.5569	90.7612	57.8559	50.9131	51.9983	37.8509
Mtr.41270.1.S1_at	No	failed invariant		131.356	81.011	158.762	218.947	177.123	115.996	75.8599	160.754	102.347	110.451	146.097	191.151	151.782	119.302
Mtr.42111.1.S1_at	No	invariant		638.068	841.595	961.743	987.509	930.931	943.506	1118.71	997.576	1026.75	842.565	933.78	858.741	1094.75	794.485
Mtr.42472.1.S1_at	No	failed invariant		52.0325	59.9668	52.8118	39.9699	34.1537	50.2573	47.8683	43.3577	42.5443	88.5408	59.7794	54.2139	44.316	37.211
Mtr.42868.1.S1_at	No	invariant		2642.88	2882.52	3059.33	3365.32	2660.2	3249.23	3199.75	2570.12	2301.45	2870.72	3107	2820.6	3765.14	2373.97
Mtr.42908.1.S1_at	No	failed invariant		9612.77	11640.9	14501.3	11002.1	11736.6	9662.12	11236.7	10969.4	11648.4	9554.85	11717.3	9656.86	11922.2	9834.06
Mtr.42925.1.S1_s_at	No	failed invariant		13.9457	13.9757	13.3686	13.901	14.499	16.6894	13.6187	21.2714	12.4931	13.4472	15.9935	17.4324	14.5718	14.9054
Mtr.42929.1.S1_at	No	invariant		2986.11	4177.03	2855.43	4388.14	2662.53	3269.68	4968.17	4993.81	5143.52	3632.54	3864.66	3818.71	6514.37	2959.61
Mtr.42990.1.S1_at	No	invariant		9274.96	11235.3	11762.6	9735.45	12234.2	10194	11696.2	10804.5	11499.8	10187.6	11314.7	9645.14	11377.9	10799
Mtr.43040.1.S1_at	No	invariant		3232.44	3604.69	6063.45	3633	3463.68	4250.52	4357.6	4649.16	3982.09	3710.28	3668.32	3847.43	4568.49	3671.7
Mtr.43101.1.S1_at	No	invariant		5787.77	6584.07	6525.99	6077.84	4081.87	5652.21	5915.68	5089.09	5882.14	6254.25	6726.75	5405.47	6772.88	3777.56
Mtr.43102.1.S1_at	No	invariant		10091.5	11051.1	11015.5	8965.53	11534.7	9586.52	10343.4	9406.9	10481.4	11179.1	11400	11533.8	10764.1	10293.9
Mtr.43135.1.S1_at	No	invariant		2855.12	3541.45	3672.3	2989.1	3496.19	3091.34	3714.03	2688.04	2492.94	3144.73	3171.41	2729.04	3247.99	3070.44
Mtr.43163.1.S1_at	No	invariant		8644.85	11255.1	13905.9	15267.8	9882.51	11327.5	12532.2	12050.2	10697.1	8056.46	10456.8	9195.6	14300.6	10390.2
Mtr.43167.1.S1_at	No	invariant		12328.3	13172.6	13475.4	12338.7	14323.2	13445.2	13003.6	13055.5	12944.2	14928.6	13488.9	13910.2	13368.8	14403.9
Mtr.43168.1.S1_at	No	invariant		4197.69	4487.96	4553.21	3588.61	3685.6	3942.07	4051.74	3738.39	4479.88	3935.47	3886.81	3917.38	3061.4	3937.95
Mtr.43377.1.S1_at	No	invariant		2701.02	3244.94	3328.21	2884.42	3079.97	3033.52	3186.93	2334.53	2491.33	2770.64	2943.87	2696.52	3157.87	3423.68
Mtr.43387.1.S1_at	No	invariant		1427.28	1611.34	1756.23	1742.1	1515.91	1754.51	1769	1530.69	1536.8	1372.58	1612.53	1490.12	1708.23	1602.73
Mtr.43398.1.S1_at	No	invariant		2675.95	2733.67	3050.12	2872.79	1807.42	2645.34	2602.09	2131.52	1995.23	2593.35	2372.15	2303.99	2967.08	1885.96
Mtr.43471.1.S1_s_at	No	invariant		1193.44	1075.35	888.146	1098.8	929.512	1175.75	1031.63	1050.99	1137.5	1455.12	1159.04	1276.04	1021.35	1081.51
Mtr.43584.1.S1_at	No	invariant		1126.43	1595.84	2394.08	1299.19	1745.98	1558.53	1886.26	1299.47	1354.65	1392.14	1291.7	1042.58	1483.31	1761.2
Mtr.43618.1.S1_at	No	invariant		787.713	1048.53	1043.35	1212.73	1041.58	1089.38	1171.15	991.277	1125	1006.51	897.439	880.246	1089.11	918.423
Mtr.43671.1.S1_at	No	invariant		1294.73	1442.11	1203.76	1143.53	1033.69	1086.75	1231.55	902.839	924.093	1104.61	1230.92	996.868	1324.83	967.847
Mtr.44083.1.S1_at	No	invariant		1016.27	1229.51	1598.93	1249.28	937.953	1224.99	1438.08	1233.57	1327.03	1039.94	978.889	965.234	882.021	865.656
Mtr.44101.1.S1_at	No	invariant		186.992	162.258	214.498	184.921	266.326	254.735	204.085	211.559	247.12	256.362	167.067	252.446	166.181	300.603
Mtr.44206.1.S1_at	No	failed invariant		194.258	200.473	199.026	291.215	231.323	195.166	144.809	193.943	136.084	164.747	249.045	235.852	243.27	200.648
Mtr.44408.1.S1_at	No	invariant		1022.61	1371.8	732.145	725.354	845.107	949.212	929.951	804.896	914.07	1350.67	1006.65	1006.41	918.273	957.284
Mtr.44739.1.S1_at	No	invariant		286.808	283.047	346.629	324.902	364.165	355.466	339.824	334.555	283.343	313.486	266.666	297.637	303.945	343.096
Mtr.46466.1.S1_at	No	invariant		1327.24	894.082	836.116	929.14	1229.4	1054.4	794.623	1111.26	1077.64	983.538	1305.44	1313.01	902.815	1325.22
Mtr.47792.1.S1_at	No	invariant		13379.5	13672.9	16328.3	16507	11621	13686	16803.2	17141.7	18442.2	12915.2	15010.4	15114.8	17436.9	18107.5
Mtr.48281.1.S1_at	No	invariant		686.572	550.113	437.791	769.267	629.89	693.23	579.374	601.828	452.048	577.155	701.058	750.825	504.175	558.746
Mtr.48329.1.S1_at	No	invariant		7488.41	5812.75	7642.83	11540	16960.1	9644.91	10041.3	11700.4	11134.3	8341.16	6623.77	10888	9842.66	12483.2
Mtr.48329.1.S1_x_at	No	invariant		7377.41	7032.28	8333.09	10712.9	16431.1	9449.91	10705.4	11738	11422.3	9275.32	7704.37	10765.5	10389	12563.5
Mtr.4842.1.S1_at	No	invariant		21.4592	21.6747	30.1371	21.9252	21.15	22.4052	22.2228	24.3431	20.4617	24.9071	25.1319	22.1479	19.1258	19.6923
Mtr.48592.1.S1_at	No	invariant		967.406	879.33	1048.59	935.808	1010.73	856.217	843.907	1017.23	936.417	972.7	927.492	916.693	1040.12	1039.74
Mtr.48600.1.S1_at	No	invariant		909.093	921.173	862.865	692.129	1250.34	1026.29	993.705	728.111	846.591	870.176	697.583	801.237	638.02	1422.49
Mtr.48829.1.S1_at	No	marker		2052.24	917.094	698.107	1955.2	518.766	519.596	981.871	2452.29	1512.16	2268.48	3006.99	5692.29	2579.56	617.191
Mtr.49292.1.S1_at	No	invariant		1359.85	1370.15	998.659	1083.79	1116.14	1146.22	1096.52	1133.61	1066.61	1263.37	1510.61	1197.92	1509.2	1177.14
Mtr.49850.1.S1_at	No	invariant		1578.64	1632.6	1540.24	2104.42	1422.57	1647.98	1457.7	1707.93	1735.76	1685.37	1490.23	1578.64	1707.82	1208.06
Mtr.50315.1.S1_at	No	invariant		571.625	464.368	586.359	520.145	886.844	508.515	520.207	521.286	633.726	584.148	468.222	581.244	581.738	793.117
Mtr.50509.1.S1_at	No	invariant		1092.27	1246.71	1292.83	1188.67	892.895	1289.9	1337.41	1272.47	1292.41	1059.37	1374.84	1175.39	1712.39	773.531
Mtr.50941.1.S1_at	No	invariant		10.9645	12.8253	10.3982	10.912	14.0045	12.1542	11.9545	13.5737	15.2761	12.9537	10.8144	13.1015	13.7217	13.6686
Mtr.51186.1.S1_at	No	invariant		16883.8	17792.2	14566.4	16236	13170.1	16452.2	15227.7	18906.2	20605.3	19736.2	17903.9	18395.1	15629.8	20673.4
Mtr.51191.1.S1_at	No	invariant		2420.92	1812.81	2113.44	1492.72	1623.02	1729.21	1460.16	1833.63	1867.18	1685.22	1892.86	1609.82	1282.65	1915.84
Mtr.51439.1.S1_s_at	No	invariant		1449.08	1132.35	1121.11	1488.64	1196.38	1166.95	1031.58	1104.92	934.671	1281.33	1417.79	1377.31	1180.62	1042.11
Mtr.51666.1.S1_at	No	invariant		712.323	690.319	729.227	654.61	863.246	697.89	699.254	632.99	633.936	644.281	726.791	516.26	736.469	681.454
Mtr.52114.1.S1_s_at	No	invariant		196.482	177.944	274.414	147.98	225.145	203.989	205.561	240.345	221.75	190.15	162.374	226.129	217.308	272.338
Mtr.5310.1.S1_s_at	No	failed invariant		134.965	159.76	120.939	49.0344	65.4786	118.479	81.0931	237.835	166.466	206.714	201.538	92.8322	61.4099	73.4432
Mtr.5480.1.S1_at	No	invariant		29.0359	32.0861	32.3278	29.7141	24.8642	30.1387	34.3257	25.1804	24.6219	30.6342	30.8305	24.7729	30.3982	23.8308
Mtr.5484.1.S1_at	No	invariant		192.981	198.185	168.557	192.928	188.639	206.351	172.674	132.482	156.89	184.925	209.988	182.261	183.134	225.056
Mtr.5990.1.S1_s_at	No	marker		224.976	97.8117	36.3449	33.0147	159.831	93.9129	41.0864	53.9945	62.0816	49.8164	123.881	70.3745	40.8706	74.1866
Mtr.6312.1.S1_s_at	No	invariant		3734.55	4439.72	5094.13	4215.41	2759	4048.99	4673.76	3785.75	3975.09	3824.32	4288.29	3803.76	5251.86	2673.91
Mtr.7102.1.S1_s_at	No	invariant		19348.9	17431.1	12293.1	13847	10723.8	18333	16629.9	15075.7	15510.9	15375.1	19550	17809.2	15061.5	12472.3
Mtr.7209.1.S1_at	No	invariant		1187.15	1558.8	1458.25	1204.02	1037.45	1284.49	1643.65	1157.21	1084.5	1216.41	1426.35	1020.13	1314.36	1112.35
Mtr.7452.1.S1_at	No	invariant		1312.64	1278.79	1472.54	1667.49	1797.43	1450.09	1614.12	1635.75	1567.05	1274.34	1171.11	1245	1521.01	1393.07
Mtr.7644.1.S1_s_at	No	invariant		7781.9	8340.63	5617.81	6798.78	5437.18	6662.82	5465.79	5792.85	5527.3	7695.01	8777.77	7201.8	4306.71	7195.68
Mtr.825.1.S1_s_at	No	invariant		753.384	682.599	634.484	579.931	539.821	596.81	674.989	530.356	560.939	677.768	732.764	639.228	737.601	655.555
Mtr.8432.1.S1_at	No	invariant		6686.5	7590.23	8774.07	6682.49	6047.9	7046.91	7821.8	6520.05	6454.88	7132.58	7240.2	6282.47	7702.19	6910.76
Mtr.8458.1.S1_at	No	marker		13.4913	2097.25	12.0542	14.2931	13.4977	14.9924	17.8509	15.2208	15.739	14.8462	1071.71	13.3603	36.278	13.3091
Mtr.8458.1.S1_x_at	No	marker		11.7398	2193.22	13.831	12.9317	18.1099	16.1003	15.8389	19.0758	14.4883	15.9284	1130.14	14.0675	31.2223	14.0222
Mtr.8558.1.S1_at	No	marker		1813.09	611.699	888.25	217.994	48.015	502.988	400.214	259.394	353.847	339.952	639.036	398.864	237.081	55.6553
Mtr.8610.1.S1_at	No	invariant		5096.06	4932.74	3943.33	3071.48	4013.34	3543.74	3631.07	3190.21	3624.91	4668.31	4034.37	3305.92	3651.2	3354.47
Mtr.8678.1.S1_at	No	marker		4766.8	3882.04	10794.4	8649.22	6827.91	4437.21	1933.56	6264.18	3154.44	551.171	4667.85	2697.11	7470.9	2800.01
Mtr.8712.1.S1_at	No	invariant		4680.21	5459.07	5582.55	4822.1	5256.84	4684.08	5495.28	4220.35	4637.42	5124.64	5328.6	5029.91	6418.93	4605.8
Mtr.8741.1.S1_at	No	invariant		4522.82	6087.5	7880.61	6367.77	6850.34	5415.68	6667.72	6138.09	6295.43	5166.77	5370.65	4640.53	6621.34	5458.19
Mtr.8823.1.S1_at	No	invariant		3147.33	2638.26	3407.61	2431.47	4010.34	3265.07	2832.57	3379.83	4497.68	3087.37	2663.16	2927.11	2371.27	4183.45
Mtr.9061.1.S1_at	No	invariant		497.651	546.923	555.918	454.257	420.083	229.013	290.994	375.258	438.256	485.686	510.479	411.929	551.702	376.867
Mtr.9124.1.S1_at	No	invariant		1264.27	1021.64	1190.3	1002.98	3694.25	1128.81	1164.18	1135.04	1659.66	1338.84	893.925	1104.22	865.503	2520.99
Mtr.9247.1.S1_at	No	invariant		1311.36	1316.12	1398.82	1314.59	1251.62	1319	1480.82	1286.51	1434.1	1476.33	1205.69	1243.26	1287.56	1295.67
Mtr.9257.1.S1_at	No	failed invariant		65.8657	54.1252	60.6887	79.7939	62.5761	72.1635	57.1678	73.1421	64.9297	58.2148	65.5498	81.1011	64.0008	67.5771
Mtr.9541.1.S1_at	No	invariant		831.441	958.188	1369.07	839.55	853.489	821.77	808.585	790.056	754.887	766.017	927.509	772.148	1088.47	742.748
Mtr.9547.1.S1_at	No	failed invariant		81.1551	54.7694	56.678	115.088	96.9083	85.0956	42.7472	97.5541	56.8569	55.6241	88.5847	105.96	72.4406	86.1906
Mtr.9865.1.S1_s_at	No	invariant		2263.84	2076.46	1867.02	2394.86	2085.47	1790.75	2093.28	2697.59	2741.96	2591	2176.57	2654.04	2912.2	2111.02
Mtr.9914.1.S1_at	No	invariant		599.816	523.881	473.822	581.796	510.787	502.987	499.292	567.303	525.954	420.102	540.846	602.328	511.819	584.453
