# Supplementary material for: Regulatory Patterns of a Large Family of Defensin-Like Genes Expressed in Nodules of Medicago truncatula
Source: PLoS One. 2013 Apr 1;8(4):e60355. doi: 10.1371/journal.pone.0060355 (PMC3613412; doi:10.1371/journal.pone.0060355)
Supplement: Table S4 — Differentially expressed NCR s in nodules inoculated with S. meliloti mutants. (XLSX) [file pone.0060355.s010.xlsx]

## Sheet: Sheet1
Table S4. Differentially expressed NCRs in nodules inoculated with S. meliloti mutants
The NCRs with alog2 fold-change > 1, bMean expression values of the 3 replicates, cFDR adjusted P < 0.05.
Probe Set ID	Log2 Fold-Changea	Mean Expressionb	Adjusted P-valuec
nodC at 14 dpi vs. mock-inoculated at 0 dpi
MtTC100264_at	3.46485	9.06059	9.00548e-19
MtgAC135415_96736_s_at	-3.09668	6.89261	2.78921e-17
MtTC107866_s_at	-2.44336	9.16821	6.32568e-15
MtBG580073_s_at	-1.76421	12.5652	2.58699e-12
MtgCR317164_s_at	-1.99392	4.91777	1.88438e-11
MtBI309808_at	2.08283	7.26395	9.41638e-09
MtgAC174355_101585_x_at	1.90084	5.51104	2.00029e-08
MtCB893590_s_at	-1.73767	7.06787	1.30826e-06
MtgAC140722_55559_s_at	-1.47096	5.37346	1.8458e-06
exoY at 14 dpi vs. mock-inoculated at 0 dpi
MtTC100264_at	4.01802	9.81687	7.26207e-18
MtTC99324_x_at	3.8422	9.39362	7.26207e-18
MtgAC135415_96736_s_at	-3.1984	6.46239	3.53968e-16
MtBG580073_s_at	-2.14968	12.336	1.54953e-14
MtTC106263_at	3.16668	6.11966	1.28484e-13
MtgCR317164_s_at	-1.96508	4.74872	7.74319e-12
MtTC109393_at	2.28061	6.56273	2.40154e-10
MtgAC140722_55559_s_at	-1.96395	5.42093	7.43087e-09
MtCB893590_s_at	-2.37145	6.84701	8.27751e-09
MtBI309808_at	2.32896	7.31197	1.20382e-08
MtBG581411_at	1.35776	5.9989	2.14936e-06
MtMNC5031802_s_at	2.06436	8.27385	2.27564e-06
MtTC100789_at	1.62289	6.86835	2.21754e-05
MtTC102163_at	1.32055	7.09671	0.000514632
MtTC100321_s_at	1.28922	7.87208	0.000662177
bacA at 14 dpi vs. mock-inoculated at 0 dpi
MtMNC5042403_at	9.19255	6.99182	4.97065e-30
MtAJ848709_at	7.28843	6.45799	6.39276e-29
MtAL374070_x_at	7.24039	6.39022	3.54189e-28
MtTC109955_at	7.25076	6.77664	6.33253e-28
MtTC100321_s_at	8.8011	7.87208	4.10267e-27
MtTC108510_at	7.38739	6.34478	5.35239e-27
MtBE997418_s_at	6.75263	6.10557	8.9719e-27
MtTC95998_at	5.93047	6.71559	1.82041e-26
MtMNC5019524_s_at	5.73952	5.48816	1.82041e-26
MtTC100325_at	7.6999	7.11459	1.82041e-26
MtAL375811_s_at	5.85723	6.24565	3.56844e-26
MtTC109261_s_at	7.22816	7.03951	7.97711e-26
MtMNC5019169_s_at	7.68065	7.23262	3.25076e-25
MtTC97006_at	7.41154	6.94793	4.9158e-25
MtTC95833_at	4.48597	6.17978	5.30205e-25
MtTC108069_s_at	7.61215	6.26908	5.99715e-25
MtTC105451_x_at	6.41822	5.70202	5.99715e-25
MtTC97740_at	5.86836	6.07188	6.4472e-25
MtTC106080_at	5.66174	6.24913	7.34021e-25
MtTC100264_at	5.89425	9.81687	8.22984e-25
MtTC94421_s_at	7.24004	6.97867	1.06872e-24
MtTC98459_at	6.25551	6.72763	1.39862e-24
MtTC106799_at	5.9301	6.55978	1.88703e-24
MtTC97008_at	5.58914	5.8771	4.49562e-24
MtTC110524_s_at	7.4123	6.76573	4.49562e-24
MtTC103903_s_at	5.1366	6.34504	5.96436e-24
MtTC103613_at	6.91647	6.98759	6.57384e-24
MtTC106423_at	5.77732	6.98533	6.90166e-24
MtTC100789_at	6.92295	6.86835	7.47453e-24
MtTC108024_at	7.13454	7.69806	1.40579e-23
MtTC102163_at	6.64861	7.09671	1.40579e-23
MtTC98265_at	7.03939	6.57629	1.69453e-23
MtgAC137521_87001_s_at	6.22848	5.55895	1.88548e-23
MtTC106870-1_x_at	6.3445	6.8423	2.52719e-23
MtAJ388924_at	5.38524	6.59899	3.05006e-23
MtAW980950_s_at	4.93616	7.28658	4.58218e-23
MtTC94567_at	6.7735	6.86532	6.78567e-23
MtgCG937479_x_at	5.81655	6.19219	8.08726e-23
MtTC94696_at	5.33199	6.79313	1.22777e-22
MtgAC153349_12001_x_at	4.15362	5.6078	1.46351e-22
MtTC109393_at	5.23593	6.56273	1.66649e-22
MtTC96209_at	6.59814	6.39255	1.66649e-22
MtTC96185_at	4.25062	5.99443	5.25574e-22
MtTC111355_x_at	4.86818	6.44617	5.73984e-22
MtTC106263_at	5.3226	6.11966	6.30863e-22
MtgAC162277_30068_s_at	5.04415	6.96243	1.77745e-21
MtTC107608_at	5.73615	6.7389	2.49304e-21
MtTC108455_at	4.18268	5.80577	2.57825e-21
MtTC101084_at	5.82109	6.5654	3.37898e-21
MtTC94240_s_at	6.21671	6.93562	5.55621e-21
MtTC108107_x_at	5.59618	6.67995	6.88938e-21
MtTC97065_at	4.07375	5.66735	7.91091e-21
MtTC94244_s_at	6.31316	6.81113	9.00644e-21
MtBE997611_s_at	4.15565	6.66736	9.38096e-21
MtTC97930_at	4.01623	6.82218	9.38096e-21
MtTC95257_s_at	3.99882	6.45715	9.84456e-21
MtTC100351_at	4.15723	5.91254	1.53684e-20
MtTC100071_s_at	4.78058	5.9522	1.62669e-20
MtAJ848414_at	5.33876	6.22836	1.62669e-20
MtTC101763_x_at	3.42092	5.30755	1.74132e-20
MtgCG951401_at	4.09987	5.48477	1.74412e-20
MtTC105820_at	5.50746	5.86331	2.03252e-20
MtTC95273_at	3.95035	5.7687	2.67695e-20
MtAJ847138_at	5.46156	6.36969	2.70827e-20
MtTC108311_at	3.30313	5.95925	2.86052e-20
MtTC94903_x_at	5.31797	6.0922	4.15409e-20
MtgAC135315_88259_x_at	3.80661	6.42004	4.97503e-20
MtAL379355_s_at	4.31375	5.69972	4.98421e-20
MtTC98231_s_at	5.04157	5.6823	5.02617e-20
MtgAC152176_107247_s_at	4.95338	5.71396	5.2674e-20
MtTC102778_at	4.99166	6.26826	6.18654e-20
MtTC95750_at	5.0462	6.35308	6.98778e-20
MtgAC148820_70001_x_at	4.70509	6.61857	6.99992e-20
MtTC111268_x_at	5.11002	6.91555	7.00757e-20
MtTC97495_x_at	3.11518	5.71785	1.21178e-19
MtTC102581_at	3.68796	5.53114	1.21178e-19
MtTC94921_x_at	3.89247	5.80251	1.27696e-19
MtTC97025_at	4.57244	6.28144	1.5216e-19
MtTC106577_x_at	4.29565	6.38826	1.84596e-19
MtgAC186134_39898_s_at	5.86969	6.34966	1.90978e-19
MtTC106581_x_at	5.0412	6.15255	1.90978e-19
MtBG582210_x_at	3.49299	5.34374	1.926e-19
MtTC106870-2_x_at	3.55421	5.43248	2.01386e-19
MtTC108713_s_at	3.50205	5.75571	2.13384e-19
MtBE999796_s_at	4.60761	6.20148	2.13384e-19
MtTC95912_s_at	6.91008	6.40389	2.18484e-19
MtTC97283_at	4.58184	6.22353	2.2501e-19
MtTC94243_at	5.02455	7.01453	2.41268e-19
MtTC95184_at	4.00248	5.65164	2.47274e-19
MtgAC139344_74230_x_at	3.71563	6.39256	2.76488e-19
MtTC102095_x_at	5.0588	5.773	2.93093e-19
MtTC112176_at	4.25381	5.4874	2.93093e-19
MtTC101692_at	4.73261	6.00615	3.19474e-19
MtTC105188_at	5.57467	7.58978	3.8878e-19
MtTC109717_at	3.88476	6.26561	3.91822e-19
MtTC96032_at	4.37042	5.91352	6.20244e-19
MtgCR347562_at	3.65387	5.41995	6.58003e-19
MtTC110093_x_at	3.54211	5.72681	1.09237e-18
MtTC102655_x_at	5.56453	6.25794	1.15917e-18
MtTC101615_x_at	3.87552	6.23455	1.31876e-18
MtTC95126_at	4.02699	5.6519	1.36336e-18
MtgCR318707_s_at	3.25303	5.27695	1.50721e-18
MtgAC130804_106001_s_at	4.59431	5.84856	2.08227e-18
MtTC99324_x_at	3.48232	9.39362	3.54956e-18
MtTC108086_at	4.96902	6.27014	3.98158e-18
MtTC95293_s_at	3.36647	5.97035	4.77313e-18
MtTC107446_x_at	3.25346	5.86853	4.84634e-18
MtgAC174316_34001_x_at	3.49378	5.1736	5.12332e-18
MtTC100607_at	5.00955	6.35738	5.38851e-18
MtTC100208_x_at	3.50725	5.64258	5.75969e-18
MtTC95194_at	3.78534	5.73839	6.38847e-18
MtTC95193_at	5.15841	6.14522	7.43219e-18
MtTC103159_at	3.70281	5.65233	1.06263e-17
MtTC99756_x_at	5.29184	5.79613	1.19427e-17
MtgAC146719_15318_x_at	3.23717	5.1114	1.19427e-17
MtgCR970286_x_at	4.43658	6.42374	1.39667e-17
MtgAC135415_96736_s_at	-3.14166	6.46239	1.61689e-17
MtTC106590_at	3.24297	6.09147	2.16783e-17
MtBG583878_x_at	3.78435	4.75225	2.2955e-17
MtgAC145109_27001_x_at	3.84555	5.38652	2.63646e-17
MtAW980625_at	3.4603	5.48822	3.1321e-17
MtTC101177_s_at	3.17236	5.474	3.30676e-17
MtBE999005_at	3.97093	5.80812	4.09909e-17
MtTC99257_at	3.45773	5.93935	4.65076e-17
MtTC109065_at	4.8634	6.26364	5.42144e-17
MtTC103042_s_at	2.84738	5.29472	5.74147e-17
MtMNC5188151_x_at	2.85389	5.48055	6.27749e-17
MtTC94044_s_at	3.19915	7.08635	8.62722e-17
MtTC97746_x_at	4.44636	5.77811	9.20336e-17
MtAW573795_at	4.51993	5.50057	1.08367e-16
MtTC101238_s_at	4.97294	6.27594	1.08367e-16
MtgAC149039_33633_at	2.94208	4.87958	1.28451e-16
MtBE124600_x_at	2.94848	5.47942	1.37686e-16
MtTC106585_x_at	3.03685	5.22434	1.46964e-16
MtTC103031_at	4.33058	5.61032	1.54801e-16
MtTC107422_at	2.68071	5.52413	1.55569e-16
MtAJ848553_at	2.75292	5.32268	1.7623e-16
MtgAC142143_42814_x_at	2.62227	5.23661	1.98e-16
MtMNC5031802_s_at	4.45628	8.27385	2.0051e-16
MtTC107078_at	3.07154	5.90685	2.07907e-16
MtTC103322_s_at	2.85398	5.39435	2.59117e-16
MtTC101764_s_at	5.18464	6.04134	2.59117e-16
MtgCR332820_x_at	2.99627	5.48725	3.2112e-16
MtAW981107_x_at	4.47801	5.96729	3.45398e-16
MtgAC142143_84524_x_at	3.83982	4.81865	3.86364e-16
MtgCR324984_x_at	2.86004	4.91417	3.95274e-16
MtTC96822_at	4.28726	5.76978	4.19118e-16
MtAJ847093_at	3.77703	5.38136	5.56067e-16
MtTC100045_at	2.67266	5.82964	5.69796e-16
MtgAC144929_200001_x_at	3.14947	5.17402	6.241e-16
MtTC102038_at	2.76878	5.30985	6.73014e-16
MtTC100329_x_at	3.24402	5.60813	6.85193e-16
MtAJ389013_at	3.23426	5.65312	7.33533e-16
MtTC108385_x_at	4.57815	6.09947	7.42007e-16
MtTC95930_at	2.81141	5.28856	8.56385e-16
MtBG582888_s_at	2.86943	5.43841	8.56385e-16
MtTC101991_at	2.39943	5.46293	9.85898e-16
MtBE997753_s_at	4.38119	6.08489	9.85898e-16
MtTC103235_at	3.09545	6.06457	9.85898e-16
MtTC102640_at	2.33627	5.7947	1.0428e-15
MtTC100895_x_at	3.43069	4.99615	1.05191e-15
MtBE999118_s_at	3.2221	5.26311	1.13902e-15
MtgCU326393_10246_x_at	2.75358	4.79359	1.16552e-15
MtTC100335_s_at	4.93906	5.77402	1.1715e-15
MtTC96632_at	3.07038	5.28568	1.40392e-15
MtAW775228_at	3.96122	6.26062	1.51148e-15
MtBE997676_x_at	3.32028	5.53177	1.65768e-15
MtTC94003_x_at	2.31762	5.7058	1.93306e-15
MtTC97576_at	2.73321	6.03192	2.65763e-15
MtgAC169667_18001_x_at	2.53696	4.92045	2.77821e-15
MtgAC175048_52283_at	3.27586	5.64805	3.07286e-15
MtTC102094_x_at	2.97032	5.37029	3.26855e-15
MtTC95501_at	3.24822	5.83865	3.33271e-15
MtAW573781_at	3.94013	5.82698	3.50527e-15
MtBG582685_at	2.82343	5.30132	3.59316e-15
MtTC99124_at	2.86797	5.28108	3.64336e-15
MtAW573738_x_at	3.48337	5.30288	3.64336e-15
MtgCR297497_at	3.90263	5.30181	3.71221e-15
MtTC103550_at	2.48303	5.06461	3.93121e-15
MtAJ848743_s_at	3.2789	5.64734	4.18229e-15
MtBE998007_s_at	3.4816	5.74291	5.03134e-15
MtTC111306_at	2.49193	5.29258	5.21513e-15
MtBG583185_s_at	2.70746	6.22442	5.21513e-15
MtTC100893_x_at	4.42414	5.44726	5.7899e-15
MtgCR314300_x_at	3.23144	5.03274	5.9397e-15
MtMNC5026034_x_at	4.34408	6.02491	6.0251e-15
MtgCR955011_31001_at	3.09254	6.32819	6.0251e-15
MtgAC135606_92115_x_at	3.00625	5.53348	6.07558e-15
MtgAC150777_2031_x_at	2.62006	5.18539	6.41022e-15
MtTC107906_at	2.35637	5.48832	7.70685e-15
MtAW573666_at	4.12159	6.10199	7.70685e-15
MtTC106800_s_at	2.77	5.23187	9.53468e-15
MtgCG970771_x_at	4.24083	5.74302	9.76038e-15
MtTC102862_at	2.95928	5.1503	1.08726e-14
MtTC103155_at	2.70858	5.30366	1.10312e-14
MtTC103256_x_at	3.9602	5.84962	1.16689e-14
MtTC100341_x_at	3.10406	5.4966	1.28116e-14
MtTC96509_at	2.81795	5.2571	1.32066e-14
MtAL377883_s_at	4.09046	6.26166	1.36232e-14
MtTC109349_x_at	2.85738	5.05066	1.43049e-14
MtgAC119408_21324_at	3.16678	5.92241	1.64669e-14
MtTC96571_at	2.47493	5.65311	2.02809e-14
MtBE999404_s_at	2.48341	5.5035	2.11653e-14
MtTC109916_x_at	2.42408	5.56589	2.29165e-14
MtgCT967315_47035_at	3.43692	5.793	2.50487e-14
MtBG581441_s_at	2.45879	5.00576	3.24087e-14
MtTC100865_at	3.07524	6.58894	3.83581e-14
MtTC96950_x_at	2.63653	6.06163	3.97772e-14
MtBG580142_x_at	3.55868	5.62919	3.97855e-14
MtTC94694_at	2.07965	4.78883	4.28723e-14
MtgCR504010_x_at	3.19252	5.76835	4.32989e-14
MtgAC148359_10020_x_at	3.01926	5.60392	4.43646e-14
MtTC95731_x_at	3.54848	5.30052	5.20023e-14
MtAW127115_at	2.22436	5.00894	5.94108e-14
MtgCR962137_78638_x_at	2.84311	5.64686	6.27525e-14
MtTC108590_at	4.11722	5.9626	6.904e-14
MtAW574215_at	2.55272	5.24074	7.08485e-14
MtgAC174468_6622_x_at	3.78298	5.67015	8.26568e-14
MtTC96686_at	4.07107	6.24204	9.06945e-14
MtTC102647_at	2.61855	5.1283	9.07033e-14
MtTC95706_at	3.03989	5.46973	9.37495e-14
MtTC97593_at	2.27806	4.9275	1.23031e-13
MtgAC162277_55062_x_at	2.98749	5.59587	1.42825e-13
MtAW980979_s_at	2.37367	4.91759	1.45192e-13
MtTC108563_at	2.23772	5.12343	1.69465e-13
MtTC107904_at	1.91984	5.36891	1.77448e-13
MtAW574028_at	2.83345	5.04262	1.79636e-13
MtTC96120_s_at	2.38183	5.46335	1.89433e-13
MtgCU302342_67001_at	2.11921	5.29605	2.36762e-13
MtgAC139344_119626_s_at	2.98221	5.16879	2.46255e-13
MtBE999056_s_at	3.35	6.00736	2.76387e-13
MtBG581396_s_at	2.82369	5.27726	3.09581e-13
MtTC110549_at	2.32909	5.26486	3.67452e-13
MtTC106562_x_at	3.64297	5.57549	4.09217e-13
MtTC99263_at	2.41823	5.15049	4.99737e-13
MtTC112180_at	2.53969	5.44168	4.99737e-13
MtgAC149039_32373_x_at	2.4225	5.67709	8.36085e-13
MtTC101781_at	2.80454	5.28692	8.81241e-13
MtBG583854_s_at	2.0954	5.51201	1.08693e-12
MtBG581778_at	3.15805	5.26467	1.16549e-12
MtTC104456_at	2.56158	5.44769	1.34801e-12
MtgCU302328_110001_s_at	2.9797	4.23584	1.42761e-12
MtTC96603_x_at	1.93386	4.794	2.06446e-12
MtBE124945_at	2.2189	5.93058	2.07861e-12
MtgAC150703_87001_x_at	2.12871	5.03467	2.08975e-12
MtMNC5019124_x_at	3.37327	5.92069	2.08975e-12
MtBG581411_at	2.09232	5.9989	2.15792e-12
MtgCR297324_x_at	2.26547	5.42528	3.02961e-12
MtTC111161_at	2.78501	5.48917	3.50383e-12
MtgAC149208_92545_at	1.95948	5.0108	4.66691e-12
MtTC95710_x_at	2.07817	5.41995	4.89192e-12
MtTC103606_at	2.68725	5.02306	5.8044e-12
MtBE997548_x_at	1.87409	5.28589	7.86802e-12
MtTC102913_at	1.93537	5.40128	8.22356e-12
MtgCT967315_49858_x_at	1.93447	5.51188	9.9029e-12
MtgAC146704_105298_s_at	2.0531	5.13121	1.03966e-11
MtBG582252_s_at	1.93453	4.9961	1.20951e-11
MtgCR510067_s_at	2.2803	4.85472	1.51889e-11
MtgAC151619_57001_x_at	1.62213	5.43433	2.21475e-11
MtAW775212_x_at	2.27212	5.19314	2.34879e-11
MtTC112237_at	1.91448	5.48095	2.34879e-11
MtgAC165943_100001_x_at	1.60583	4.8059	2.35467e-11
MtgAC119410_95190_at	2.40217	4.41852	3.52087e-11
MtTC106606_s_at	1.8772	5.62421	3.54003e-11
MtBG583735_s_at	2.07885	5.5499	3.61789e-11
MtgAC150505_45354_x_at	2.13949	4.78202	3.73739e-11
MtTC102115_x_at	2.17007	5.16209	3.82672e-11
MtTC109396_x_at	2.65331	5.54754	3.87503e-11
MtMNC5018393_x_at	3.69242	5.60636	3.95227e-11
MtMNC5037136_at	2.06068	6.14378	4.5038e-11
MtTC101768_s_at	1.59059	5.02083	4.62967e-11
MtgAC135604_92330_x_at	2.19357	4.88601	4.67293e-11
MtgAC157777_62235_x_at	1.70127	5.05275	5.19757e-11
MtTC106589_s_at	3.01549	5.34677	6.62296e-11
MtTC102850_at	1.70432	5.6711	7.68265e-11
MtgAC146774_92732_at	2.05518	5.17853	8.66276e-11
MtTC102542_at	1.73563	5.44497	8.9545e-11
MtgAC150800_53178_s_at	1.67973	6.77398	9.97103e-11
MtTC102054_at	1.56032	4.99015	1.07249e-10
MtTC111225_at	2.25493	5.05724	1.09646e-10
MtBG582494_at	2.07308	5.26911	1.10505e-10
MtgCG936374_at	2.08858	4.1438	1.27966e-10
MtTC100806_at	1.91432	5.44758	1.27966e-10
MtBG580788_x_at	1.81715	4.87003	2.03921e-10
MtgCR932966_76484_x_at	2.02475	5.08119	2.07678e-10
MtBG581198_x_at	2.11499	5.39525	2.68717e-10
MtBE124471_x_at	1.86931	5.11306	2.70284e-10
MtTC102184_at	1.61536	4.97791	2.88829e-10
MtBG582611_at	1.5848	4.81793	3.58914e-10
MtAW574108_at	1.68991	4.95538	3.71818e-10
MtgAC142095_35739_x_at	1.89734	5.40578	3.81711e-10
MtgCT963112_69183_at	2.31864	4.90662	7.14245e-10
MtBG583759_at	1.70326	5.24834	8.2376e-10
MtgCR294183_x_at	1.51984	4.55776	8.77492e-10
MtTC97803_at	1.5934	5.34609	9.4593e-10
MtgCR378661_18397_x_at	1.75509	5.28851	1.54751e-09
MtgAC148291_59721_at	1.36552	4.94663	1.97125e-09
MtgAC147407_40662_at	1.65798	4.2908	2.01483e-09
MtBE124548_x_at	1.70107	4.68731	2.81416e-09
MtTC111690_at	1.68982	5.27252	4.63825e-09
MtTC104756_x_at	1.50094	5.42357	5.79145e-09
MtTC101451_at	1.65108	6.30499	6.15932e-09
MtgCT009558_80876_at	1.35489	4.8751	6.91012e-09
MtBG581989_at	1.53706	5.37586	7.94848e-09
MtgCR483162_x_at	1.88978	4.72457	8.62931e-09
MtgCR513705_x_at	1.62979	5.16413	9.39602e-09
MtTC102093_at	1.61344	5.5835	1.01587e-08
MtgCR932966_79795_x_at	1.76217	5.43675	1.1557e-08
MtAW574106_at	1.30224	4.67409	1.27801e-08
MtTC100894_at	1.57653	4.38999	1.4081e-08
MtTC106597_at	1.82834	5.43873	1.57283e-08
MtTC100580_x_at	1.47184	4.659	1.59134e-08
MtTC97658_at	1.4013	4.7239	1.72535e-08
MtTC103559_x_at	1.40776	4.92005	2.05284e-08
MtTC97041_at	1.81359	4.92725	2.07693e-08
MtAJ388800_x_at	1.6709	4.94012	2.26291e-08
MtBG581420_at	1.51753	4.78917	2.49361e-08
MtgAC144929_78001_s_at	1.43646	4.32494	2.93367e-08
MtgAC140671_79001_x_at	1.23614	4.74932	4.03591e-08
MtTC104412_at	1.31073	4.62358	4.05267e-08
MtAW980513_x_at	1.3293	5.69928	4.44691e-08
MtBI309808_at	1.88786	7.31197	4.98587e-08
MtBG580843_at	1.98812	5.29007	5.29764e-08
MtAW981021_x_at	1.46318	4.6808	5.44644e-08
MtTC106603_at	1.24087	5.26725	6.30396e-08
MtBG582750_at	1.34824	6.65605	8.38306e-08
MtgAC169979_52001_x_at	1.20398	5.087	9.23919e-08
MtgAC139747_16816_s_at	1.29566	4.65304	9.3869e-08
MtgCU137655_123669_at	1.57593	4.80939	1.21745e-07
MtgAC148291_10398_x_at	1.53778	5.22235	1.40872e-07
MtAW127276_at	1.09985	4.95871	1.65507e-07
MtTC108874_at	1.26876	6.70434	1.71284e-07
MtgAC140103_8086_x_at	1.42789	5.03983	1.81234e-07
MtBE997755_s_at	1.41292	4.83847	2.42744e-07
MtgAC122165_26356_at	1.21357	4.82915	2.89604e-07
MtgAC162277_67619_s_at	1.4865	4.62164	2.98952e-07
MtBG580108_at	1.09642	4.74197	3.84592e-07
MtTC105390_at	1.73862	4.89412	3.90405e-07
MtTC96869_at	1.11264	4.64599	4.35142e-07
MtCB893590_s_at	-1.66639	6.84701	5.91267e-07
MtgAC144930_24209_s_at	1.41835	4.57146	6.11866e-07
MtgCR298044_x_at	1.21199	5.15948	6.1915e-07
MtTC109232_at	1.1689	5.35139	1.03298e-06
MtBG583574_at	1.19389	4.64256	1.03931e-06
MtgCG948778_x_at	1.07347	4.78343	1.39343e-06
MtTC109179_x_at	1.27231	4.82792	1.53493e-06
MtTC101086_x_at	1.45673	4.4788	1.85588e-06
MtgAC144725_20095_x_at	1.29652	4.93778	1.86947e-06
MtTC95365_at	1.02561	4.68671	2.56011e-06
MtTC97251_x_at	1.20439	4.51901	2.62702e-06
MtTC107615_at	1.24579	4.93176	2.69294e-06
MtMNC5187944_x_at	1.20038	4.23161	2.72522e-06
MtgCT025156_13860_x_at	1.11194	4.81505	2.99743e-06
MtgCR971968_x_at	1.4036	4.81045	3.31737e-06
MtTC96121_at	1.19845	4.90853	4.56602e-06
MtAW981056_x_at	1.15758	4.73056	5.33347e-06
MtgAC140722_55559_s_at	-1.20363	5.42093	5.72869e-06
MtgAC152186_89001_x_at	1.03483	4.89799	5.74931e-06
MtgAC140103_15087_at	1.06063	5.32492	6.19305e-06
MtAJ848055_at	1.06329	4.63183	6.22752e-06
MtgCR329769_at	1.0712	4.62478	9.03093e-06
MtTC108430_at	1.00848	5.15439	1.31554e-05
MtAJ388915_x_at	1.28235	4.51112	1.41739e-05
MtgAC137521_118001_x_at	1.18518	4.62451	1.89552e-05
MtTC105398_s_at	1.07175	4.66691	1.94442e-05
MtAW208234_x_at	1.05486	6.44403	2.09603e-05
MtgCR331787_x_at	1.00575	4.1173	2.40418e-05
MtTC106358_at	1.09908	6.91081	3.77462e-05
MtgCU137655_47096_x_at	1.22428	4.49253	4.08969e-05
MtgAC144516_63256_x_at	1.12303	4.17569	8.11653e-05
MtgAC152177_77001_x_at	1.14778	4.79904	0.00013195
MtTC107181_at	1.04507	6.81985	0.00013214
MtgAC187465_131786_at	1.01453	4.45533	0.00035091
MtBG583831_x_at	1.05655	4.65164	0.000731626
nifH at 14 dpi vs. mock-inoculated at 0 dpi
MtTC100321_s_at	9.78965	5.80209	1.19295e-39
MtTC94421_s_at	10.0016	5.23481	1.19295e-39
MtBE999796_s_at	8.77543	5.0706	2.47664e-39
MtTC106870-1_x_at	9.0946	5.03228	8.92995e-39
MtTC106423_at	8.22037	5.49462	1.01214e-38
MtTC94240_s_at	9.40847	5.3212	1.38653e-38
MtTC94244_s_at	9.37179	5.15768	1.73422e-38
MtTC106799_at	9.26431	5.24796	2.28122e-38
MtTC101084_at	8.54693	5.02227	2.5414e-38
MtTC94903_x_at	9.25918	4.91404	3.2762e-38
MtTC94567_at	8.82407	5.11695	3.37617e-38
MtMNC5019169_s_at	8.86457	5.25496	3.58213e-38
MtTC100607_at	8.47516	5.00442	6.27322e-38
MtTC101781_at	8.39293	4.67112	9.13375e-38
MtTC101238_s_at	8.17477	5.0936	9.13375e-38
MtBE997611_s_at	7.84304	5.77563	9.13375e-38
MtTC108107_x_at	8.89642	5.15787	9.80979e-38
MtMNC5042403_at	8.96732	4.83363	9.80979e-38
MtTC94921_x_at	8.55166	4.93338	1.2354e-37
MtTC100325_at	9.25211	5.15068	1.2354e-37
MtAJ388924_at	8.22424	5.32411	1.2354e-37
MtAL377883_s_at	8.7279	5.01626	1.2354e-37
MtAW980625_at	8.44528	4.66692	1.66498e-37
MtAW981107_x_at	8.33233	4.59948	1.77958e-37
MtTC96032_at	8.27422	4.88705	1.77958e-37
MtBG582210_x_at	8.01092	4.68716	1.77958e-37
MtTC97283_at	7.82008	5.15101	1.77958e-37
MtTC103613_at	9.25981	5.25235	1.79905e-37
MtAW980950_s_at	8.1912	6.00324	1.79905e-37
MtTC101692_at	8.43889	5.05749	2.12607e-37
MtTC109065_at	8.01577	4.88947	2.12607e-37
MtTC105188_at	8.64477	5.9452	2.12607e-37
MtTC109261_s_at	8.37036	5.19029	2.12607e-37
MtTC101764_s_at	8.88575	4.762	2.12607e-37
MtTC110093_x_at	7.6834	4.94993	3.56735e-37
MtTC103550_at	7.67114	4.52917	3.91235e-37
MtTC97746_x_at	7.95066	4.71237	4.37428e-37
MtTC106577_x_at	8.74251	5.36445	4.80221e-37
MtTC108311_at	7.79465	5.13311	4.83043e-37
MtAJ847138_at	8.38109	4.86823	5.7558e-37
MtTC108713_s_at	8.07461	4.94152	6.75524e-37
MtTC95184_at	8.66885	4.76186	6.88933e-37
MtTC100335_s_at	7.96626	4.68399	6.88933e-37
MtTC100071_s_at	8.10529	4.92217	9.91955e-37
MtTC96686_at	7.9156	4.99328	1.03927e-36
MtTC95998_at	7.69413	5.16626	1.17544e-36
MtTC102778_at	7.96937	4.88309	1.17544e-36
MtTC106590_at	7.22559	5.21597	1.33274e-36
MtTC95257_s_at	8.57314	5.67595	1.33274e-36
MtTC96209_at	7.92466	4.88809	1.35348e-36
MtTC95930_at	7.34445	4.80134	1.54829e-36
MtTC95126_at	7.9951	4.7869	1.66374e-36
MtTC106603_at	7.59883	4.94617	2.21695e-36
MtTC110524_s_at	8.27072	4.84923	2.43494e-36
MtTC103903_s_at	8.51664	5.2432	2.46819e-36
MtAJ848553_at	7.50452	4.78415	2.57676e-36
MtTC103256_x_at	7.6696	4.66505	2.74928e-36
MtgAC186134_39898_s_at	7.10595	4.95687	3.3413e-36
MtBE997753_s_at	7.21793	5.03009	3.41296e-36
MtTC108385_x_at	7.57497	4.79611	3.72996e-36
MtgCR318707_s_at	7.72352	4.55559	3.76527e-36
MtBG580142_x_at	7.24128	4.61167	3.76527e-36
MtTC103606_at	7.62377	4.4847	3.76527e-36
MtTC105820_at	7.61139	4.37446	3.76527e-36
MtTC107608_at	7.4571	5.40528	3.87037e-36
MtTC95501_at	8.04715	5.10313	3.89887e-36
MtTC103155_at	7.53542	4.66764	4.21765e-36
MtTC95293_s_at	6.86232	5.19295	4.69376e-36
MtTC97065_at	7.75764	4.82197	4.8626e-36
MtAW775228_at	8.02401	5.28193	4.87798e-36
MtTC100351_at	7.50484	4.88723	4.87798e-36
MtTC95912_s_at	8.09055	4.6835	5.52838e-36
MtTC103159_at	7.46138	4.78178	5.84048e-36
MtTC96822_at	7.98282	4.63391	7.60397e-36
MtTC100865_at	8.3066	5.82481	7.63253e-36
MtTC102655_x_at	7.795	4.79177	9.15211e-36
MtTC107446_x_at	7.51569	5.01686	9.37907e-36
MtAJ848743_s_at	7.84156	4.78588	9.42723e-36
MtgAC162277_30068_s_at	7.4201	5.53845	9.78716e-36
MtTC95833_at	8.01175	5.28741	9.78716e-36
MtTC108086_at	7.499	5.04563	9.78716e-36
MtBE998007_s_at	7.35994	4.82502	1.01447e-35
MtTC101763_x_at	7.70009	4.48369	1.01447e-35
MtTC96185_at	8.27775	5.16103	1.25631e-35
MtgCG937479_x_at	7.25017	4.77862	1.29881e-35
MtAJ389013_at	7.30729	4.8012	1.32014e-35
MtTC95194_at	7.25621	4.92022	1.33779e-35
MtTC102581_at	7.39312	4.67818	1.34687e-35
MtTC106870-2_x_at	7.27266	4.60054	1.41787e-35
MtTC94243_at	8.05097	5.63827	1.43825e-35
MtTC95273_at	7.89738	4.95676	1.49783e-35
MtTC102647_at	7.15436	4.43053	1.64298e-35
MtTC102038_at	7.30625	4.81913	1.66108e-35
MtTC106597_at	7.35099	4.91417	1.68133e-35
MtTC102862_at	7.50107	4.47971	1.68133e-35
MtTC108417_at	7.29302	4.92219	1.71404e-35
MtTC102095_x_at	7.20793	4.32975	2.04587e-35
MtTC96950_x_at	7.24422	5.41062	2.05825e-35
MtgAC151619_57001_x_at	7.17132	5.01562	2.05825e-35
MtBG582252_s_at	7.21852	4.62359	2.07902e-35
MtgCR932966_76484_x_at	6.87692	4.51329	2.08369e-35
MtTC97025_at	7.15491	5.0688	2.08369e-35
MtTC106585_x_at	7.21327	4.52329	2.12625e-35
MtTC102640_at	6.88126	5.22746	2.16921e-35
MtgCR970286_x_at	7.01595	5.17792	2.42356e-35
MtTC108455_at	7.62371	5.05344	2.52875e-35
MtTC102093_at	6.71053	5.09918	2.62572e-35
MtTC96509_at	7.54805	4.5688	2.64905e-35
MtTC95750_at	8.76621	5.13356	3.41469e-35
MtTC111268_x_at	7.96872	5.67824	3.43599e-35
MtTC102115_x_at	7.57249	4.50689	3.56753e-35
MtTC101991_at	6.47525	4.75726	3.79514e-35
MtTC106581_x_at	7.58522	4.95821	3.94772e-35
MtTC106606_s_at	7.06708	5.25809	3.94772e-35
MtTC106562_x_at	7.10209	4.62804	4.00224e-35
MtTC101768_s_at	6.72231	4.60778	5.49358e-35
MtTC97930_at	7.54945	5.84755	5.71625e-35
MtTC107904_at	7.1357	4.99868	6.5028e-35
MtTC97495_x_at	6.54076	4.97375	7.28098e-35
MtTC98459_at	7.30162	5.4489	8.89382e-35
MtTC108069_s_at	7.3739	4.46714	9.19287e-35
MtgAC152176_107247_s_at	6.89917	4.64999	9.35068e-35
MtMNC5026034_x_at	7.76388	4.98363	9.48324e-35
MtTC102542_at	6.85046	4.9664	9.48324e-35
MtTC98265_at	7.62826	4.79124	9.64573e-35
MtBE999056_s_at	7.40479	5.21844	9.64573e-35
MtTC101615_x_at	7.23901	5.23487	1.08861e-34
MtAW573666_at	7.27595	4.8006	1.12842e-34
MtTC94044_s_at	7.22972	6.37324	1.20772e-34
MtTC108590_at	7.86539	4.93695	1.2672e-34
MtMNC5019124_x_at	7.016	4.84963	1.80204e-34
MtTC107906_at	7.08448	5.09506	1.85091e-34
MtAL374070_x_at	7.04337	4.83024	1.93193e-34
MtTC103031_at	6.45911	4.42939	1.96282e-34
MtTC107615_at	6.39797	4.56912	1.96282e-34
MtTC100789_at	6.89203	5.47744	2.03076e-34
MtBE124600_x_at	6.99495	4.75619	2.04204e-34
MtTC99756_x_at	7.3325	4.54818	2.07384e-34
MtMNC5188151_x_at	6.95746	4.88446	2.20467e-34
MtAW574108_at	6.26473	4.50865	2.20467e-34
MtBG581396_s_at	6.87316	4.50015	2.27935e-34
MtTC106800_s_at	7.38431	4.50995	2.38804e-34
MtTC96603_x_at	6.54126	4.37812	2.46558e-34
MtBG582888_s_at	6.85976	4.81392	2.46558e-34
MtgAC135606_92115_x_at	7.11073	4.68717	2.5249e-34
MtTC100329_x_at	7.10003	4.81922	2.54381e-34
MtTC107422_at	6.88358	4.90216	2.87121e-34
MtgAC175048_52283_at	7.09963	4.66573	3.20815e-34
MtTC106080_at	6.32108	4.85152	3.51151e-34
MtTC95706_at	6.87387	4.60653	4.21146e-34
MtgAC137521_87001_s_at	6.11088	4.19312	4.21146e-34
MtgCR297324_x_at	6.45171	4.69004	4.24369e-34
MtTC108874_at	6.46812	6.29176	4.28826e-34
MtMNC5018393_x_at	7.13851	4.49542	4.4023e-34
MtgCR504010_x_at	7.1211	4.87021	5.62294e-34
MtTC94003_x_at	6.741	5.14063	5.72279e-34
MtgAC145109_27001_x_at	7.01651	4.46039	6.08206e-34
MtBG583854_s_at	6.72472	5.11016	6.0992e-34
MtTC101177_s_at	7.45007	4.59915	6.34131e-34
MtTC99263_at	6.75277	4.58721	6.60899e-34
MtAJ848709_at	6.38411	4.83275	6.90284e-34
MtTC102913_at	6.87609	4.90698	7.72527e-34
MtTC108563_at	6.18241	4.40216	7.94514e-34
MtTC95056_x_at	6.99986	4.9064	8.88742e-34
MtgAC150703_87001_x_at	6.94614	4.53688	9.2177e-34
MtTC108510_at	6.57008	4.67044	9.36727e-34
MtTC97006_at	7.4662	5.13753	1.07914e-33
MtBG581198_x_at	6.14367	4.75419	1.09279e-33
MtgCG970771_x_at	6.32182	4.71705	1.32285e-33
MtgAC150777_2031_x_at	6.77833	4.56244	1.64228e-33
MtBE997676_x_at	6.74376	4.69523	1.65601e-33
MtTC104456_at	7.28641	4.85116	1.90269e-33
MtgAC119408_21324_at	7.21311	5.03961	1.96196e-33
MtTC100045_at	6.70261	5.24277	2.09222e-33
MtgAC150800_53178_s_at	6.35186	6.32826	2.10262e-33
MtTC109955_at	7.27601	5.01659	2.17023e-33
MtAW573738_x_at	6.33134	4.3996	2.17281e-33
MtgCT967315_47035_at	7.00819	4.78163	2.39833e-33
MtTC99257_at	5.84674	5.17809	2.39833e-33
MtTC110549_at	6.78357	4.64378	2.56283e-33
MtTC109179_x_at	6.13984	4.47903	2.71937e-33
MtTC94696_at	6.65108	5.62433	3.10013e-33
MtTC95710_x_at	5.96321	4.97106	3.7063e-33
MtAL375811_s_at	6.44907	4.82252	4.07026e-33
MtBG581441_s_at	6.32603	4.46989	5.49649e-33
MtTC99124_at	6.76467	4.41859	5.77954e-33
MtgAC148291_59721_at	5.89948	4.62533	5.87311e-33
MtTC103042_s_at	5.97869	4.70685	7.03678e-33
MtAW127276_at	5.89683	4.70265	7.42987e-33
MtgAC174468_6622_x_at	6.59595	4.77823	7.5226e-33
MtAW980979_s_at	6.12614	4.49849	8.58947e-33
MtgCR962137_78638_x_at	6.17177	4.80074	1.05368e-32
MtTC111355_x_at	6.49216	5.30729	1.14442e-32
MtTC103235_at	7.36223	5.28237	1.18074e-32
MtBG580108_at	5.77583	4.46895	1.198e-32
MtBE124471_x_at	6.12267	4.73909	1.24273e-32
MtAW573781_at	6.52967	4.70831	1.2713e-32
MtgAC148359_10020_x_at	6.60787	4.72552	1.29047e-32
MtgCT967315_49858_x_at	5.96316	4.95313	1.46377e-32
MtBG583735_s_at	5.64431	4.82108	1.56477e-32
MtTC100341_x_at	6.53398	4.64942	1.56477e-32
MtTC106589_s_at	6.42226	4.50968	1.56477e-32
MtTC97658_at	5.82819	4.35771	2.01109e-32
MtTC102310_at	5.87917	4.41116	2.24091e-32
MtAW574106_at	5.89481	4.28193	2.24091e-32
MtgAC139344_74230_x_at	6.00772	5.54693	2.29157e-32
MtAW574215_at	5.99174	4.55153	2.41663e-32
MtgCR932966_79795_x_at	6.03478	4.87653	2.47343e-32
MtTC112180_at	6.62359	4.83227	2.47343e-32
MtTC108430_at	6.09069	4.86627	2.64257e-32
MtBE999005_at	6.14061	4.74997	2.74363e-32
MtBE997548_x_at	5.82005	4.82703	2.84126e-32
MtTC97740_at	5.94222	4.70725	3.71477e-32
MtBE999404_s_at	6.37584	4.92314	3.76697e-32
MtTC97576_at	6.62437	5.37399	4.22884e-32
MtTC102184_at	5.78168	4.64697	4.82893e-32
MtTC102054_at	5.5236	4.45697	5.04347e-32
MtTC111690_at	6.49838	4.8689	5.34411e-32
MtgCR971968_x_at	5.72684	4.33768	5.34411e-32
MtTC96704_x_at	6.04147	4.42223	6.6343e-32
MtTC109396_x_at	5.92277	4.6536	6.80552e-32
MtTC109349_x_at	6.81747	4.34537	6.80552e-32
MtTC107078_at	7.30696	5.11375	6.90252e-32
MtTC102163_at	6.48887	5.42304	6.92194e-32
MtTC105398_s_at	5.73184	4.27067	7.35803e-32
MtAW573795_at	5.92694	4.4235	8.91182e-32
MtgAC135604_92330_x_at	5.9487	4.40656	1.04297e-31
MtAJ847093_at	5.74783	4.55064	1.56631e-31
MtgAC139344_119626_s_at	5.99712	4.34641	1.61899e-31
MtgAC148820_70001_x_at	6.79335	5.30985	1.80087e-31
MtMNC5019524_s_at	5.62011	4.40192	1.85554e-31
MtgAC142095_35739_x_at	5.64174	4.79328	1.98572e-31
MtTC98231_s_at	5.09918	4.62604	2.16718e-31
MtTC109717_at	6.19427	5.32731	2.21655e-31
MtgCG959073_at	5.42765	4.07881	2.68982e-31
MtgCU137655_123669_at	5.348	4.41345	2.98951e-31
MtBG580843_at	5.41803	4.66069	3.14139e-31
MtTC105451_x_at	6.19141	4.31836	3.18761e-31
MtBG582750_at	6.0427	6.2897	3.39479e-31
MtgAC165943_100001_x_at	5.61529	4.4303	3.64431e-31
MtgCR328329_x_at	5.28854	4.465	3.89939e-31
MtTC104412_at	5.87153	4.42157	3.9939e-31
MtTC111306_at	5.3892	4.67128	4.05898e-31
MtTC95365_at	5.86887	4.30902	4.58512e-31
MtTC96571_at	5.61942	4.88221	4.59718e-31
MtgCT009558_80876_at	5.44523	4.67935	4.70036e-31
MtBE999118_s_at	5.60464	4.45016	4.90153e-31
MtAW127115_at	5.94484	4.48832	5.0812e-31
MtgAC149208_92545_at	5.96669	4.6182	5.47052e-31
MtgAC148820_58001_at	5.35037	4.66737	5.62901e-31
MtBE997418_s_at	6.73894	4.50717	5.99387e-31
MtBE997670_at	5.97857	4.2887	6.71936e-31
MtAW981021_x_at	5.65869	4.29123	7.09336e-31
MtBG582494_at	5.81932	4.66389	7.09336e-31
MtgAC162277_55062_x_at	5.93245	4.77364	7.55974e-31
MtTC104756_x_at	5.55077	4.99761	7.55974e-31
MtTC109916_x_at	5.65465	4.96601	7.84318e-31
MtTC103559_x_at	5.612	4.48372	8.12345e-31
MtgCR510067_s_at	5.24416	4.25393	8.93907e-31
MtTC97008_at	6.1551	4.633	9.3174e-31
MtBG582611_at	5.0855	4.40156	9.56629e-31
MtgAC162277_64348_at	5.4729	4.56567	1.03756e-30
MtgCT025156_13860_x_at	5.71575	4.48382	1.1347e-30
MtTC95731_x_at	6.21429	4.4104	1.16498e-30
MtgAC131248_121811_at	5.06042	5.01445	1.3006e-30
MtAJ848408_s_at	5.56035	4.09996	1.31267e-30
MtTC109109_at	5.2702	4.15404	1.38901e-30
MtTC100208_x_at	5.81819	4.74062	1.44586e-30
MtgAC144930_24209_s_at	5.22874	4.15029	1.55824e-30
MtTC103322_s_at	5.69596	4.59891	1.93658e-30
MtTC102850_at	5.38186	5.18994	2.1568e-30
MtBG580091_x_at	5.39084	4.51952	2.31049e-30
MtTC96120_s_at	6.16535	4.91981	2.39929e-30
MtgCT963112_69183_at	4.97605	4.29547	2.56184e-30
MtgAC140671_79001_x_at	4.97697	4.50568	2.6045e-30
MtBE997755_s_at	5.96051	4.4292	2.78725e-30
MtTC100893_x_at	6.47846	4.50295	3.08643e-30
MtgAC152186_89001_x_at	5.18409	4.47093	3.33583e-30
MtTC105390_at	5.27212	4.33834	3.36002e-30
MtBG583185_s_at	5.89149	5.51467	3.3862e-30
MtBE124548_x_at	5.2661	4.25884	4.12396e-30
MtBG582685_at	5.37175	4.5908	6.08247e-30
MtgAC122165_26356_at	5.41195	4.57061	6.62107e-30
MtgCR511585_s_at	5.00158	4.22395	6.64836e-30
MtTC109393_at	5.36062	5.14297	7.20953e-30
MtgAC149039_32373_x_at	5.33383	4.94321	7.61154e-30
MtAJ848414_at	5.67732	5.10205	8.78438e-30
MtAJ388800_x_at	6.2025	4.38663	8.82579e-30
MtTC97803_at	5.50365	4.899	9.52209e-30
MtgCR297497_at	5.05892	4.34189	9.60551e-30
MtTC100580_x_at	5.54894	4.35224	1.11775e-29
MtgAC162277_67619_s_at	5.43828	4.18771	1.13538e-29
MtTC110460_at	4.76632	4.28245	1.21452e-29
MtTC108024_at	6.80981	6.15255	1.35411e-29
MtTC109907_at	5.26138	4.80726	1.42721e-29
MtgCR378661_18397_x_at	5.22115	4.66551	1.61421e-29
MtBG581989_at	5.55709	5.04061	1.62169e-29
MtTC112176_at	4.8358	4.57547	1.81111e-29
MtgAC130804_106001_s_at	5.01838	4.90316	1.84894e-29
MtAW574028_at	5.20335	4.36102	1.90361e-29
MtTC100895_x_at	5.25067	4.29142	2.05746e-29
MtTC102094_x_at	4.9993	4.57621	2.29046e-29
MtgCR955011_31001_at	4.73036	5.65575	2.33614e-29
MtAW775212_x_at	4.93242	4.68263	2.38309e-29
MtTC97593_at	5.01247	4.3371	2.72089e-29
MtgCR314300_x_at	5.57625	4.2697	3.10285e-29
MtBG583574_at	5.21237	4.32132	3.55781e-29
MtgCU302342_67001_at	5.20783	4.75774	3.71794e-29
MtgAC153349_12001_x_at	4.82753	4.77644	4.21708e-29
MtBE999264_x_at	4.69049	4.61419	4.47002e-29
MtTC96121_at	5.07553	4.51188	5.04147e-29
MtgCT030192_37193_x_at	4.58828	5.32153	5.13635e-29
MtAW980550_at	4.9501	4.81799	5.13635e-29
MtgAC140103_15087_at	4.64093	4.9057	5.36544e-29
MtgAC174316_34001_x_at	4.9631	4.56227	6.45032e-29
MtgAC137521_118001_x_at	5.18594	4.31601	6.92731e-29
MtTC97041_at	5.50064	4.38793	6.93107e-29
MtBG581420_at	5.18201	4.3798	7.04837e-29
MtTC111161_at	5.60536	4.73658	7.14137e-29
MtTC106263_at	4.89887	4.60913	7.83483e-29
MtBG581778_at	5.67847	4.38186	9.5361e-29
MtAJ388915_x_at	5.48273	4.15938	9.5361e-29
MtBG581786_s_at	5.24995	4.23796	1.0117e-28
MtgCR294183_x_at	5.01955	4.11205	1.32387e-28
MtgAC135317_147001_x_at	5.36476	4.54492	1.37828e-28
MtgAC169979_52001_x_at	4.74054	4.68981	1.65377e-28
MtBE124525_at	4.47226	4.74953	1.65548e-28
MtgAC140103_8086_x_at	5.29306	4.61317	1.76821e-28
MtBG581442_x_at	5.02364	4.11618	1.87062e-28
MtgAC146704_105298_s_at	4.99374	4.51159	2.98027e-28
MtgCG948778_x_at	4.52476	4.5777	4.38423e-28
MtTC95193_at	5.36325	5.05077	4.43271e-28
MtgCR319275_x_at	4.63913	4.46262	4.67363e-28
MtTC111225_at	5.07211	4.34445	4.79724e-28
MtgAC148291_10398_x_at	4.72124	4.78167	5.10035e-28
MtgCG972902_x_at	4.31692	4.33796	8.11248e-28
MtAW980709_x_at	4.74952	4.23828	8.3909e-28
MtAJ388997_x_at	4.48482	4.20207	8.75803e-28
MtMNC5037136_at	5.02707	5.59136	9.44289e-28
MtgCR513705_x_at	5.06776	4.76697	1.02919e-27
MtgAC142143_112588_at	4.52402	4.72518	1.21484e-27
MtBG582263_x_at	4.94978	4.18123	1.26722e-27
MtTC104457_at	5.03777	4.50782	1.31064e-27
MtTC96632_at	4.98653	4.56154	1.33689e-27
MtBG583831_x_at	5.23813	4.28524	1.33756e-27
MtTC100264_at	5.03488	9.06059	1.3519e-27
MtAL379355_s_at	4.53199	4.78603	1.48352e-27
MtgCR483162_x_at	4.54648	4.30651	2.39661e-27
MtTC100894_at	4.79615	4.06495	3.56202e-27
MtgAC146774_92732_at	4.81277	4.67728	5.9042e-27
MtgAC144929_200001_x_at	4.83695	4.42887	6.71455e-27
MtAW127094_x_at	4.56475	3.94583	7.07219e-27
MtgAC139747_16816_s_at	4.34699	4.1659	8.26648e-27
MtgAC146719_15318_x_at	4.54995	4.3547	9.03935e-27
MtBG583616_s_at	4.62279	4.68051	1.01739e-26
MtBG581309_at	4.60755	5.22196	1.14686e-26
MtTC112237_at	4.33198	5.0072	1.39194e-26
MtTC97251_x_at	4.06558	4.056	1.45619e-26
MtgCT025156_6980_x_at	4.15432	4.18095	2.07522e-26
MtTC96869_at	4.21947	4.41394	2.15414e-26
MtgAC144725_20095_x_at	4.47514	4.43505	2.25219e-26
MtgCR347562_at	4.92813	4.61846	2.29737e-26
MtgAC146566_71451_s_at	3.98846	4.06285	2.48483e-26
MtMNC5031802_s_at	4.95416	6.97996	2.69455e-26
MtgCR378661_24442_x_at	4.07184	4.31716	2.81609e-26
MtBG582681_at	4.39954	4.16013	3.42433e-26
MtAJ848055_at	4.66592	4.27003	3.94456e-26
MtBE124945_at	4.30331	5.39087	4.67184e-26
MtgAC186194_135001_x_at	3.95336	4.74272	4.79923e-26
MtAW775198_at	4.08461	4.98364	4.84328e-26
MtgAC160096_73650_x_at	4.17407	4.35688	5.01184e-26
MtAW980554_at	4.36464	4.48775	5.29922e-26
MtgAC187465_131786_at	4.17681	4.13582	5.87083e-26
MtAW208234_x_at	4.71285	6.00769	6.21256e-26
MtgAC152176_90251_at	4.562	5.3519	8.84886e-26
MtTC108179_x_at	4.14523	5.85761	1.1338e-25
MtgCR307757_at	4.46759	4.39067	1.56744e-25
MtAW980513_x_at	4.22882	5.32074	1.64579e-25
MtgAC146566_89782_x_at	4.1668	4.0895	1.78482e-25
MtgCR298044_x_at	3.80783	4.7083	1.79979e-25
MtgCU137655_47096_x_at	4.04281	4.04028	2.54963e-25
MtgAC142143_42814_x_at	3.92661	4.75252	3.3258e-25
MtTC106358_at	4.88522	6.58108	5.31441e-25
MtgAC167034_30001_x_at	4.14237	4.19668	5.59155e-25
MtgAC165277_37001_x_at	3.85808	4.14607	5.7244e-25
MtgAC152177_77001_x_at	4.16166	4.36727	5.99124e-25
MtgAC146853_17001_x_at	3.80345	4.40811	6.68594e-25
MtgCR329769_at	4.33091	4.33034	6.9309e-25
MtBG583768_at	4.07597	6.43443	8.42883e-25
MtgCR323910_x_at	4.08581	4.55484	9.92222e-25
MtgAC144344_53001_x_at	4.17558	4.0718	1.06113e-24
MtTC109332_at	3.73916	4.31708	1.27935e-24
MtgCR324984_x_at	3.9517	4.28796	1.83675e-24
MtAW981056_x_at	4.31471	4.39164	1.96831e-24
MtgAC152176_71220_s_at	3.53037	4.13731	2.16621e-24
MtgAC135315_88259_x_at	4.30008	5.63622	2.72624e-24
MtTC100806_at	3.88568	5.04533	2.8408e-24
MtgAC139670_14184_x_at	4.04285	4.12642	2.89128e-24
MtTC95057_x_at	3.77531	4.05884	2.9737e-24
MtgCR332820_x_at	3.69084	4.85328	3.00866e-24
MtgAC142143_84524_x_at	4.10009	4.02477	3.05856e-24
MtAJ388916_x_at	3.59406	4.12184	3.80322e-24
MtTC109232_at	4.29794	4.92762	7.24099e-24
MtgCR335164_x_at	3.53361	3.91974	7.69838e-24
MtgAC149039_33633_at	4.0591	4.42961	1.02922e-23
MtTC101086_x_at	4.04533	4.08885	1.09863e-23
MtBG583759_at	4.1288	4.68055	1.36902e-23
MtAW208286_at	3.33005	4.7145	1.50108e-23
MtgAC135317_144001_x_at	3.51497	4.18742	1.5659e-23
MtBG580788_x_at	3.62481	4.40831	1.85652e-23
MtgCG951401_at	3.89295	4.79537	2.78143e-23
MtTC96476_at	3.47904	4.55731	4.2588e-23
MtTC106595_x_at	3.72096	4.31191	9.17598e-23
MtBG583878_x_at	3.60334	3.94762	1.03425e-22
MtgAC151666_75632_at	3.63108	4.44736	1.07106e-22
MtBE998784_x_at	3.30512	4.4531	1.24552e-22
MtgAC122165_31010_x_at	3.05922	4.24134	2.64893e-22
MtgAC157374_44001_at	3.56515	4.61149	2.73821e-22
MtgCR509159_x_at	3.39333	4.1935	4.16207e-22
MtTC101451_at	4.05113	5.72528	5.0246e-22
MtgAC150505_45354_x_at	3.05251	4.30856	7.34368e-22
MtgCR342414_at	3.5032	4.31499	1.20382e-21
MtTC108178_at	3.39385	4.55909	1.42828e-21
MtgCU182773_68248_at	3.16012	4.47331	1.77633e-21
MtgAC146558_53603_x_at	3.37561	3.93521	2.46836e-21
MtgAC159613_3001_x_at	3.43164	4.01168	2.5643e-21
MtgAC186194_130001_x_at	3.46634	4.16363	5.21526e-21
MtgCG921260_x_at	3.10858	3.95007	6.89653e-21
MtgCR967474_x_at	2.87746	4.14148	8.46298e-21
MtgCU326393_10246_x_at	2.90896	4.17893	1.34404e-20
MtTC107181_at	3.51338	6.46461	1.4057e-20
MtAJ388787_x_at	3.49291	4.56788	1.62564e-20
MtgAC144929_78001_s_at	3.17909	4.04461	2.48944e-20
MtAW684085_at	3.22009	3.96209	2.70183e-20
MtBG582939_x_at	3.16193	3.9558	4.5771e-20
MtgCR484272_x_at	3.28761	4.23342	4.64534e-20
MtTC112295_at	3.60944	4.78559	5.59204e-20
MtBG581411_at	3.00202	5.41924	7.67645e-20
MtTC102828_at	2.6115	4.7348	4.92105e-19
MtgAC136505_27430_x_at	2.99793	4.18505	8.60408e-19
MtTC99324_x_at	3.20857	8.08469	1.24197e-18
MtTC112253_at	2.69591	4.14667	3.36477e-18
MtgCU024876_135051_x_at	2.81474	3.7776	3.476e-18
MtgAC147472_94742_x_at	2.66223	4.0035	4.34837e-18
MtBG580138_x_at	2.64214	3.64854	8.1458e-18
MtgAC135415_96736_s_at	-2.69364	6.89261	1.82596e-17
MtgCU302328_110001_s_at	2.81443	3.72955	4.43331e-17
MtBE997761_x_at	2.31591	3.88324	5.93733e-17
MtgAC137081_122078_x_at	2.46062	4.24676	1.10928e-16
MtgAC152186_4001_x_at	2.3016	3.67328	1.16272e-16
MtgCT963074_107176_x_at	2.51818	4.57359	1.20258e-16
MtTC104070_at	2.82163	4.72437	1.38678e-16
MtAW574126_at	2.47887	4.54925	2.10585e-16
MtgAC169667_18001_x_at	2.11608	4.44262	3.04789e-16
MtTC94422_at	2.51821	4.08677	7.61144e-16
MtTC103627_at	2.11034	4.38191	1.53744e-15
MtTC107616_at	2.13006	3.91371	1.69366e-15
MtgCU179636_19231_at	1.97153	4.1809	3.93792e-15
MtgAC119410_95190_at	2.28704	3.8877	4.06477e-15
MtgAC171166_66001_x_at	2.23049	3.98235	4.9357e-15
MtgAC157777_62235_x_at	2.20793	4.70915	5.28804e-15
MtTC94694_at	1.9415	4.3741	8.11948e-15
MtgCU179877_1528_x_at	2.37933	3.94773	8.33243e-15
MtAW980877_s_at	2.07177	3.99243	1.19125e-14
MtgAC163385_18001_x_at	2.14076	4.07609	2.29909e-14
MtBE124958_at	1.97681	3.92074	3.12647e-14
MtBG583579_s_at	2.3454	3.86184	4.00091e-14
MtgCR489860_x_at	2.01793	4.08793	4.118e-14
MtBI309808_at	2.67676	7.26395	7.53387e-14
MtAW683803_at	1.93744	4.37235	9.21201e-14
MtgCR962137_48560_x_at	1.93054	3.93149	1.15798e-13
MtTC94879_at	1.82607	4.3412	2.08752e-13
MtgCG936374_at	1.7858	3.72952	3.53018e-13
MtgCT963094_12322_x_at	1.97	3.96563	6.97478e-13
MtBE999361_x_at	1.74877	4.13456	9.16803e-13
MtgAC144516_63256_x_at	2.41295	3.89061	1.03001e-12
MtgAY313166_s_at	1.80414	3.93784	1.16527e-12
MtBE124422_at	1.6112	4.03833	1.08519e-11
MtTC111476_x_at	1.68532	3.97511	1.54692e-11
MtgCR301950_x_at	1.70258	3.91683	1.76524e-11
MtAW574154_x_at	1.5701	3.87691	2.40523e-11
MtTC95292_at	1.69093	3.93845	3.99102e-11
MtTC104095_at	1.80145	3.89599	4.43503e-11
MtgAC138453_73653_at	1.84686	5.56733	7.88786e-11
MtMNC5187944_x_at	1.58747	3.97623	1.08815e-10
MtAW775241_x_at	1.81244	3.92843	1.12917e-10
MtgCR331787_x_at	1.54373	3.99111	2.37031e-10
MtCB893590_s_at	-2.06423	7.06787	3.02305e-10
MtBG583642_at	1.45531	4.40702	3.72826e-10
MtTC109532_at	1.62166	4.99984	5.5291e-10
MtgAC161788_66001_x_at	1.45747	4.45687	1.5761e-09
MtTC108507_x_at	1.50666	3.60677	1.84885e-09
MtgAC147407_38029_x_at	1.45308	4.00007	3.31278e-09
MtTC99014_x_at	1.28001	4.0551	4.81221e-09
MtgAC147407_40662_at	1.35418	3.94176	6.91475e-09
MtgAC148762_56149_s_at	1.38485	4.12565	1.69789e-08
MtgCR317164_s_at	-1.29315	4.91777	2.38801e-08
MtgAC152936_92863_x_at	1.19636	3.65788	3.96007e-08
MtBG580594_at	1.07991	4.55663	4.23791e-08
MtBG580727_x_at	1.13492	3.89971	1.31172e-07
MtgCG941585_x_at	1.20129	3.9773	2.15365e-07
MtTC96151_at	1.08368	3.70427	2.52009e-07
MtTC108183_at	1.34128	4.0558	2.85567e-07
MtTC106290_at	1.10857	3.93855	3.04762e-07
MtTC95058_at	1.10337	3.90537	4.78491e-07
MtBE998368_x_at	1.0329	3.67499	7.16087e-07
MtgCT967303_9155_s_at	1.05549	4.07178	1.31918e-06
MtgAC140722_55559_s_at	-1.14764	5.37346	4.7253e-06
MtgAC174355_101585_x_at	1.05795	5.51104	4.68551e-05
MtgCR316361_x_at	1.04076	3.53047	4.78133e-05
