# Supplementary material for: Regulatory Patterns of a Large Family of Defensin-Like Genes Expressed in Nodules of Medicago truncatula
Source: PLoS One. 2013 Apr 1;8(4):e60355. doi: 10.1371/journal.pone.0060355 (PMC3613412; doi:10.1371/journal.pone.0060355)
Supplement: Table S5 — Differentially expressed NCR s in nodules from inoculation with bacA at 14 dpi compared to nodules from inoculation with Sm1021 at 14 dpi. (XLSX) [file pone.0060355.s011.xlsx]

## Sheet: Sheet1
Table S5. Differentially expressed NCRs in nodules from inoculation with bacA at 14 dpi compared to nodules from inoculation with Sm1021 at 14 dpi
The NCRs with alog2 fold-change > 1, bFDR adjusted P < 0.05, Presence or Absence call in cSm1021 nodules at 14 dpi and dbacA nodules at 14 dpi.
The one gene that exhibited slightly elevated expression in bacA nodules than in Sm1021 nodules has been highlighted in red.
Probe Set ID	Log2 Fold-Changea	Adjusted P-valuec	Sm1021 at 14 dpic	bacA at 14 dpid
MtTC95056_x_at	7.41535	1.29104e-25	P	P
MtTC108417_at	6.72412	7.54746e-27	P	P
MtTC101781_at	6.59752	4.07507e-25	P	P
MtTC107615_at	6.123	1.8007e-23	P	P
MtTC102115_x_at	6.0843	1.20417e-23	P	P
MtTC106603_at	5.97055	4.68481e-25	P	P
MtTC108874_at	5.92909	1.54626e-23	P	P
MtgAC151619_57001_x_at	5.88833	7.41504e-25	P	P
MtTC95365_at	5.71483	1.60732e-24	P	P
MtTC107904_at	5.54507	1.25634e-24	P	P
MtTC106597_at	5.51762	1.13716e-21	P	P
MtgAC150800_53178_s_at	5.47027	4.19661e-23	P	P
MtTC96704_x_at	5.46748	4.19661e-23	P	P
MtTC101768_s_at	5.39816	7.41504e-25	P	P
MtTC108430_at	5.37216	2.38708e-23	P	P
MtTC103155_at	5.28933	2.33407e-21	P	P
MtTC100865_at	5.28218	8.39833e-22	P	P
MtTC97658_at	5.22951	6.28839e-24	P	P
MtTC107078_at	5.2179	2.70755e-21	P	P
MtTC106800_s_at	5.16752	5.13979e-23	P	P
MtgCR328329_x_at	5.13315	6.43944e-24	P	P
MtTC102093_at	5.09471	8.32172e-22	P	P
MtTC101991_at	5.05565	8.70229e-24	P	P
MtAW980625_at	5.05442	6.43944e-24	P	P
MtAW574106_at	4.99297	1.31207e-24	P	P
MtTC102054_at	4.99135	4.61556e-24	P	P
MtTC112180_at	4.98925	1.75581e-21	P	P
MtTC103550_at	4.98023	1.67313e-23	P	P
MtgCR318707_s_at	4.95496	7.10667e-23	P	P
MtTC106577_x_at	4.9387	1.55861e-23	P	P
MtTC102542_at	4.92838	6.12649e-22	P	P
MtTC105398_s_at	4.91997	2.16341e-23	P	P
MtAJ848553_at	4.91479	1.72146e-22	P	P
MtTC96509_at	4.89114	1.99797e-21	P	P
MtTC102647_at	4.86711	8.35492e-22	P	P
MtTC94921_x_at	4.84476	6.12649e-22	P	P
MtTC102640_at	4.83997	1.1637e-22	P	P
MtTC99263_at	4.83669	8.32172e-22	P	P
MtBE997670_at	4.80765	5.98545e-22	P	P
MtTC111690_at	4.78988	1.51437e-20	P	P
MtAL377883_s_at	4.76151	3.00086e-23	P	P
MtBE124600_x_at	4.75103	1.41689e-22	P	P
MtBG582210_x_at	4.74568	1.1637e-22	P	P
MtTC102913_at	4.71057	1.22007e-22	P	P
MtgCR932966_79795_x_at	4.69506	2.40702e-20	P	P
MtBG582750_at	4.66171	2.70755e-21	P	P
MtTC95184_at	4.64609	1.70051e-20	P	P
MtTC95126_at	4.64428	3.09635e-21	P	P
MtgCG959073_at	4.64091	6.46869e-22	P	P
MtTC106358_at	4.58899	2.38449e-19	P	P
MtTC102310_at	4.58112	7.10667e-23	P	P
MtBG580108_at	4.57595	9.9722e-24	P	P
MtTC99124_at	4.5461	1.62539e-20	P	P
MtTC94044_s_at	4.54238	7.91098e-23	P	P
MtTC101177_s_at	4.53433	1.07949e-21	P	P
MtTC110549_at	4.52144	2.69974e-21	P	P
MtTC106606_s_at	4.4881	3.44168e-22	P	P
MtgCR932966_76484_x_at	4.48695	4.15544e-21	P	P
MtTC95257_s_at	4.46724	1.96795e-21	P	P
MtgCR511585_s_at	4.45911	9.03466e-22	P	P
MtBG582252_s_at	4.45634	2.33407e-21	P	P
MtAJ848408_s_at	4.44859	1.23122e-22	P	P
MtBG582888_s_at	4.44291	3.31362e-22	P	P
MtTC107446_x_at	4.42121	1.63593e-22	P	P
MtTC108311_at	4.41049	1.67127e-22	P	P
MtTC95930_at	4.40936	8.04965e-22	P	P
MtgAC152176_90251_at	4.40267	8.60045e-22	P	P
MtTC96603_x_at	4.39954	9.47225e-23	P	P
MtTC102862_at	4.39863	2.16265e-20	P	P
MtTC103559_x_at	4.3984	3.0532e-22	P	P
MtBE997755_s_at	4.36516	2.709e-20	P	P
MtTC104456_at	4.36458	2.17905e-20	P	P
MtgAC148291_59721_at	4.35823	2.5008e-23	P	P
MtTC94003_x_at	4.35711	6.46869e-22	P	P
MtTC97576_at	4.35516	4.32196e-22	P	P
MtTC110093_x_at	4.35321	9.03466e-22	P	P
MtTC96686_at	4.32035	8.66051e-22	P	P
MtTC96950_x_at	4.31747	1.81866e-21	P	P
MtTC102581_at	4.29222	4.55261e-21	P	P
MtTC108713_s_at	4.2879	1.03617e-21	P	P
MtAW127276_at	4.28038	5.98545e-22	P	P
MtTC103606_at	4.27871	3.39508e-17	P	P
MtTC109907_at	4.27468	8.66051e-22	P	P
MtTC109349_x_at	4.27445	2.58379e-20	P	P
MtTC97041_at	4.25396	2.15576e-21	P	P
MtTC96185_at	4.24713	3.13055e-22	P	P
MtBG583735_s_at	4.23768	8.49637e-21	P	P
MtgAC150703_87001_x_at	4.23364	1.17578e-22	P	P
MtgCT967315_49858_x_at	4.22559	2.16265e-20	P	P
MtBG583616_s_at	4.22419	1.83024e-20	P	P
MtTC101763_x_at	4.21629	8.66051e-22	P	P
MtTC95501_at	4.21267	2.00762e-20	P	P
MtgAC162277_64348_at	4.20572	6.12649e-22	P	P
MtTC108563_at	4.17831	6.1979e-22	P	P
MtTC100580_x_at	4.16543	2.09275e-21	P	P
MtTC106799_at	4.14912	9.14716e-20	P	P
MtgAC137521_118001_x_at	4.12121	1.2725e-20	P	P
MtAJ388800_x_at	4.08794	2.14936e-20	P	P
MtTC104756_x_at	4.07946	9.25972e-21	P	P
MtMNC5188151_x_at	4.06682	9.83052e-21	P	P
MtAW775228_at	4.05872	1.26146e-20	P	P
MtgCT009558_80876_at	4.04462	1.1459e-21	P	P
MtgCR971968_x_at	4.04404	9.80134e-22	P	P
MtTC109179_x_at	4.04169	1.40468e-20	P	P
MtgAC139344_119626_s_at	4.03523	1.79579e-18	P	P
MtTC102184_at	4.0304	1.79124e-21	P	P
MtgAC135606_92115_x_at	4.02244	8.66051e-22	P	P
MtTC100329_x_at	4.01399	4.55261e-21	P	P
MtTC95706_at	3.9942	3.1372e-19	P	P
MtBE997548_x_at	3.96943	2.22814e-21	P	P
MtBG583574_at	3.94653	8.32851e-20	P	P
MtTC96822_at	3.93572	1.40468e-20	P	P
MtgAC149208_92545_at	3.91836	1.64471e-21	P	P
MtAW980950_s_at	3.91633	1.3869e-19	P	P
MtAJ389013_at	3.90787	8.29045e-21	P	P
MtgAC162277_67619_s_at	3.89949	2.16265e-20	P	P
MtTC96032_at	3.89226	7.35964e-21	P	P
MtTC96121_at	3.89135	1.34381e-18	P	P
MtTC95750_at	3.87414	1.86599e-20	P	P
MtAJ848055_at	3.87238	4.5423e-19	P	P
MtTC103159_at	3.85995	1.01265e-19	P	P
MtTC100341_x_at	3.85751	1.13588e-19	P	P
MtBE997611_s_at	3.85535	4.66773e-21	P	P
MtTC96120_s_at	3.83056	7.82355e-20	P	P
MtBE124548_x_at	3.82696	5.05437e-20	P	P
MtTC107422_at	3.82336	3.65163e-20	P	P
MtBG580843_at	3.81729	8.55017e-20	P	P
MtAJ848743_s_at	3.81602	2.95333e-19	P	P
MtBE999796_s_at	3.81526	1.17744e-20	P	P
MtTC104457_at	3.80993	1.0925e-19	P	P
MtBE999404_s_at	3.79818	3.71645e-21	P	P
MtTC102038_at	3.7967	4.10033e-20	P	P
MtTC109109_at	3.79067	1.45975e-20	P	P
MtBG581420_at	3.78009	1.82254e-19	P	P
MtBG582611_at	3.77549	2.70755e-21	P	P
MtAJ388915_x_at	3.76743	1.36354e-17	P	P
MtTC95710_x_at	3.73272	5.9124e-19	P	P
MtTC101764_s_at	3.73008	9.85924e-20	P	P
MtTC108107_x_at	3.72643	5.46633e-20	P	P
MtTC106585_x_at	3.72403	4.56255e-21	P	P
MtTC97495_x_at	3.72058	7.95542e-21	P	P
MtgAC144930_24209_s_at	3.7116	1.05335e-18	P	P
MtAW981107_x_at	3.7101	7.31807e-20	P	P
MtTC103903_s_at	3.70557	5.25311e-21	P	P
MtTC95273_at	3.70002	2.0122e-21	P	P
MtBE124471_x_at	3.69642	1.12289e-18	P	P
MtBG581396_s_at	3.6885	6.04431e-20	P	P
MtTC101615_x_at	3.68806	1.23386e-20	P	P
MtTC106870-2_x_at	3.68096	3.57728e-20	P	P
MtTC107906_at	3.67192	9.2486e-21	P	P
MtBG581442_x_at	3.66328	9.89134e-21	P	P
MtTC108455_at	3.65927	5.26259e-19	P	P
MtTC96571_at	3.65221	1.54986e-18	P	P
MtTC103235_at	3.65212	2.28445e-20	P	P
MtTC97065_at	3.63839	1.84571e-20	P	P
MtTC109232_at	3.60744	9.14716e-20	P	P
MtgCT967315_47035_at	3.57075	6.93394e-20	P	P
MtTC94240_s_at	3.56962	5.25256e-20	P	P
MtgCR513705_x_at	3.56234	1.39279e-20	P	P
MtgAC150777_2031_x_at	3.56214	1.0616e-18	P	P
MtBG581309_at	3.55953	2.02038e-19	P	P
MtTC95293_s_at	3.55883	1.87679e-18	P	P
MtgCT025156_13860_x_at	3.54602	1.18378e-19	P	P
MtgCR297324_x_at	3.53825	8.08458e-20	P	P
MtgAC148291_10398_x_at	3.52788	3.02103e-16	P	P
MtTC102850_at	3.51755	4.55261e-21	P	P
MtTC109916_x_at	3.50976	1.36235e-19	P	P
MtAW981021_x_at	3.49592	5.21602e-18	P	P
MtTC104412_at	3.49311	6.93811e-20	P	P
MtgCU137655_123669_at	3.48414	1.87199e-19	P	P
MtTC94244_s_at	3.46894	2.33407e-21	P	P
MtTC106590_at	3.46716	2.1728e-19	P	P
MtgAC152186_89001_x_at	3.41623	6.37382e-20	P	P
MtgAC144344_53001_x_at	3.40905	5.34071e-20	P	P
MtgCR323910_x_at	3.4037	2.29897e-18	P	P
MtgAC169979_52001_x_at	3.40146	3.60722e-19	P	P
MtTC109065_at	3.39257	1.50035e-18	P	P
MtTC97251_x_at	3.39234	5.46633e-20	P	P
MtBG582494_at	3.38931	2.68456e-18	P	P
MtMNC5037136_at	3.37067	5.84409e-16	P	P
MtBE997676_x_at	3.36766	1.72319e-19	P	P
MtBG583854_s_at	3.36703	3.74417e-20	P	P
MtgAC119408_21324_at	3.35894	2.32531e-18	P	P
MtAW573666_at	3.3544	1.16688e-17	P	P
MtTC95057_x_at	3.35146	3.86731e-18	P	P
MtMNC5026034_x_at	3.3431	6.72018e-15	P	P
MtgAC140103_8086_x_at	3.32317	1.24903e-17	P	P
MtTC100351_at	3.30883	1.27791e-18	P	P
MtgAC165943_100001_x_at	3.30349	1.50035e-18	P	P
MtTC100045_at	3.27882	6.45e-20	P	P
MtBG583759_at	3.26371	9.9052e-18	P	P
MtTC94903_x_at	3.26053	7.30709e-20	P	P
MtgCR378661_18397_x_at	3.25354	1.34537e-18	P	P
MtTC101692_at	3.24855	2.62598e-18	P	P
MtTC94243_at	3.23075	3.04393e-19	P	P
MtTC101084_at	3.2124	8.07618e-19	P	P
MtTC100607_at	3.18992	2.60018e-19	P	P
MtgAC122165_31010_x_at	3.18933	3.58725e-19	P	P
MtTC100335_s_at	3.17236	9.82452e-18	P	P
MtTC108590_at	3.17021	3.2989e-17	P	P
MtAW574108_at	3.16641	4.81794e-18	P	P
MtTC103256_x_at	3.1652	2.40589e-16	P	P
MtgCR504010_x_at	3.14326	7.03115e-18	P	P
MtTC109396_x_at	3.11758	1.24414e-18	P	P
MtTC101238_s_at	3.1065	2.20732e-19	P	P
MtTC97283_at	3.09242	1.94716e-19	P	P
MtBG580142_x_at	3.08388	5.72154e-19	P	P
MtTC100071_s_at	3.07296	6.04297e-18	P	P
MtTC102778_at	3.0695	1.84132e-18	P	P
MtAW980513_x_at	3.06935	7.7304e-16	P	P
MtTC103322_s_at	3.06157	5.58271e-19	P	P
MtBE999056_s_at	3.0582	1.68909e-17	P	P
MtgAC140671_79001_x_at	3.04373	2.26764e-17	P	P
MtTC111268_x_at	3.0298	9.27327e-19	P	P
MtgAC135604_92330_x_at	3.02479	6.83574e-16	P	P
MtAW208234_x_at	3.01766	6.73859e-16	P	P
MtgAC145109_27001_x_at	3.00846	3.37222e-18	P	P
MtBE999118_s_at	2.99184	1.65078e-18	P	P
MtgAC148359_10020_x_at	2.95817	6.74589e-18	P	P
MtTC106589_s_at	2.95129	3.27414e-16	P	P
MtTC105188_at	2.94061	5.72692e-16	P	P
MtgAC131248_121811_at	2.93183	2.7162e-18	P	P
MtBG580138_x_at	2.92615	2.29901e-16	P	P
MtAW127094_x_at	2.90756	5.30918e-14	P	P
MtTC100208_x_at	2.8796	1.32838e-17	P	P
MtgCR962137_78638_x_at	2.86751	1.12289e-18	P	P
MtTC103042_s_at	2.86742	5.0869e-19	P	P
MtTC108385_x_at	2.85967	4.33959e-18	P	P
MtTC108178_at	2.85674	7.57401e-17	P	P
MtAW574215_at	2.85174	1.71552e-17	P	P
MtgAC175048_52283_at	2.84336	4.47208e-17	P	P
MtTC95731_x_at	2.84073	2.68698e-16	P	P
MtgCG948778_x_at	2.83011	1.19201e-16	P	P
MtTC101086_x_at	2.82524	9.38349e-15	P	P
MtgAC144725_20095_x_at	2.80746	9.26145e-16	P	P
MtTC105390_at	2.80745	2.8263e-15	P	P
MtTC97746_x_at	2.79939	7.04343e-15	P	P
MtMNC5019124_x_at	2.79836	6.98151e-18	P	P
MtBG581441_s_at	2.78579	4.1379e-17	P	P
MtTC101451_at	2.78261	1.32215e-14	P	P
MtTC94421_s_at	2.77891	2.34808e-18	P	P
MtTC106562_x_at	2.77664	1.83143e-17	P	P
MtAJ388924_at	2.77374	1.7606e-17	P	P
MtgCR510067_s_at	2.76375	1.60883e-14	P	P
MtBE998007_s_at	2.73817	1.26338e-16	P	P
MtTC112295_at	2.70832	1.56797e-17	P	P
MtgCU302342_67001_at	2.69802	1.24126e-15	P	P
MtTC95833_at	2.69479	2.48538e-17	P	P
MtTC106581_x_at	2.68698	4.99972e-18	P	P
MtBG581989_at	2.68307	1.24126e-15	P	P
MtgAC140103_15087_at	2.68097	5.14694e-15	P	P
MtTC100894_at	2.67214	5.93628e-16	P	P
MtTC95194_at	2.67093	3.24051e-17	P	P
MtTC106870-1_x_at	2.66497	5.1005e-18	P	P
MtMNC5018393_x_at	2.64729	1.99033e-15	P	P
MtTC109332_at	2.63729	3.42964e-17	P	P
MtAJ847138_at	2.63215	5.18674e-16	P	P
MtTC96869_at	2.60406	9.64577e-16	P	P
MtBG583185_s_at	2.59616	9.91231e-15	P	P
MtgCR378661_24442_x_at	2.56824	3.04514e-15	P	P
MtTC97930_at	2.55919	3.65144e-16	P	P
MtTC97025_at	2.55851	1.37483e-17	P	P
MtBG581198_x_at	2.55214	3.14743e-17	P	P
MtgAC146853_17001_x_at	2.5475	5.22415e-15	P	P
MtgAC142095_35739_x_at	2.52968	2.1692e-16	P	P
MtgAC186194_135001_x_at	2.51044	1.40904e-15	P	P
MtBE999005_at	2.4964	4.19849e-16	P	P
MtTC97593_at	2.48602	4.83947e-15	P	P
MtAW980979_s_at	2.40391	1.85996e-15	P	P
MtAW127115_at	2.39868	2.49501e-15	P	P
MtTC94567_at	2.39499	3.14743e-17	P	P
MtAW981056_x_at	2.39232	4.85772e-14	P	P
MtTC107181_at	2.38199	2.51503e-14	P	P
MtTC102095_x_at	2.36436	6.0784e-17	P	P
MtgAC162277_55062_x_at	2.32578	6.44855e-15	P	P
MtgAC146704_105298_s_at	2.27307	7.93048e-15	P	P
MtgCR509159_x_at	2.27066	1.44979e-13	P	P
MtgAC162277_30068_s_at	2.26989	9.88187e-15	P	P
MtgAC174468_6622_x_at	2.26037	3.71347e-15	P	P
MtTC106423_at	2.19698	9.71686e-16	P	P
MtTC106595_x_at	2.18262	3.03417e-15	P	P
MtgCR329769_at	2.18065	6.5158e-15	P	P
MtTC111161_at	2.17588	6.42344e-13	P	P
MtgAC148820_70001_x_at	2.13607	1.32403e-12	P	P
MtBG581778_at	2.13031	1.32403e-12	P	P
MtgAC144929_200001_x_at	2.11026	1.33158e-14	P	P
MtTC100325_at	2.10214	5.14694e-15	P	P
MtgAC149039_32373_x_at	2.1012	1.26386e-13	P	P
MtAJ388916_x_at	2.10072	1.19792e-14	P	P
MtBG582939_x_at	2.07758	2.30231e-12	P	P
MtAW573738_x_at	2.07677	1.0189e-14	P	P
MtTC99257_at	2.07482	5.71288e-13	P	P
MtgAC147407_38029_x_at	2.06039	5.12785e-12	P	P
MtTC111225_at	2.05202	1.26259e-12	P	P
MtgCR294183_x_at	2.017	6.77569e-14	P	P
MtgCR483162_x_at	2.01617	2.79641e-14	P	P
MtgCR970286_x_at	2.01072	2.00342e-14	P	P
MtgCT963112_69183_at	2.00583	1.82988e-13	P	P
MtgAC163385_18001_x_at	1.9759	4.28923e-13	P	P
MtgAC146774_92732_at	1.96453	1.37325e-12	P	P
MtTC107608_at	1.9574	5.31005e-12	P	P
MtgAC139747_16816_s_at	1.92921	7.02747e-14	P	P
MtTC112237_at	1.9246	3.97697e-13	P	P
MtTC103613_at	1.92315	2.93989e-13	P	P
MtgCU137655_47096_x_at	1.89084	7.82151e-13	P	P
MtgAC139344_74230_x_at	1.87605	1.47186e-11	P	P
MtTC94422_at	1.86929	1.44529e-08	P	P
MtTC105820_at	1.86552	1.44979e-13	P	P
MtgCU179636_19231_at	1.85508	1.56468e-12	P	P
MtBE997753_s_at	1.7125	8.22144e-12	P	P
MtAW573781_at	1.70133	5.08193e-11	P	P
MtBG582685_at	1.68478	2.82373e-12	P	P
MtTC111355_x_at	1.66897	8.33661e-13	P	P
MtTC111306_at	1.65109	8.60301e-12	P	P
MtBE124945_at	1.62804	1.68666e-10	P	P
MtgCR314300_x_at	1.6237	7.78243e-11	P	P
MtgCR335164_x_at	1.59073	9.88012e-11	P	P
MtTC99324_x_at	1.58787	1.2217e-07	P	P
MtAW775212_x_at	1.58477	2.53279e-10	P	P
MtAW574126_at	1.53772	2.85586e-11	P	P
MtgCR298044_x_at	1.50298	1.46033e-10	P	P
MtTC102094_x_at	1.49473	6.22072e-10	P	P
MtTC95998_at	1.49228	1.86948e-11	P	P
MtTC100321_s_at	1.47432	2.17394e-11	P	P
MtTC103031_at	1.4579	4.1521e-11	P	P
MtTC109717_at	1.44843	4.54372e-11	P	P
MtTC108086_at	1.43052	9.55723e-09	P	P
MtTC100806_at	1.41709	4.14424e-08	P	P
MtTC102655_x_at	1.40491	2.76004e-10	P	P
MtBG580788_x_at	1.37234	6.50536e-10	P	P
MtTC96632_at	1.37229	9.56947e-10	P	P
MtgCR347562_at	1.33358	1.54989e-09	P	P
MtTC98459_at	1.30744	2.84661e-09	P	P
MtAW574028_at	1.29335	1.41412e-09	P	P
MtTC96209_at	1.2837	3.03524e-10	P	P
MtTC94696_at	1.28042	1.24619e-08	P	P
MtgAC152176_107247_s_at	1.25296	7.24049e-10	P	P
MtMNC5019169_s_at	1.24368	2.83289e-10	P	P
MtgAC144516_63256_x_at	1.23238	7.04561e-06	P	P
MtgCG970771_x_at	1.2301	3.77792e-09	P	P
MtTC100895_x_at	1.14172	3.71287e-08	P	P
MtTC100893_x_at	1.14065	1.36183e-08	P	P
MtTC99756_x_at	1.07623	2.84307e-07	P	P
MtgCR297497_at	1.0237	1.97147e-06	P	P
MtTC106080_at	1.01996	4.14424e-08	P	P
MtTC100789_at	-1.59228	8.34075e-09	P	P
MtBE999264_x_at	4.2886	3.73684e-21	P	M
MtBG583831_x_at	3.86609	2.16265e-20	P	M
MtTC96476_at	2.67725	3.69805e-16	P	M
MtgCG972902_x_at	6.14369	4.45485e-25	P	A
MtBG580091_x_at	5.92617	7.41504e-25	P	A
MtAW980550_at	5.61693	4.68481e-25	P	A
MtAW980709_x_at	5.31486	4.19661e-23	P	A
MtgAC135317_147001_x_at	4.98386	5.11207e-23	P	A
MtBG581786_s_at	4.86776	4.75239e-24	P	A
MtgAC152176_71220_s_at	4.79214	1.41689e-22	P	A
MtgAC142143_112588_at	4.77628	2.72983e-23	P	A
MtBG582263_x_at	4.76155	5.46182e-22	P	A
MtBE124525_at	4.52926	8.91718e-23	P	A
MtgAC165277_37001_x_at	4.4388	1.62951e-20	P	A
MtgAC122165_26356_at	4.35425	8.60045e-22	P	A
MtgCG921260_x_at	4.28368	2.98647e-22	P	A
MtTC110460_at	4.2551	1.12485e-21	P	A
MtTC108179_x_at	4.25116	9.00799e-21	P	A
MtTC97803_at	3.92976	2.20732e-19	P	A
MtAJ388787_x_at	3.91592	6.8894e-18	P	A
MtgCR484272_x_at	3.8657	1.43916e-17	P	A
MtgCR307757_at	3.75283	5.13393e-21	P	A
MtgAC146566_89782_x_at	3.72458	1.72319e-19	P	A
MtBG582681_at	3.70818	1.02364e-18	P	A
MtAW980554_at	3.70198	1.36235e-19	P	A
MtgCR319275_x_at	3.6804	2.22236e-19	P	A
MtgCT030192_37193_x_at	3.67807	6.98368e-20	P	A
MtgAC146566_71451_s_at	3.65842	5.69358e-19	P	A
MtgAC148820_58001_at	3.60544	5.46633e-20	P	A
MtBG583768_at	3.51308	3.75074e-18	P	A
MtgAC136505_27430_x_at	3.21411	3.72959e-15	P	A
MtAW684085_at	3.19506	1.77897e-16	P	A
MtAJ388997_x_at	3.18447	1.39897e-18	P	A
MtgAC167034_30001_x_at	3.08552	2.84282e-17	P	A
MtTC104070_at	3.02234	2.10658e-16	P	A
MtAW980877_s_at	2.91635	1.27727e-15	P	A
MtgCT025156_6980_x_at	2.86169	4.18019e-17	P	A
MtgAC147472_94742_x_at	2.85787	3.15189e-16	P	A
MtgAC146558_53603_x_at	2.84392	1.66378e-16	P	A
MtgAC137081_122078_x_at	2.61995	3.64758e-14	P	A
MtgAC160096_73650_x_at	2.5961	2.58275e-16	P	A
MtgCR342414_at	2.5838	3.04611e-15	P	A
MtgAC159613_3001_x_at	2.53889	1.29516e-12	P	A
MtgAC152186_4001_x_at	2.49474	2.98641e-16	P	A
MtgAC187465_131786_at	2.43165	1.95483e-15	P	A
MtgAC135317_144001_x_at	2.37987	1.59622e-13	P	A
MtTC95292_at	2.36785	1.12718e-14	P	A
MtgAC139670_14184_x_at	2.36167	5.88982e-14	P	A
MtAW775198_at	2.29638	8.20169e-15	P	A
MtBE998784_x_at	2.26333	3.33457e-14	P	A
MtAW208286_at	2.22311	8.53868e-14	P	A
MtTC102828_at	2.13059	2.3722e-14	P	A
MtgAC152177_77001_x_at	2.06267	1.32403e-12	P	A
MtgCU182773_68248_at	2.06226	1.29571e-13	P	A
MtgCR967474_x_at	2.01729	2.686e-13	P	A
MtgAC171166_66001_x_at	2.0088	2.50306e-13	P	A
MtBG583642_at	2.00274	1.38275e-12	P	A
MtBE124422_at	1.9167	1.23505e-12	P	A
MtgAC157374_44001_at	1.90232	7.01376e-11	P	A
MtBG580727_x_at	1.76019	3.53879e-11	P	A
MtBE997761_x_at	1.74465	5.6919e-11	P	A
MtTC107616_at	1.73752	6.92164e-10	P	A
MtTC109532_at	1.69793	1.97849e-10	P	A
MtgCT963094_12322_x_at	1.68204	4.48108e-09	P	A
MtTC95058_at	1.66996	3.32512e-11	P	A
MtTC105030_at	1.63917	3.65037e-10	P	A
MtTC94879_at	1.58892	1.58469e-12	P	A
MtBE124958_at	1.5626	1.1595e-09	P	A
MtgCT963074_107176_x_at	1.54986	1.04851e-08	P	A
MtAW574154_x_at	1.54004	2.63409e-07	P	A
MtgCT967303_9155_s_at	1.50246	1.92222e-10	P	A
MtAW775241_x_at	1.40942	2.27977e-05	P	A
MtgAC186194_130001_x_at	1.38717	1.11993e-09	P	A
MtTC111476_x_at	1.2646	6.07646e-08	P	A
MtTC98994_at	1.26037	4.00057e-09	P	A
MtBG583579_s_at	1.23653	3.71008e-07	P	A
MtgCU179877_1528_x_at	1.22613	4.07869e-07	P	A
MtTC96151_at	1.20906	1.36106e-07	A	A
MtgCR489860_x_at	1.1981	8.37033e-08	P	A
