# Supplementary material for: Regulatory Patterns of a Large Family of Defensin-Like Genes Expressed in Nodules of Medicago truncatula
Source: PLoS One. 2013 Apr 1;8(4):e60355. doi: 10.1371/journal.pone.0060355 (PMC3613412; doi:10.1371/journal.pone.0060355)
Supplement: Table S6 — Differentially expressed NCR s in nodules from inoculation with dnf1 at 7 dpi and nodules from inoculation with bacA at 14 dpi compared to nodules from inoculation with Sm1021. (XLSX) [file pone.0060355.s012.xlsx]

## Sheet: Sheet1
Table S6. Differential expression of NCRs in nodules from inoculation with dnf1 at 7 dpi and nodules from inoculation with bacA at 14 dpi compared to nodules from inoculation with Sm1021
The NCRs differentially expressed when adnf1 nodules are compared to Sm1021 nodules at 7 dpi and bbacA nodules are compared to Sm1021 nodules at 14 dpi
Probe Set ID	dnf1 at 7 dpi vs Sm1021 at 7 dpia	bacA at 14 dpi vs. Sm1021 at 14 dpib
MtTC106799_at	0.0073557	0.054928
MtTC95257_s_at	0.00995527	0.0436423
MtTC94240_s_at	0.0133213	0.0842498
MtTC95750_at	0.0137281	0.0669538
MtTC95706_at	0.0158214	0.0611325
MtTC95273_at	0.0174167	0.0723025
MtTC102115_x_at	0.0179645	0.0144099
MtTC107422_at	0.0197248	0.0724192
MtTC107446_x_at	0.0205866	0.0451886
MtTC96950_x_at	0.0210737	0.0490505
MtTC102093_at	0.0210949	0.0285962
MtTC95126_at	0.0214367	0.0414372
MtTC106589_s_at	0.0216986	0.129019
MtTC95930_at	0.0227711	0.0492222
MtTC107078_at	0.0231758	0.0256677
MtTC94903_x_at	0.0234768	0.112362
MtTC96603_x_at	0.0237312	0.0463831
MtTC96509_at	0.0243059	0.0331294
MtTC106800_s_at	0.02437	0.0280861
MtTC101692_at	0.0260673	0.102865
MtTC107904_at	0.0262779	0.0206045
MtTC108430_at	0.0263851	0.0268251
MtTC106585_x_at	0.0274965	0.0778604
MtTC96686_at	0.0275641	0.0479664
MtTC103903_s_at	0.028127	0.0756324
MtTC103550_at	0.029734	0.0319931
MtTC103159_at	0.0316542	0.0647969
MtTC101763_x_at	0.0338836	0.0517477
MtTC101991_at	0.0348334	0.0286798
MtTC106590_at	0.0361938	0.0855687
MtTC109349_x_at	0.0377067	0.0532992
MtTC94244_s_at	0.0378105	0.0900423
MtTC102581_at	0.0415679	0.05043
MtTC103559_x_at	0.0424167	0.0443946
MtTC97658_at	0.0443555	0.0258864
MtTC103256_x_at	0.0445846	0.107638
MtTC102640_at	0.0453278	0.0342632
MtTC100865_at	0.0453846	0.0247642
MtTC103606_at	0.0456714	0.0513837
MtTC110460_at	0.0456721	0.0539159
MtTC108107_x_at	0.0477354	0.0770968
MtTC102542_at	0.0479235	0.0306307
MtTC102184_at	0.0482475	0.0600117
MtTC108590_at	0.0498344	0.108141
MtTC106603_at	0.0514408	0.0151532
MtTC97041_at	0.0537815	0.0507643
MtTC110093_x_at	0.0558878	0.0472583
MtTC102647_at	0.0578581	0.0332564
MtTC95501_at	0.0581959	0.0519065
MtTC97803_at	0.0677109	0.0708149
MtTC108455_at	0.0697823	0.077272
MtTC109065_at	0.07078	0.0913345
MtTC109332_at	0.0739314	0.159336
MtTC95731_x_at	0.0757832	0.133669
MtTC101615_x_at	0.0797344	0.0782769
MtTC102054_at	0.0951434	0.0305182
MtTC97576_at	0.106786	0.0474181
MtTC101086_x_at	0.111204	0.13448
MtTC112253_at	0.11134	0.510345
MtTC97593_at	0.116387	0.176942
MtTC106581_x_at	0.125132	0.154949
MtTC94567_at	0.135147	0.197304
MtTC102778_at	0.138827	0.118762
MtTC104070_at	0.148376	0.124845
MtTC100325_at	0.152946	0.249885
MtTC96476_at	0.169061	0.14353
MtTC108086_at	0.175718	0.355685
MtTC107608_at	0.216734	0.252847
MtTC101238_s_at	0.220054	0.114845
MtTC101768_s_at	0.232895	0.0237084
MtTC100895_x_at	0.262225	0.436572
MtTC102828_at	0.267218	0.22634
MtTC97251_x_at	0.277627	0.0883597
MtTC100806_at	0.314942	0.370578
MtTC112237_at	0.352993	0.247191
MtTC106597_at	0.360674	0.0210875
MtTC96632_at	0.391639	0.389418
MtTC106595_x_at	0.441815	0.221495
MtTC99756_x_at	0.465872	0.492447
MtTC103031_at	0.524727	0.34889
MtTC94421_s_at	0.526024	0.148686
MtTC109630_x_at	0.544107	0.727917
MtTC94694_at	0.544259	0.506088
MtTC106290_at	0.579255	0.776265
MtTC94696_at	0.604729	0.413323
MtTC97008_at	0.624636	0.729456
MtTC98265_at	0.768003	0.631921
MtTC106080_at	0.774358	0.417573
MtTC95710_x_at	0.865375	0.0756768
MtTC94044_s_at	0.926579	0.0403842
MtTC94003_x_at	0.926579	0.0477989
MtTC97006_at	0.971542	1.1412
MtTC94879_at	1.00442	0.32506
MtTC108069_s_at	1.06928	1.20879
MtTC109393_at	1.08891	1.29592
MtTC108024_at	1.09374	1.38086
MtTC94243_at	1.10113	0.10366
MtTC109955_at	1.1266	1.21831
MtTC107866_s_at	1.20838	0.685632
MtTC108510_at	1.29339	1.92626
MtTC97740_at	1.50768	0.878699
MtTC102163_at	1.64212	1.38947
MtTC112176_at	2.17119	0.846551
