# Supplementary material for: Regulatory Patterns of a Large Family of Defensin-Like Genes Expressed in Nodules of Medicago truncatula
Source: PLoS One. 2013 Apr 1;8(4):e60355. doi: 10.1371/journal.pone.0060355 (PMC3613412; doi:10.1371/journal.pone.0060355)
Supplement: Table S7 — Upstream 1,000 bp sequence of 209 NCRs used to identify cis -element motifs. (XLSX) [file pone.0060355.s013.xlsx]

## Sheet: Sheet1
Table S7. Upstream 1,000 bp sequence of 209 NCRs used to identify cis-element motifs
Probe ID	GenBank Accession	Orientation	Range	Sequence
MtTC100071	CU570679.5	reverse complement	20740-21740	TAAACTCGGTTTAAGTAGGTCATGTAAACCGAGTTTAGGTGTACATTTAAAAGTTCAACCTTGTTCAATGATTCTACGTAATCTCAGTTTAAGTATGTACATGTAAACTTATTTTATGTAGGTCATGTAAACTAAGTTTAGGTGTACATACTTAAACTCAGTTTAAGTAGATCATGTAAACTAAGTTTTAGTGTGCATCTAAAAGTTCAACCGTGTTCAATGATTATACGTAATATCAGTTTAAATATGTACATGTAAACTTAGTTTAATTAGGTCATGTAAACTGAGTTTAAATGTACATACTTAAACTAAGTTTAAGTAGGTTATGTAAACTAAGTTTAAGTAGATTATGTAAAATTGAAACTGTCGTACAGTGCAGTTGAACAAGAAGAAGAAAAT…
MtTC95126	CU570679.5	reverse complement	87073-88073	ATTTAAAGAGTGTTCTTAAGGCCATAGTCCCTTCGGTTTAAAATGTCCCTTCGGAATTAAGAATGGTCTTAAGAACATAGTCCCTTCGATAAAATTCGTCCCTTAAAAAATAAGAGTATTCTTAAGATCATAGTCTCTTTCGAGATAAAGTGTCCCTTCGGAAAATAAGAAAGATCTTAAGAATATAGTTCATTTTTTATGTTTTACGCCATTGGAGATGTTAAAGGTTAGAGTGGTGGAAACACCATATTAGAATGGTCTTAGAACCATATAAGAATGGTCTTAGTATCATAATAGTGTGGTATATATCAATACCATATGAGAGTGGTCTTAGCTAACACCATATTTGAAGGTGTATTCATAGAACAGATCCTATAGCTGGACTGTTTTATCCTGGGG…
MtTC108417	CU571154.3	reverse complement	57728-58728	TTATTGATATTGTGTTTGGCCTAGCTTCTACTTTAAAATGTAGAAAAGCTGAAAAAAAAGTCAGGTCAAACGGTACCATAATATAGTAAAATTAATCTGAGAAATTAGGGTAAATCTAGAGCAAAATATTGTTTACGGGTTAACTTTAAGTAATAAGAGATAATTGAAGATATAAGGTTAATATAATAAAATTAAGCAGAGAAATTAGGGTAAATCTATGGTAAAATATTGCTTACGTGTTAACTTTAAGTAATAAGAAAGAAATTAGGGTAAATCTAGGGCAAAATATTGCTTACGAGTTAATTTTAAGTAATAAAAGATAATAGAAGAGATAGGGTTAATATAGTAAAATTAAGCAGAGAAATTAGTGTAAACTAGGGCAAAATATTGTTTACGGAT…
MtgCG972902	CU570967.5	reverse complement	87483-86483	AAAATATGGTGGAGGAAGAAGCAGAGAAGAGGAACAATAAGAAAGATGCAGAGAAGAAGAGCCAAGCATTTTGTAACATTGAACCATGAAATATTTCATTTTCATCAGAACCATTTTGTTTTAATTTTTTGTTTCAACAGCGTGCAATTGGAGTAGGATTATGACACAAATGAGTCATTTGTTCTCTGAGAATGCAAAGTCATTTATTTGGCATTTTAATCTGTTTTAATTAATTATTATTTTTTATTATCACAACAGGTCATGACTGCCAGCTGCAGGTAAAAAGCAAAGTTTCCCATCATGGGAAACAACTTTGCTTTCCCAGGCTAAACGCCACCCTAACTAACATCATCAAAATACAAACCTAAAGTTGTACAAGCTTCAATACATATACCCCCT…
MtAW574106	AC170798.28	reverse complement	81470-82470	CTCTTTTGAGATCAAGCTCTTTTCTATCATGAAAAGCCAAAAATGGAGAAAACAAAAGTGGATAAAAAAAATAATAGTGATGACAAACAATATTTTAATGTGAAATATTATTTATTAAAGATATGTGATCAATTGAATGAGTAAAAGGATAAAAGTTACACATCATATAATCAAGACAAACTTAATTATTATCATCATTATTATTTTTTCGAGAGAATTATTATTATTATTATTATTATTATTATTAGCCCCTTTCTATCATGATAAGCCAAAAAAGGGAGAAAACAAATGTGGATAAAAAAACAAAACAAGGACGACAGACAATATTTTAATGTGAAATATTTACTAAATATATGTTATCAATTGAGTGAGAAAAAAGATAAAAGTTACACATCGATA…
MtTC101764	AC150703.43	reverse complement	135340-136340	TGATGATTGATGTTTAATGTTTATTACTACCTCCGTCCCTAATTATAAGACCCTTTTGAGAATTTTTTTGTCCCTTTTTATAAGACCATTTTGCTATTTCCAACTACATTAATTATTTCTTTACATACATGCCCCTATTATTATACATATTTTTCTTCAATCAACAATAAATAACATATTGAAAACATAAACCAACTCTCTCTCTTAAAGGATAAAATTGTAAAAACAATAGTAATTGCAAACATATTTAATACAAATATCCACTATCTTAATTCCCGTTATTTTTTCAAAAGGGTCTTATAATTAGGGACGGAGGTAGTACTAGTTTTACTTTATTGGATATGATTTCTCACTTCCCATGTTTCCATATAATTACTCATTGTTGTATAGGTAGATGAA…
MtgAC150703_87001	AC150703.43	reverse complement	87583-88583	AACAAAGAAATAGAGAGGATTCAATGAATCATAATTACCGCTAAAATCTTCATTCAAAACCTTTAGTTGTCCACAATATTCAACTCAACTGTTTTGTGCAATCAAATGAAACTTGCAAACTCGCCCCAATATATTTATTTTTTTATTATTTTAATAAGTTTAGGTAGTTGCCTAGTTGAAACGACAACTTCCGTAGAGACGATTTTACTTACTACTCTATTACTTGAAAACGGTTAAGTACACTTGCCGAATTTAGTCATTAATGATTCGGGTGGATCTTACATTCTTTTACATGATGTTGATGATTAATGTTTATATGTTGTGTATGGTTTATATCATGTATAAGTAATATTCTTTACTCTACTAGTGTTATTTTTTTGGATATGATTTCTCACTTCA…
MtTC101763	AC150703.43	reverse complement	92130-93130	AACTAAAGACAAATTACAAAAGAAATAAAGCATACGCTAGAAACTTAGAGTGAGGAGAGAGACTCCTCCCTTGAAGCTCCTAGTGCTTGTCATCCTCTTGAACCACTTCATTTTAAATGAGAGGTTTGGTATTTATAGGCAAGTTTCCAACTGAGTTTAGGTAAAAAAATGTGATTTTCCACTAAAAAGGTGGAAAAAGCAGTTCTGCCCGGCTCCCACCATGCCCAGGGCGCATAGGCTAAAAATCCATGCTTTAGGAGAATGAGAAATACCCAGAGCACATGGCAGATGCTCAAGGCATTTGGAAGCATGTTGGGGTGCACGAGTGTGCTTTTATGCGTGTAATCGCATATTTCTTTGTCTTTTTGGGTATTTGCTTTCATATAAGATGCCTTCGAA…
MtgAC169979_52001	AC169979.24	reverse complement	68948-69948	ATACAACTAAGTTTTCTATTCATTCATTGTTGTTTTTTCTCTTTTTAATTTTTTCCTCTATATATTACGAAAGGCTAATATATATTATATAAAATAAATTTTAATAAAAAATAACAAACTTTGATCATCATAAAAAAAAAAAATATGTGAAAAAACGTACACGTTACTCAATAACACACTCTCTCTCTTCCCAAACACTAGGTGTCACCATTGTTCTTCTTGTTCTATCAAAGAGGGGAGATTTATGATCAATTTTGATCCAAAATCGCCAATCCGAATTGTTTTTCTTAGTTAAATAAGTGAATTTCACATATTCAATCTTATTTTGTTTTTGTGATTTCATCATCTTTGCACCACTTTATTTGTTTTGATTTCTCGTCTTTGTGCAATGTGTTTTTG…
MtgAC139344_119626	AC169979.24	reverse complement	95729-96729	ATAATCACAATCCAAAGATTTACAAAGAGTGATTTTAAGAGACGATACTATATACGTGTATCTCATTTGGTTTTCTTTGACTGTTTATAAGACAAGGTATACAATGTAAACATTGTATAGATAGAATGCAGTATATTGTATGTATTCACAGATTCGTTACCTTCTCTAGTCAAAATTGGTCCTTCATATAGAGGTGAAGCGAGAATTAATGCTGAAGAAATCTTTGTGTTTGAATGTCGTGCTGAATATTGAGATAATCTTGATTAAACGTAGTCGATAAATCAACCATTCATTTTCATTAATGATGCTCTTAATGAATTTTACTCAATTGCAAAAGACATGACAAAGTTTTCTTTCTTAGCATAGAGTCCTTGCATGCATCAACGATGTGTACTTAAG…
MtgAC150505_45354	AC174378.11	reverse complement	22614-23614	TCATAGCAACTTAATTTTTTTTTACCATAGAGTTGGACTTTTGGCCTGAACACTCGAATCCTTGTGAAACGATCAATGAAACTCAACTAAATTGAGTTTGTAACAGCAATGAGATACTTTTTTTTTACCGAAAGAATGAGAAACTTGAAACTACACTTAATGGAAGAACAAGAGGATTAAAGTAATTAGAGACTGCTACTATCATGAGATACCAAACATGAAAAAGTTAAAGAGACATATTACAAAAGAAAATTACAATTCACAAAGAAATTATTCAACGTTTGAGAGTATCTCTGATCTTCCTGTGAAAGTGTTAAAATATTTTCCTTTTATTTGAAAGTTATTTACATGTTTTTGAGCTTTGTATTCAAATCATCTCTTTTGAGATTTATTTAGTGG…
MtgAC119408_21324	AC149079.9	reverse complement	108156-109156	AGTAAAAACACACAAGAGAGTTCTATGTTCGGGTATTCGTTGATGATGTCAATGCTTTTAATTTCTACGACATATGCGAGCAACTGGACATTACATACATTAACTCATTCCTTGATTGAACACGTTGGAATCTTATTTCTCAAGTTCTCATGTTTAAACATTCTATTTGTTGGTGGTTGTTGGTACGCACAAATTAGCTCCGAAAATATAAAAATTACCATAACATCCTATAAAACTCTTAATTTATACTTCCTCCCATCCTTATTATAAGAAAATTTTCAAAAATTATTTTGACCCTATTTATAAGAAAAAGGTATATTTATTATTTAAAATACCTTTTTAGCCCCCATTTAATGATATTCTTTATAATATTAACGCGTATATTTAATATTTCTCAAA…
MtTC109907	AC174328.14	reverse complement	45484-46484	GATAGAGACCCTCGTCGCACCACCATCCATTTGATCTACATGATGACAGCAGCGGATTTAAAATTTGTGTGAGGAAGAAAGGAGTACAGCGGTTCTAGGTTTAATGATAATTTTGTAAGGAAAAGTATTGCTCAATCTCTCATGGATACATTTGATTCTAGGCTTAATTACACTTTTGGTCCTCGTGTTTTGGCCTACTCACGAAACTGGTCCTGCCCTTTTAAAACAGAACAAAATGGTCCTTCAAATATCATTTTTGTTGCATTTTTCGTCCTACCCCCCATTTTATTCTCCAAAAACGCAGAGAAATGACAGTTTTAGACCTACCCCCTATGCTTAGCCATGAAATAAACAAGGAATAAAGCATGTGGGTACAAAGAATCCACTTTATTCAACACA…
MtgAC160096_73650	AC160096.19	reverse complement	73645-74645	TCTTCAGTTATTAGAAAAGGTCAAGTCTTATTCTTTATGGTAGCTTCAAGCTAAGAAAGTCCGTTTTGTATTTGGGACTCTATGCCCCCTTGTTTGTTTGAGAATCGACTAATTTTGTATTTGTATTCAGGTGCCGACTTTGTAAATTCTTTGTGGTCTCTTTAATACACTTTGTGCTGAAGAGATTGCTTGCCACTGTTAATATACACCATTTTTGCTTGTACAATTTTTTTTTATTTAATCAAAATATATGTTCAAACTTAACATAAATATGTTTTTTCTAAGGATCTTAACATAAATATGTTATCACCCAAATGTTGTGCATTGTATTTCTAGATAACTTTACCATGGTTTTAAAAAACCATTTTCCTCTTTACTATCACAAAAGGTTACTCCTTT…
MtBG581441	AC174340.15	reverse complement	2609-3609	TTCAATTACTATGCTTAAAATATAGTTTAAATAATTTTGATTATTTTGAGGACGGCATTATTTTAAAATATAGGATTTATTTAAATGTTGTGCATTTATCAAATTGTAAATGTTTTGTAAATGTTTCTTCAAATGCAATTCATTTTAATTTGTTTCATCAGATAAAAAAAAAAATCAGATAAGACATCAATGTCATCTCTCAATCGAAATGAAAATGTTTATAATCTTATTATACAAATTGGGACATTACAACTAGCAAGGACCTAATTTGCTTACGGAAAACATTTGAGGGGTCATTGTTTAAAGAAATTGTTTAAAGGGATTAAAAACAAAAAATTATATATTTATCAACTCGTCCAATTGTCAACCAAGTGATTTAACTTTAGTGGTTAAATAACT…
MtgAC144930_24209	AC144930.26	reverse complement	24204-25204	GAGATAGGTTAACAATCTCACGTGGCATACACCTCCTTAACCTACACACATAAAAGTGACATGTGGCGACGTGACTCCCATACACACTGATCAACTTTGTATCTCACCCTCTCTTCTCTCTTCCTTCACTCCTCTCTTCTTTCACCGACTGACTGCCGCTGCCACCGCCCCGCCACCACCATCATCATCACGCATTCTCTTCCTCACCACGACTGTTTTTCCCATCACCGATCACAACACCACCACAACACACCACAAACATCCGTTTCAGATATCGTCACAGCACAACACACACCGTCTTTTCAAATGCGATTACAACACACCACACGTCGTCGTTTTAGATCCAATCACAGCAGTACCACAACACATCACACACCATCATTTCAGATCCAGTGACAA…
MtTC97025	AC144930.26	reverse complement	48081-49081	GGGTCTGAATGGTGAAGCGTGGAAGTGGAGCAATAGGATGTTTGCTTGGAAGGAGGAGTTGGTGGGGGAGTATGATGAGCGTTTAACTTCCATTGTTTTGCAGGTTAATGCGACATACCAGTGGTTCGAAAATTATAGTCCTCCCATTGTTACACGATGAGTAGCCCATATAACAAGTTGAAGGTGGTGGATGATAATGATTATCTGAAAAATAATCATTTTTTGTGGTTAAAAGTGGTTCCGCTACAAATTAATATTTTTGTTTGGCATTCACTTATTTGTTAGATGTCACTTTTATGGCAGAATTTGGTCTCTAGTTTCAAGGTGGTTGGGATTCTCAACAACAATTCATGGTACTTTATTGGAATATTTAACTCAATTAGGTGGATTAGGTTGTTA…
MtTC102095	AC144930.26	reverse complement	78066-79066	TGATGATTTGAAAAATTGAATGGTGCTTCGTGGTAATCCTCAAGAGGTAACAACTAATGTTTGTGAGGTAGGTAAAGCTATTAAGGCAAATTTTAATGGAGACAATGGTAAGATGTTTAGTGCGCTAACTAAGGAGGGAGGAGGGGAGTTCAGGAGGGAGGGAAAGGAATGGAGGATTGTGAGTGTTGGGTTGTTTCAGGTGTTTAGGGTGGGGTGATTTAAACATGGACGGAGCATTGGTTGTAATGAAGACAATTGTTACGGATAAGGTTAGGTTGTTTGATTAAAAATGATAGGGATGTTGCTTGGTGTGTGACTGGAGATTTTTAATGTAATTAGATAAGTTGAAGAGAGAAGGAATAAGGTGCCAGGTGTCTTTTATGAGGATTTTACTCACTT…
MtTC95194	AC146558.22	reverse complement	19359-20359	ACCTGAAGGGCCTTTTGGGATTCATTCCACACATCAAATTCTGATAGTTAGATCGTCCATTTTGTAATCCTTCGGGCATGGTCTGGCCTTAAAAACTTTTTCCTAAGTGCTTGGTCGGTTCAGACCATTATCTGGTGGGCCACGAAGTACTGTTTGAGCTTCTTAGATGCAGTGATGAAATCAAAGGATAATTTTTTCTATATGTTGGTAGCATGCCTTCGGTCCTGGTATAACTTCACTGAGAAGTACACTGACTTTTGGACATCCTCAGTCTCCCTAATCAGGGTTGCGCTAACTATTTATGTTGGAACTGATAGGCAAAGGATTATGCTTTCCTCAATATGGGAGGTATGGTTTCTTCGTCCCTTAATTTAATTTCAGATAACATTTTCTTTCTTT…
MtTC109109	AC146558.22	reverse complement	26106-27106	CACAATCTATCGATGGAATGATTATGGTTTTTCAGATGTCATCGTTGTCACGATGTCTGCCAGAACCAGAGCCTTAAGGACCTTTTGGATTCATACAACACATCAAATTTTGACAGTTAAATCGTCCATTTTGTAATCCTTCAGGCATGGTTTGGCATGAAAAACTTTTTCTGAACTGGTTGGTCGTTTCAGACCATTATCTGGTGGACCACACAGTACTGTTTGAGCCTTCGGTCCTGGTAGAACTTCACTGGAAGTAGATCGACTTCTGGACATCCAAAATCTTCCTAATAAGGGTTATGCTAACTATTTCTGCTGGAACTGGTTGGTAGAGAATTAGGGTTTCGTTAATATGGGAGGCATGGTTTCATCGTCCCTTAATTTAATTTCAGATAACGA…
MtBG583579	AC146558.22	reverse complement	36577-37577	GAAACACTTTTCCTTTGTATGTTGCTTTTTAAATCTCCTAGCCTAGCATTCCTTGTGCTTGCTAGGATTCTTTTATGAGTTTGATGTGGCTTGTTTAAGGTGCGGTTACATGAGTTTTTGGTAGGTTTGATGATTATTTTAGAGATGTTTTTCAACGATTTCGTACAAGATTTGTTTATGCTATTGCACAGACGTTTAGACTTTGGTTTTTGGAGATGACTTTATTGGTTTGGTGTCTAGTTTTTATTGGTTTCGAGGGCCTCGGTGGTGGGTGTTTTTGATTCGTTTGTAGAAGATTGTATTTGATACATGAGTGTTTGTTTGGATGTTCCGCATATATACGAAACACTTTTCCTTTGTATGTTGCTTTTTAAATCTCCTAGCCTAGCATTCCTTGTG…
MtgAC146558_53603	AC146558.22	reverse complement	53598-54698	TGCTCCAGAGGAGACAACTCTTACGCATTACAGCAAAACTAAAAGCAAACAGAAAATAACTTAATAAACGACTTTTAATTAAAAAAATGTCCAACAAATAACATAGAGGTTCATCTAGAACTCTAGCCTAAAAAGATTTAGTTACAAAACGCAGGCGGTATTTATTCGGAAAGTTTCCACCTGATTTTGGGCTAAAAACGCAGGCTTTTGGGCACAAAAAGTCACAAAACAGCGCCTTGGTCCGCAAGGCACATGCGCATGGTACCATGCGCCAGGCGCATGTGAGTGCCAAGTCAGGAGCCCCAGTGCAAAGTTTTTGGGTGCCTAGTACCTCCTCGTGTGCGTTGGCCGCATGTGAGTGTTATCCGGTGCTGAAAACACTTGTTTCTTCGTTTTTTT…
MtTC103256	AC146558.22	reverse complement	59551-60551	TCGGACTGACGACTGAACTTCTCCTTTGAAGCTTCTAGTGCTTACCTTCCTCTTGAAGCGCTTCGCTATGAATGAGAAATTATGAATGAAATGCTTGGTATTTATAGGGAAAGTTTCCACCTGAAGTTGGACTAAAAAACGAGCTTTTTCCACTTAAAAGTAGCGAAAATCAATTCTTGCCCGAATTTCTATAAATGTTTCTTTTTTTGAAGAAACCAAAATGGAATTAAATAACCAAAACCAAAAGCAGTTACCAAGCACAAGGTGTGCCTAGATAACTATTACAATATAACAGAGTTTATCACAAACGAAAGAAGAACACGAGAGTAGTTAGCCAATACCCAAACAAGCTAAAGAGCTTGACCACCACCTCTGCGTGCCAAACACAAATTAACATAA…
MtgAC162277_30068	AC162277.26	reverse complement	30063-31063	ACGAACGGTTTTGATCCCTTAAAAGGGTACGTAGGCAATGAGTCAAAACTCATCCAAGCCGAAATAAAATCAAATTCTACTTCTTCTCACCCCCCATTCTTAACTAATCATACCTTCCTTTTTTACAAATAAGCAATAAAACTAAAGCGTAGAAATAAACTTAGGAGAGCGGTTCTTATGGAATACCATAATCGCTCCGGGTGCCTAACACCTTCCCGTAGCGAAAACGACCCCCGAATCTAGAACTTTTTAAGGGTTTTTCTCCTTTTACCCTTCCCAAGAAAAAAGAGAGATATCAACGGTCGAAAGGTTCAAGTCCAATTAATGGCTTGGCACCCCAAAACCATGATAACACCCCATCCTTTTATTTGAGAAAAACAAGTTTCGGAAAATTCTACG…
MtgAC162277_55062	AC162277.26	reverse complement	55057-56057	ATACCACTTGTAACATCCCAGACAACTTTAAGCAATGACGACTGACCCTACATACCAACACGAGTATTTTCGGCATTCTTTGTCCTCACTCACATGTTTTCCAAGAAACTTCCCATAAGGTCACCAATCCAAAGACTACTCGAAGCCAAACACGCTTAACTGTGTAGTTCTTATGGAATGGGCTACCGAAAAGAAGATTCATCTTGTTGGTATAGGGAGTACCTAACAATTCTTATGAGCCTTACTTCAACCATGCAGTCTCATACATGCACGGCCTCAGTACCTAACAATGTGATTCGGTTTGTCTAGTAGCTATCTGGAGCCTCTCATTGTTATGCCTTGTTCAATTGCGACCACTCATCGCCCTCGTCAGCACCCGGTGCACAAGGCATGACAATA…
MtgAC162277_64348	AC162277.26	reverse complement	64343-65343	TTTTAGATTGTTGTTACTAGCTTATTTTTGTATTTAAAAGACAATTTGATGAATCATTATTTGGATTATTATTTTTCCAAAAAATGGATATAAGATGTAAAAACGCCACGTAATTTTAAATGTCTAATAGACATATACTCAGCAACACACATATGCAATTTTTCATTATCAATTGACACTAAAGATCAAAAGTGAATAAATTTAAAATAACAGAGGTTGAGTGAAGAAATTCACATAAAAGAGAATGATACCTAAAAACTAAATTTTAAGATAGAAAGACTCCAAAAGTGACATTCAAAAACTAAAAAAAAAAAAAAAAAAACAGTTCAACTTAATGTTAGTGATTTTCAAAGTATCTAAAATTGAATTTGATCATCACATTAGATCAAGTGAATCCAC…
MtgAC162277_67619	AC162277.26	reverse complement	67614-68614	ATTAAATCTCATTATTTTGGAAGTTTGAAAGCTAGTTTTGCTGCTGCCCAATCCACAAGGCGCATGGCGTGATCATTCCTTTGTTGTGTAATCTTGAGAAACCAAAAAGGGAAATGTTTTGAAACTTAAAGGATAAGAGTTGAGTTCTTTTTTCTGCGATCATTAGTTTGAGAAATACATTTTGAACACCTTTGGTAGTGAGATTTCGTTGGAGAAGGGATCTATGGTTTCTCTATGCATCTCTTGAGTGTTAATCTTGTGGGTCGAGAGATTGGGAAGAAAGGGTAAAAATTAGGGTTTACTCTTATTCATATCTTGAAGTTAATTTTTTTGTAACTCTTATGCATCTCTTGTAAAGAATCAGTGATGGTGAATCAAAAAGCTGCTCTCTTGTATCTT…
MtBG582888	AC162277.26	reverse complement	93026-94026	CTTCATCAAGGTATTCCTAATACCCTAATTCTTAGTATGCTTGATAAATCAAACATGTCGTAGATCCGATCATGATCATGTTCAATATTTTGTTTGTTTCTGTTGTTGATTCATAATTGTTGAACATGTCTTATGAAATCTATTCTGTTTTATTTAGACTTAAATTTCCAACACATGTAACTCTTATATCCCTTTGTTAAGAAATTCTTTGATAGTGAAATGAGGAGTTGTTTTCTCCTCTAAAGTAGGTCAATTTGAGCTGAACTACATACACAATATTGTGAGACCTTCCTCTTCTCGGCTACTCTTTTATCTTGTTCTTCTTCGATTTAATTGTGGTTTTGTATTACACCAATATTATTGCTCTTGATCTATTTGTTTGTTGGTTGTTGCTGACCC…
MtTC95257	AC146864.23	reverse complement	82285-83285	TCCTTTGTCTGGTTGCACACGTAGACAGAAGAAGACAAAATAACTGCTCTATCAGATACTATGATAGAGATAGCTCACAGAATGAGACAAAATATAATTCAAGTATGATATCCTTTACCAAGTATGAATTATGGGTCCCTAGACCCAAGTATACCAGTCAGATTCTATGTCTAATGTCCTTTACCGAATCTGTTAAGTTCACTGTCTAGCTTCTGTAAGGCATCATTCTTCTAAGGGAGTTGACTTATGGTTGACCTTCCTTTGGATCTTCCACCATAGTCTTCTTAGCTTCCCAATCCCTTTCTGATGGTCTTCATATGTCCTTTGTTCATGATGGGTAGATTCTGCACACTTGAACATATGTTAGTATTCCAATTGTTCATCAATACTTTGTTATCA…
MtTC109179	AC138527.22	reverse complement	17505-18505	GAGATGATTCTGACTCCTTCATAACTTGCTTCCTTTGGAGCATGTATCCATAAGATCTTGTTCTCGTCACTCTTCAAGACTTGATGCATCCTTTATTTGATGAGAGCTTTGGATTTTTCTTAACTTATCGTCAGATCATCTTCTAAATCTTCAGAAGTTTCCAATGTGTTTCTTTAGTACCAAAATGATTTCCTTTATGTTTAGAGCATGATGTATCAACCAAAACTGGGCATTTAAATCATAATTTAATTTTATGGTTTTGCACACTTGAACATACATTAGAGTATTCAATTGTTCTTTTACACAATGCTATCATTAATACTTTAAAGACATTATTCTAAAATCCACCTTGGTTCAACGACATATGAAACCAACTGATAGTTAGCGAGTAATAACTTA…
MtTC101086	AC138527.22	reverse complement	54527-55527	CTTAAAATTTTAAATTTTTTAATGATTTTTTACATACTTGTTTAAAACATTATAACATGTTCCGCCATAATAAATTAGCTCAAAATTTTATTTTTAAGTTCAAAATTTTGTTAGTTTTATTTTGAATTTTTGGCGTTTTAAAAAATATATATTTAATTCATTAGATGTTAAAAAATTCTAATTTTTTATAAAAGAGATTATTATAATGTTCTTAACATGTCTGTTAAAAATATAAAAGTTTAAGTATAATTAAACAAATTTCAATTTAATAGGGACCAACACATACTTTTTGTTCTTGTAAAATTAAAATTTGCTTAATTGTGCTTAAACTTTTAAATTTGTAACATATTTTTCACATACTTATTTAGAATATTATACAAAGTTCCTCCGCAAAAAAGT…
MtTC108183	AC138527.22	reverse complement	86419-87419	TAGTTTCGTTGATTAGACATTTGAATTTCCTTTGCAGAAACAAGAATTATCCGTTCATTCTCTCTGTCCTTGAAGTTATTTGTTTGTTTATTCAAGTGGCAACAAGAAGACAAACTGTACCATCAGACTTTGAAAGTGACAACTATAGAAGTGGAAAAATCTGACGTGGACTCTGGGTCCCTTAAGATCTTTTGAGTCTGGAGGTCTTCCAAGTCTGGTGGAGATCTTCCAAGTCTGATGAGGTCTTCTGAGTCTGATCATTCTTTAGAGTCTGATGAAAGTCTTTAGCTTCTGAGTATCATAATTTCTTCTGATCTAAGGTGTTGACTTCTGGTTGACCTTTCTTTAGATCTTCTATAAAAGTTTTTGAGCTTCTCGCGTGCATATGGTGCTGTTATA…
MtTC106595	AC138527.22	reverse complement	94556-95556	AGGATCATATTTCCCGTATGTGAGGGGGTCAAAATAGCATATTTCCCTAAACATGGGGGTCACTTTTGCCAATTTTTTTTTATAGGGGGCCAAAATTGCAACATTTTGAAACTTAGAGGGTGAAAAGTGTAGTTTAGTCTTTTTTTTCTTTGCATTTGAAGACAAATGAGATAAGATATAGAGGAGCTCTTATTGGTTTGTGGAACATATTTTATTGTTTTCACCTGAGTCGTTGTAATTCACTCTTATCCTAGATCATGCAACTTCATATATATTTTAAGTGGTTTGTAGTGTGATATCTTTGTGGTTTGCTGGGTTAATTTCAATTTTATGGAGTTGAAAAAAGATTAGGGGTATTCAACAGACATTGATCGAGATAACAAAAACATTAAAACGATT…
MtTC106589	AC138527.22	reverse complement	99879-100879	ACGCGTAGATTTTCAGCAGAAAACTTGTTTACATAAATAAAATAAATCATTTGTCACAACAGTAAATATAAAAGGTTAAGTTTGGGAAAGCAGTAAAAGGTTTTAGAAAATCTAAAGATGGAAAGTCTGGTTTAAACTAGGTTCAGTTATCATAAAACATTACTGCGATGTACAGAGTTATAATTGGGTACAACCTTTGCGACTCTTAGCGCAATAGCCGTTTATTAACCTCTTAAGTTAACTGAGATTCACAGAGCTATATCCCTACATTGCTACCTACCACTCACATAGCTCCAATCGTTTCTAGCTTCTCGTAGCCCTAAGATTCACAGAGCTATTTTTATTACTAAAAGGCTTTATGGCAAACCAATTAGTCTAAGGGTGTGTTACCTCATCCAT…
MtgAC151666_75632	_75627_76627	reverse complement	75627-76627	TACAAGGAGGTTCTGACTTAGCTAACTTGTTAAAAAAAATCAATGAAATCTATTAAAAAGAAAAACAAAGCAATGAAAACTAGGTAATGTCTGTTGGTATCAATCTCCATGAGGCATTTCCAATGGATGTCCTCGTTCACAATAAAGAAAATTTATAGATGTTAGTATCTCAATTCATCTCCTTCATGGATGCAAACTTTAACACTTTCTCCTCTAGACAGTGTTTATTTGCTACTGTCTTCTTTTGTAAAATTTTGTAGTTTGGATATATTTGGACGAGTTAAGTCTTATTTCTAGCAAACACATCACTAGAATTTTTCTAAATGTTATTTCAAAAAAGCAAAAATGTTTGCTTCAGATTCATTATAGGCTTCTCAAACAAGTTTTTTTGCTATGTAA…
MtTC108510	AC151744.23	reverse complement	89958-90958	GGTCAATAGAGAAGGGGTCAGTCTAGGTGTGAGGTTGGTTTGCCTGGGTGTCATGTTGACCATCATGGTCTCTTGTTCCCTAAAGGCCCCTTTGTCTCCCCACCAACACCAAAGCTACTAGTATGTCCTATCAGGCAGCATTGGTTTCTTCTTCCCCGCCATCTTCTTTCCTCCCTCACTCTTTCCTCTCCATCGGTGGCGGGAGCCACCGGTATTGCTTATGTAATAAGTTAAGAGTAGAAATAGATTTAGGATCTTATGTAATAAGCTTAAAAAGCTTGAAAATTATTGTAATGTATTGTTCATATATTAATAAAATAAGTTGTTTTTATGTTTGTGTCTTTTTATCTCTGTTTTTTATTTTATTTGCATTTTATTTTACGAATTTTGAAGATTAAA…
MtAJ848408	AC144481.6	reverse complement	114553-115553	TTTTTTTTTGCTGAAACTGGAATTATCCGCTCATTATCTTTGTCCTTGAAGTTCTTTGTTTGCTTATACACGTGGTCAGAAGAAGATAAATTGTATTATCAGAGTCTTGATAGAGACAACTACAGAAAATGATAAATTTGACGTGGCTTCTAGGTCCCGCAGGATCTTCTGTACTTCAAAGTGGAGGTCTTCAAAGTCTGATGCAGATCTTTAGCTTATGAGTTGCTTCCTTTCTTCTGATCCAAGACGTTGACTTATGGTTTACCTTTCATCAGATCTTCTACCAAAGTCTTTTAACTTCTCTTTGTGCTTCTGATGCTCTTATACATGTTCATATCTTTTTAAAATTTAATCTATGGTCCTGCACACTTGATCATATATTAGCATATCTAATTGTTC…
MtTC103627	AC174300.4	reverse complement	131824-132824	TTATTAAAACTATGCTTTCAAACATAGCAGATTCGGGCGATAGATAGCTGAAAAAATTTCTATATCTCACTTCCATCAATATCATCAAGCATTCTAGATTGTTTTGTTTGGGCGGATGTGTCTTCTCAAGAGTAACTTAGGTCTGCATTCAAACAAGCGGGTGGCAGTGGCCTTGAAAGATTAATTAAGGCTTCAGAAAACATAAAATTTTCTAGCAAAGATATTGGTTAGTCGGTGATGTTAATTACCATCTTTGGATGAATCCTTCTATGACCTCTTTATATCTTAGAAGTTGATGCTTTTAAGGATTAGTTATTTGAGAACGTAGTTGATGTTTTTTCATTGTTTTTTCCATTGTACATAAAAAAAAAAAAAAACTATACTTTTAAACTTAGCCCC…
MtgAC146719_15318	AC146719.32	reverse complement	15313-16313	TATTTGTGTGGATGAATATAATTTGTTGTTTAAAGAAGTGGTCTTTGGTTGTTATTTTGCATAATTTTGTCAACAAAAAAAATTATCTTATGGTATGATTACTTTTTAAATAAACGTGTTGTAACCTCTTCAATGAATTATTTTTAAACCAAGTATTTTCATCAATCAAAATTAAATTTATCTTTTGAGATTTTTTCCTTGTCTATCATGAAAGGCTAAAAGAAAACAAAACAAATTAATCTTTGATGGACATAAAAAATATTATTTGAGATATTTACTTAGGTTATGTAATCAATTGGTTGAGCCAGACGACAAACACAACATATTGATAATCTTAGAGACATTTATCAATCACTACAATTTTTGCCCCCCTCTTGTACATATTTTTTTCTATTTTTG…
MtgCR314300	AC152936.21	reverse complement	105869-106869	GCTTCAATAATAGATATGTACATATAATTTTAAAATGACAAAATTACATTTTTAGTCCCTTAATTTAATTTCAGGTAACAGTTTGGTCCTTTATCTTTTTTTCATTTCAATTTGGTCCTTTTTGTCCATTTTCATATGAATTTTTAAGCTTAAAATTCATGATTTTATTTTCTTATGGTCTTTCAGTCTTCAAATCTATGATCCTCGTCTATGTTTGCATAAGAATATAAGATTTGAAGTTTGAAAATGGACAAAAAGGACCAAATTGAAATGAAAAAAAGATAAAGTACCAAGCTGTTATCTGAAATTAAGTTAAGGAATTAAAAGTGTAATTTTGCATTTTAAAATTTTGTGAATTTTTATAGACTTGATCTTTGTTTTTAAATATTCAATGGTAGT…
MtgCR509159	AC152936.21	reverse complement	126745-127745	TATTTTTGCGGCTGTCCCATTTCATGTGACGGGCCACTTTTACCAATTCAGTAATAGCGGTGGTAAGTCAAAGATCCGGTGCTCCATCTTACAAGTTATTTGGTTTGCTAGCGTTTGGGAAATTTGGAAAGAAATAAATAACATGCTCTTCACAGACAATAATTGCTGGATAAAATTAAGCCGCTTACATTCATGTGGTTGAAGGGAAAATTTGCTTCTCTCCCTCTCAATTATCATGGTTGATGGCTTAGTCTGTTTACCATACTGGGTATAGCTAATTGTTATTTTCTTGTGTTGCTTTTATTTTCTAGTTCCGGATCTCTGTAAATATTGTTATGACTTGGTTGGTTTTTCCTTAGTAAACCTTGTATTAGAAAGGCCTCTTTGATTTAGTAATAT…
MtgCR510067	AC152936.21	reverse complement	86317-87317	AGAAAATAATTTGAATTATGAGTTTCAAGCTAACTAACCGAACCTAACGAGTCGAACTGAGTTGTTCATGAACTTTTAATGAGTCGAACTTAAGCCAAAAAATAGTTCATATCGAATTCGAGTCGAGTTTCGAGCCGAACTATTTCTTAAAGAGTTGAGTCGAGCTCAGACAAGTTCGACACGATTCGATACATTTCCAGCCCTAACCACAACCGAACAAGAGCAAGACTAGGAACATAACCCATCAGTCAACCAATCCAAGACAAATCTACCATAAGTCACTAACGGTGTCAACATAGAATGTGTTCATGATCCCAATTATAGAAGGAACAAGGGTGACCACAATGTTTTCATAAAAACCACTTTCAAGAGGAAAATTTAACAATATCCACCAACCGT…
MtgAC152936_92863	AC152936.21	reverse complement	92858-93858	TGTGACGGGCCACTTTTACCAATTCAGTAATAGCGATGGTAACTCAAAGATCCGGTGCTCCATCTTACAAGTTATTTGGTTTGCTAGCGTTTGGGAAATTTGGAAAGAAATAAATAACATGCTCTTCACAGACAATAATTGCTGGATAAAATTAAGCCGCTTACATTCATGTGGTTGAAGGGAAAATTTGCTTCTCTCCCTCTCAATTATCATGGTTGATGGCTGAGTCTGTTTACCATACTGGGTATAGCTAATTGTTATTTTCTTGTGTTGCTTTTATTTTCTAGTTCCGGATCTCTGTAAATATTGTTATGACTTGGTTGGTCTTTCCTTAGTAAACCTTGTATTAGGAAGGCCTCTTTGATTTAGTAATATATTCCATTTTAGCCTCTTAAAAAA…
MtTC98265	AC124956.29	reverse complement	81871-82871	GATGCAATAATAATACAAACCGAAATATTCCTATCCTGAATAAACCCCTGTTGCTCCGAAGAAATGATGCGCATAGTGATAATAGAAAGTTTGTCAACTAAAATTTTCGAAACAATTTTAAATTGAAAATTTGCAAGAGCTATAGGACGGAAGTCCCCCATGGCATGCGCCCCTGTGATCTTAGGAATAAGGACCAGCATATTTGAATTAATATTAGGCGGGAGAACACCCATGGTAAAAAAAATTCCTGAACCGATTGAATAACGTCCACTTCGATAATATCTCAAAAAGTATGATAAAAGTGACCCCCGAAGCCATCTGGACCGGGAGCAGCATCTCCATTCATATCAAAAACAGCCCCTTTAATTTTCTCACGCAAAGGAAGCCTAAGTATGATAA…
MtgCG936374	AC146759.29	reverse complement	36170-37170	AACAAAAGAACCCCAAAAAGGACTTTAATTCAGTCCTTAACTATATATTCGGATAATATTGTTTGTATTACTAAAAATCAGTGTAAACTATAACATAGGTGAACAACAAAATGCATGCAAATAATATGATAAAATAAAGTGACGGGTGTCAATTACTCTAGATTTAAAACGTTGACGTTAAAATCATTGATTGAATAACTGATCTTTCAATACGAACAAAATGAACAACTCAAATATACAGAAAATTAAATAACGCCGCACAAGACGACGAACAACATAGTGCCACACTCATACTACGAAATCGTGAAGAAAAAGCCTAGGTCTATGTGAAAATCACTTTTTTTAGAAGCTAAATTAGTTCACCGAAATTGGCACTGACTAGAATCGAACATGAGACTT…
MtgAC136503_31043	AC152886.11	reverse complement	75165-76165	CGAAATATGACTTGTCATCACTACCCCCAAACTAAAGTTGTTGTTTATTCTCAAGTAACAAAAAGAATTTGAATTATAAATTTGCATATTTTTCAGAGAAAATACCTTTTCAAATAGGTTGCTTTGATAATTATTTATTCCACTTCTAGGCTTGACTAACTTACCACTTCTATGCAAGCGGGACACTCTTAGATATGATAGTTAATGCTTTCAAGCATACTCTTTTCCAAGATACATGTATGTACCTTCTAAAATCAGTGGGGCTGGTCACGATATTTGTCCACTCTAGTCTTCATGTAAATGCATCTTGCCATAGCCTTGAAACAATTCTAAACATACATTCAAGATTATACTATGTATACACTTTAAGGTTTTACAGGTTATAACATGGCTTAAATT…
MtgAC146774_92732	AC146774.7	reverse complement	92727-93727	TTTATATAATATTGATATAGCATGAATCCAAATATGTATTTGCTTTAACGATTCACAAGTCGATCAATTGATTTATGAACCCAATTCCTAGACTTATAATCCTGTCTCAATTTGCTTACGATTTCATGAGTTCTATATAAAAAATTGTCATTAATTTGCGATTAATATATGGAATTAACGAAAGGGAAATGAAGATTGCAGATGATGAATGAATTCTAACAATTGGATGTTTGGATCTAGTGGAGAAAAACAATTTGTTAGCTTTCAGGTAGAATTTAAATCTAGTGTGTCTTGTTAAATAGACACATACGTGAGTTAATTTTACAGTAATCAGGACCCTTGGATTAAATGTATTAAATGGTTAAGATTTGATGTCAACGAATTCGTTGACACCTGGTG…
MtgAC137081_122078	AC137081.30	reverse complement	122073-123073	TTTCTTCTAACCATTATATTTACTTTTGTAAAAGAACAAAAAAGGATAACTATTTCCATAATTGGTTTATGTTTAGTTTTCTTTCTTTGTTAAATAAAAAAAGGTTAACTTTTTCCTACAGACGGCGCCACTGATCTGGCCTGGTCAATAGAACGACATCCGGTATTATGAGCTTGCTTTGTGGTAGATGGTCGGAACAACAGGCGGTGGTGTACTTCCAAGCACTTTGACGCTGAAGTTAGAGTTTGAGAAACGAAGAAGGTTAATGGTTAAATATAATGTACAATGTTATATAGTGAAGGTGGTGCTTTCCAAGTTTATATGGCTAAGAGTTGTTGGTTAATAGTTACAGATGGCGAACAAATCTCCTTGTGATGGAAGAGTGTGTATAATGTGATT…
MtgAC152176_90251	AC152176.5	reverse complement	90246-91246	TTTAATCAAATTGATATATTAGTTTGCTAGTCTATTTAAACTTATATCACGTTGTTTATTTAAACATATTCATATGAAATATGCTTTTAAACAGGTTAGCAGGCCGTATCAGGCTTTCAGAAGGTCAGACTCAGGCCTAAAAAGTAAGCCTATGACAGGCAACATGCCAGACTTAGGCCTTCAAAAAAATTGACAAACTAAACTCAGACCTTGCAAAGCCTAACTCAACCTAACCTATTCCCATCCCTACTAGCAGCAACGACAACAATAACAACACCACAACAACAATAAATGAGCTTCATTATACTCCAAAGATGTTATTGGAAAATAAAAGAGGTTTTCCAAAACTTGTACGGCCAGACAAATAAATAAAAGAAAATAAAATAGTGCAGTATTTGA…
MtBE999056	AC126007.16	reverse complement	13334-14334	TCTACAAAAATCAGATTCTCCCCTCTTGGCTCTTCTCCTAGCTTTCTCTTGGTTTTTCTCCCAAAAACTGTTTTCACGTGAAACTGCTTCTAACCTTATTTTTCTCCTTTTTCTCAGTAAATATAATCTCCCAATATTTAATTAACTCCCACTTAATTTACTTAATTCTCATTTAACCCCAAAACTCCAATTAAATCCTAATGCTCACTTATTCTATTAAATACTAAAAATAGCCATTTAATAAAATACCCACACCACAAAATCAACATAAATCATTTAAAATCATATAAAAGACTAAAAATAATAAAATAACAATTAGGGCGTTACAACTACCCTCGGCCTGTGTAGGCGTGGCCAACTATCGGACCTAGTGTGTAACCCTCAGCCCGTGCCATAATC…
MtgAC146566_71451	AC146566.7	reverse complement	71446-72446	TTGCATATGGTCCTGTACACTTGAACAATCATTAGCAATAACCAATTGACAATTTTTAATACCTTGTTATCATCAAAACTTATTAAGGTTTATTGTGAAACACATTTTGTTCCAACAATTAAGTCTGCTTAAAAAAGGTGATCTGGTCATTACTCAACCCGGTGATCTTAAAAAGGTGATCTTTACAACGTGAGCAAGATCAAGTTTGGAGGGTAGATTTTCTGGTACGAGGTAGTGCAAAAACCATTATAAAGTCTAGCCTCTTTAGAAGAACTTCTACACATACTATTAAACCAAGTACATTGGTATCCATCAAGGGGAAGGTTGCAAAGGTCATAATAATTGACAACATCTTGAAAGCCTTTTATAAGCCAAGGGGGAGGATCAAAGTCTTCTCTT…
MtgAC146566_89782	AC146566.7	reverse complement	89777-90777	ACACTCGTAAACAACCAGGAACTAAAACTCTACACCCTAAGACCTCAGTTGTGTTCTAGGTGCCAAATGAGGCGATTCAATGGATTTTTAAGTGTCAAATGGGGCAATTCAATGGATTTTTAAGTGTCAAATGTGGCGATTCATTATTATATGTCAAACAGGGCAAAATTTCATGATGATGGTTGTATATTCTTATTTGATGTTGTAATTTATTATTGATTTTATTTTATGGATATTGAAGACTAACCCTTACAACCAACATTTTAGGTACCAAAGAACATATGATGTATGTCTTGATGTTTTTACTTGAAGCACATACGCGGGGAAGATATTTAGGTTTTGCTGTGTTGTAATTAAAATAGATTTTGAAGTTTATTAATTTGTTTTTAATGTGACTCG…
MtAW208234	AC146555.5	reverse complement	102409-103409	AGTTCACTATCCCATATTCTTAGGCCCAATAAGGTGCCCATCTACAGTTGCTAACTACATGCAGCGGCAAAGAACCGTGATGCACCAAATACTACACTTAGAGCACTTCTGAGACCTTCAAATGATCAAACATTCTCCAAGTCATCGATCGATAATGGTAGAATTGACATATCTGCTCGGGTGGAGGTCTATAAATAGGGTGTGTCACACCGAAATAAGATACATACTCCGTTTTAAGAAATCTCTTCAAAATACCTTGAGACCAGTCCAACTTTAACGTCCAAGTGTCTTTGCAAATAATGCACCCCCACCCGTCTCTCCTGTCTAGAAAATATTCATAACTAACATAGAAAAAAAATATTTCTATAAAGCAGGCACTCCTTGAATTCAGGTTGCTCG…
MtgAC139344_74230	AC139344.17	reverse complement	74225-75225	GTGTCCTAAGAGTACTCGATGAGATCTACAATACCCCTTTATGAATTGGGGGTAATTTACCCTTAATGATAAATATGATTCGATTCTGAAAGGAATGAGATGAAGATCACATGTTGAATGAAGGAGATGAAGAAACTTATTGTTTTTAAGATAAAAATGATAACTAATTGTAAGAAAAACCGAAATACATTACCCTTAATGAATTGGGGATAAATTACCCCCAATAACAAATATGATTCGATTATGAAACAAAGGTGGAGATCACATGTTAAATGAAGGAAATGAAGAAGTTTGATGTTGTTGAGATTAAAAAAAATAAAAAATATTTTAAAAACAAAGATGAAAGAAATTTTTCTTTAAAAGGGGTAAATTACCCCAAATCATCAAGGGGTAACGTAG…
MtgAC144516_63256	AC144516.5	reverse complement	63251-64251	TTGAATTTCCCATAAACACATATAAAAATAAGAACCAAACGGATTGAATCTATATTATGAATTTAATCTTTGAAGGATTTGCCATAATCTCAAATATAGTCTGTCCCTAATTACAAAGGTTTTTTTTTTTTTAACGAAAGTTACAATTTCAAATTGATAATTTCCTATTTACTCGGTATGAAAAAAACTTAAAGGTTAATTTAACCTATAATATAACATTCATTCGGTTCTTCCTTAAAACAACATTTTTTTTTGAATAAGCATTCATTCAATATATATATATAAGGGAAGCATTTTTACTTTCAAATTTGAGACACTTTTCTCCAACTCCATGTAATTTTAAAGTCTCCAAAATCTTGCGTCGTTGCTCTTTCTCATGCATGGCTTGTCCCTCCTATT…
MtTC96632	AC144516.5	reverse complement	71642-72642	CTTAATTAGCCTAAAAAAGCTTAAAATAAAAAGAGAAGAAAAAGTTTAATTTCGATTTGTGTATCCTTCAGAAATATAGTTTTTTTAGAGCTTATTTATTTTTTTGTAGAAAACTATGAAGCTAATTTATAATCGTGCATGACACGGTCACACACTAATAGTATTATAATATATCATTCATTCTTTTATTTTTTTTAATAAGCATTCTTTCGATTCTATATAATATATATAAGGGGATGCATTTTTACTTTAAAATTGAGACACTTTTCTCCAACTCCAAGTAATCCCAAAATCTCCAAAATATTCTTATGTATTTTGTTGCTCTTTCTATTTCTCTTTCCCATGCAAGGCTTCTTCCTCCAATTTAATCCTTTCTCATCTACTATATTAATATATGAT…
MtTC108069	AC121238.17	reverse complement	96811-97811	TTTTTGTTCATGTGTTGAGGCAATGTTCCTTCAAAATGTTGCTTTTTAATCTATGCTTGGTCGTATTATGTAAGGCGTAGTTAACTTCATTAGTAATTAAGATAACATACGTCCTACTTGTTCATAAATATTTAATTGTGCTTTCTATTCGTGCATAATTTTATAATGGTATAATTGTTTTCCCCTTTACCCTTACGAAAGGTTAAAAAAAAAATAGAATTATTTACAGGAAAAGTAAACTAAAGTTTGTAAAATTGTATTCAATTATATTAATTATTATTTTTATCACATGAAGTCCCTTAATGTGTGCTAAATGAACAAAAATAACACATTGATATATTTAAGTGATATTTATTAATAATTCTAAAATTATGAAGAGCCTTTAAAAATTTATAATGC…
MtgAC145109_27001	AC186194.28	reverse complement	9345-10345	ATATGATTCAACTACTTTTTGTTTTGTTTTGTTTTGTGTGAACACTTATTTAAACATGTCCATATCAAATATGATTTTAAATAAGCTAACATGTTATATTAGACATTTAAAATGTCATACTCAAGCTTAAAAATAAGTGATGGGTTACAGGTAGTGCTTGGGCCTTGAATATTTTGATAGGAGAAACTTAGGTTTTGCAACCCATAATTGTGGCTATTAGGTCACAATTAGATGTTAATTAATCACATTGATCTTTTCCACTTCCAATTTTTGTTTAAAAAAAAGAGAGAGAAGCGTGTGGTTGTCTAAAATCCTAAAATATTCTTTTGCTTGCCAAATATTGTATATGGCATAAAATTGTCCAATACCATAAAATTTTATCGTGTGTTGTTATGTTTT…
MtgCR347562	AC169176.3	reverse complement	83047-84047	AAATTGTCTTCTGACTAACTAAAAAACTTTTTGAATATCCAACGTAAAATATTCTATTTATTAACATTGTTAATTTATTTATATTCCAACTATAAAAATCAATGATAACAATAACACGTACATTAGCTATACTTTTGCTATAACCTAGAGTTCACATGAAATTTCAAAAAAAAAATTACTCTATTGCGATTTCACCTTTATGTCATGAAAGGTTAGAGGGGATAATATAAAGTATTGTAAAATAAGAATGTGTTCTTATGATTGGTAAGTTTTTTGATGTTATCTATTTACTAATGTTTCTAAAAAGACACATAACATTATGAAGTACTTAAGAGAGATTTACATTGTATGGTTCTAAAAAGACTAAATAACATGATCAATTACTTAAGAGACATTTAA…
MtTC109065	AC159146.4	reverse complement	2867-3867	TTAAGAAATAATTATGAAAACATTAATACTTATGTGGCTAAGTATTCCAGTCAAAGATTAAAATACCAAATAAAAATAGAATAGGAACAACATAATTATTTATGTGGGAATATTTTAAGAGATAATTATCGTTAGATGTTATTGAGGATGTGGAAGGGAAATTAAATATTTAGTAGACCATTTATTTTAGCTATGGTAATTTTATGTATGTGTGTTTTCATGCGTCGACATTTGGTATCTTTTTTTAACTCCAAAGGAAGCTTATAAATAAATATTTTTTGATTATTTATTTTTAATTTCAGTCTTTAAAACTTTGATTTGTCAAATAATAAAAGTGGTAAAAATTCGCACTTGATTTGTTTTAATCAAATAAAAATGTGTACTTTATGGTTGTAAAAT…
MtTC108179	AC171166.4	reverse complement	64656-65656	CATATACATATACTTGATAACCTATGTATATGGTATATGAGACCATAACATAGGAATATATGTATACGAGTCCATGGTCTTGTAACCCCATTATTTCTTGTTCAGAAATTCTAAATATAGGATATGCATATGAGCTTATTTCTGTTTAACTTTTGCAATAAATACAATTAGATATGAGTTAATATCATAACTTGATAATCATAATAATTGAATATTACTAACTAACTTATCATTAATTTTTTAACCTTTCGTGATAGTAAAGGGTGAGTGAAATAATTGTTTTTTGACAATTGTAAGGTTTGTTAGAACCACACAGATTAAAAGAACAATATCTTTGTATTATGTTTTAATGATAATGATGACATGATTTGAAAGTGCAAAAAACTTAACAAGTAATAA…
MtTC108178	AC171166.4	reverse complement	76967-77967	TTGAGTTATCTGAGTTTATCGATTGACATAAACAACAGTGATACAGTTTGAGAGTTTATGGAAATAAACTGGTTGAGAGAGAGTTGATGGAAACGATTTATGATATGTCCGTAAGTTGTTTTAAACTTATTTCAATAAGTTCTCTAATATTTGCAACTTATAGTACAAGCGCTTATGTATAAGCTTACATAAGCTATTTTAATAAGAAACGCTCAAATAGATTTTGCCATCTAAAAAAGTTTAGTGGTACAACTTGTTGCACACTTGTCTTAGAAATATCCTGTTGCATGTACACTTTCTAAAAAATCTTAAACAAACTAACATCCAGAATAGAGACATTCGTTTTTGATACTTAAACGAGTCTTGCGTTTACACATCATTTCTTTATAATTTTTTTTA…
MtTC98231	CU459032.2	reverse complement	42698-43798	TTTCCCTTTAAACAATTTCAAAGAGGAGTATTTTACTTAGAATCTAGCACTAGTGTGGTTTTCCTTGTAGTCACTTCTACCGTAGGGTAAAAGAATCTTTAGATTTTAGGAGAAACTCTTGAGTGGACACAAGGATTTGGACCTTCTATTTGGTCACAGTCACACACACAAAAAGGAAAAAGATAAAAGAAATAATAATTAAATATCATTAATTTTCAAATGATTATATCATGTTCACTTTTGTGTGTATGTAACCAAATAGAGGGTCCAAATCTTTTATGTCCACTCAAGAATTATTCTTTACTACGTACCTTTCTATCAATATTAAAGGGACAAACACAAAACAACATATACTTAAGATACATTTGATAACTATTTTAATTTTATGAAAGGTTTTTA…
MtgCR317164	AC159145.4	reverse complement	3866-4866	TTTGCACATCTTGTGCGAGATGATCGTCAATGGTATTGTTAATCTCATTTTGGCTTGTTAAAAAAAAAAGGTCATGTTAACCAGTGCCCCGTGGCGGGGCACTGGTTAAGGAAGCCAAAAGAAGAAATTGTAAGTCAAAAAAGACACTTTTTAAGCTTTTAATGCATTGATTACACAACTTTCAACATAAATATTACTATATTTGCTTCCTTAACCAATGTTCCGGGAGCACTGGTTAACATTTTAAAAAAAAAAAATCACATTAAATCTCATGTGCATGCCATTCTAACCCTTGTTCATCTCCCTCACACAACAACAAATTATTTTCTTCATAAAGAAAAATTACATGACTCGGACACGGGGCACGACATAGGAATTTGACAAGACATTGACACTGAC…
MtBG582252	AC153125.10	reverse complement	113713-114713	TTCACTGATTTAACATGAATTAACCATTATCAAACTGTGGAAACGAAAGTGGAGGGTTTGATAATTGTTAATTCATCATCTCAAATATCAATTCATAAAACGAAAGTGGAGCTTTGATATTCGAACAAGTGAATTTAGATAAAAATTGTAAAGGCAGCGAAATAGTCTTTACAATCTTTGAGACATATAGTTTCGATCTTCAAGGGAACTAATAATGATCAAGTCAGCGAAATAGGCTTGGTTGTTAGAGGAACCAAAATCTAATAGTAATCAAGTCAGCGAAATAGGCTTGGTTGTTAGAGGAACAAAAGAGAAACTGTCTTTAGAAGTTAGGTCTAACATAAGGTTATAAGTTTAATAGTTTGGTTTGTGAAGGACTTGTCGTTAGGATGAACCAAT…
MtTC97495	AC165277.3	reverse complement	3453-4453	TCGATCCCTAAGTTTTAAAATGTTGCGATTTTGGCCTCTATTAAAAAAAATTACAAATTAGAAATGTTGAATTTTGAAATGTTGAATGTAAATAGAAATGTTGACTGTAAATAGAAATAGAAATGTTGACTGTAAATAAAAATCACAAATTACACGAACCAGGAGAAATGTTGAATTTTGAAAATAAATGATCAAATAAATTCAAAACTATTATGAATCGATTCATTTTTCATTAGGATGACGATAAATCAATTAATTCGTTTTTGAACTTGTGAATCTATTAACTAAAGGAGTGAATTAATTAATACAACATTTTTTCGCTACTTTTCAACTTTCATTTTTTCTGAAATCCTCCAATGATAAATACATGTTCCCACAAATTTTCCATTCATTGAAAAC…
MtgAC165277_37001	AC165277.3	reverse complement	37922-38922	TTATCCTCTTTTTGTTGTCATCTTTGGGTGTTTTTCTTCATTGTCTGTTTTGATTTTGAGAAGATGATGCTTGTCATAGTAGATGTTGTAGCTGAGATGAAGAACTCACCTTGTTTCGTCTCGTTAAGATGGCGGATCACCTTGTTTCACCCTGTTATCCGAGTCAATTCGAGGGCCACCAGGAGGGTCTTGATCGTGGTTTTAAGGACGGAGATTTGGCAAGGTTCCCGTCGAGGGCCGTGTGTCCTTGAATTTGATGGAAATAGGCTTTTCCCTCGCCATCTTCGTCGAAGCACCGATTTGAGTCTTCTTTTGGGTGCAAGCCCGCCATCAAGTTATGGCCCAGTAAACTGAGCGTTGTTCATTTCTTAGGCGGACTTTTAGTGATTATTTAGGATA…
MtTC103903	AC165277.3	reverse complement	9225-10225	TATATTATATAAAAAGAAAATAGCCTCTTTTGACTATTTTGTGCTGACCTTTTCTCTTTCCCTAATTACCCTCAACTCTAAATACAAATAACACATAGATAAGAGTAAATTCAAATATTAAAAAAAGTGTAACAAATTAAATCGTTATTGTCCATGATATATCAATTTTTTTCCTTATCCTTTATTCCTTAAAAAAGATAATTGATGAAAGTGAATTAAAAATAAAAATAGATATATGTAATAAACCTAATATGAATATATGTCCAATTTTTATTTTTTTTAAGGAGTGTCCAGTTTTTTTTTTAATATGCTTTAAAAAGTGTAACAAACTGCATCGAGTATATATGTAAGATTTTGGTCTGACTTTTTTATTATCTTAATTATAGTCTAAAATATTTT…
MtgAC148762_56149	AC166313.2	reverse complement	54782-55782	ATTTATTTTTTATCTTTCGTCGCTATTACTTTTCTTTGGAATATTTTCCTTATATATCGTGAAAGGCTAAAAGAAGAATTAAGAAAAAAAAATAGAATGAAACTAGAATTAAAAAACAGTAGAATTTGATGATCATAATTTTTTTTTTATGTTAGATCTTCATTAAAGTTAAGTCATCCATTCAATGACTTAAAGAGATCATTCAACATATTGATGTACGTTAGAGACATTTAACAACTCAATATTTTTAGCAACTACAAACTGTTTGTTTTTTCTTTGTAAAGCAACTCCAAACTCTTAAAAACAATTTTTTTTGTACAATTCAAAAACTATTTAAATGAAGTTAGCTAACCATTGATTCCTCCATTAAATATTTGGTATAAAATATAGCGATATGAT…
MtTC109349	AC151524.2	reverse complement	74505-75505	TAACTTTAAACTGTCTCAATTTGGTCCCCTAAGTATACCTCCGTTTATCCAACTGGTCTTTTCTGTTAGTTTTTGTCAAAAAACGTTAACTTTGTCCGTGTTGGCTACATGGACAAAGTTAACGTTTTTTGAAAAATACTAACAGAAATGACCACTTGGGTAAACGGAAGTAAACTTAGGGGACCAAATTGAGACAGTTTAAAGTTAGGAGACCAAATTGAAATCCAAAAATAAGTTAAGGGACCAAAGCATGTATTAAACCTTTTTTTTAAGCTTTGACACCTGAGATCTTTTAATGTGTTAAGTATCTTAATATTTAATTTTGTGCATGATTTCAAATTGAAACCATGCAAAAAGCTACATCACCTTAATCCATATGGGTTTGATTTTTATATACTA…
MtgAC150800_53178	AC150800.3	reverse complement	53173-54173	AAATAAGTGGGGTGTTCGGAGTTCGAACATCAACCCCTGCATATAACCAACTGAGCTATGCTCACGGGAACATCTTACGATACTATTATTAATGATTGGAGATGCATCCTATCCACATATATGTGAATCCTTGTGTCAAATTTATTAAGAGACAAGTCAACCAGGATGCCCATAATCTTGTTAGAGTGGCTCCATCTTTTTATTTGCATACATATCCAAATAATTATTATGAATGAAATGAATTAAGTTTTTTGTCGTAAAAATTAATTAAATTGAAATATTTATAAATTTATGATTTAAATTCCCAAAATGTTTTAACAAAATACATGGTCTAAATAATTTTTTTTAATCCATTCCTTGTTTATTTTTTTTTTCTTTCATTTATTACATACCATAACT…
MtgAC149208_92545	AC149208.4	reverse complement	92540-93540	AAACGTCAGGATCAGACTAATGGCTACAATAGAACCTCGAAAAGAAATGCTGAAATAAACCCTTAAGGGGAACAAGGGTCATGTTCCCTCGGTCTCATCCTCGAGACACTCGCTTTAAATGTTGAGAGGACCAACAACAATAACTCTGACAAGGGAATTAAACAATCACATTACTAGCGAACCAAATCAACGAGCAAAGGTAAAAGTTATATGAACATTTATCATTAGGCTCATCTCCATTGTCTTTCTAAACAGACAAATACACCCACATACAAGTTAGTACCTCTACGGCCATCTAACGTTCCTCACGAGCACGAAACCTTTTTATTGTATATCTGCTTCTTGCGAACATATAAAAGGCTATCGTACCTGATTAGGTACGATCATAGAGCTTGCTTA…
MtgAC135315_88259	AC149040.2	reverse complement	8566-9566	AACACTACGTTCTATGTGGGGCTGGGATAAGCCCTTTGTGCACGAAAATGAAAATAATCCACCTTTTTTTTTCCTTTCATAAAGCCAGAACAATAGCGTTTGTGTAAAAACACTATTTATACCCTCCCTCCAACAATAGCGTTTCCTGAAAAGCGCTATTAATGAGTACCAAATAATAGGGTTTGTAGAAAAGTACCATCTAACCTAGTTTTTAACATGTTTTTCTTAGCGCTTTCTAAAAAGTCCTAAAAAGTGTTATAACATGTCTATGCGTTGCATTTTTAATAGTATTTATCTAGAAGCTCTATTAAAATTCTGCTATTGAAATTTAAAATTGTGGTAGTGACTTTTGTTCTAAGCTAATGTGCATCACCATTGAACAAAGCAAAGCTCTATCGG…
MtAW775212	CU184734.6	reverse complement	31833-32833	TAACATCCATACTAAACTATGTAATTAATTTTGTATCTTAACTAACTTTGAGTTTATCTCAGCTAACTTTAATTAAAAACAAACAATTATAGTAAAACTAAAATGATCCATTAAATTAAACAAATAAACTAAGGATTCTAGTTAAATAAACTAAGCGACAACGTCGGTAAGTTTTATAATTTTTTGATTTTTAAACCAAGCGACAACGTCGGTAAGTTTTATATTTTTTTTATTTTTAAATTACTACAATAAAGAGATAATTTTATTTTTATTTTCACATTTCCCATGGTTTTACCATGGAAAAAAATTAGTTTACATATTACTCATGGTTTTGCCATGGGTAAGTTTTATATGTTTTTTATTTTCAATAACCCATGGATTTGCCATGGGTATTACTCA…
MtgAC135606_92115	CU182773.4	reverse complement	19252-20252	AGTTTGGGGTAATTAATTAAGAGCCGGTAACTATTCGTCATTTTTATCTATTAAGTGAGTAGAAACTTTGTGAATTAGTTAATGAGAACTTTAAGCTCTTTAAGACAATCGAGAGTTTAGCTCATTTATGTAGAACCTATACAAACTCTAGTCTTAAGAGAAATTCGAGTTTTACACTCATTTTCACAAACATTGAGAGAGGAAGAGAGAGATAGAAGAAATTGTACTTGCAGTGAGTACAATAATATAATATAGGGTTTTAGACCGTTAATGAGATGCCTTGAGAATGATCCCAAGAGTGGTATTTATAGCCTTTTGTGGGCTGGTTGTACCGTGGCTTAGGCCCTAAGCAATATGGGCTTCTGGGTTTATTCACCCAATTTTAGATGTTTCTAGAAG…
MtgCT963094_12322	CT963094.6	reverse complement	12317-13317	GATTTTTGTGGAAATAAACGAACTTTGGCAAAATGAGGAATTATGATTTGATAACTTGCAAATGGCTTATACTCATGATAACATGATGAAATAAGAATGAATCAATGAGTGACGGATGTATAATATGTTGGGTGTCATGATGTGGGTGATTGTCCGTCTATTATGTGAATTGTGCTTTAAGAAACAATGTTGTTTTCTTATGGTGATAATTGTTTGATGATTGTTGATGATGAATATGTAAAGGTGATTAATTGTTTAATAATTGTTGATGAATATGAAGAGTAAATTGGTGTTGTGCATTATTGAGTCAATACTTGACATCCATGTATTCATAAGTCTTATATGTGGAGAATACATACAGGGATCAATCAGTAAACATGTATATATTATATAATTTTA…
MtTC102850	CT963132.9	reverse complement	13214-14214	GGGCCATCGTGGCACGAAATTTCCAGTAGCTCCCTCAGAATCTTGCTTCAACAATCGTGGCGCGATGCTTCTCCATCGTGGCACGATTCTCCAGATTCCTGATTTTAAGTTAACTCTCACAAGACGGTTGCATACATCCATTGCAAAACAACATCTAAATGATTCCAAAGGTCGGACTCGCAAGCTTTGATGGCAGAAGCTGCTTGGATGGCTTGCTCGTCAGAAGATGGGATGATATGGTCGAACAAGTTGTGGATGCGTGCTTGCACCTTAAAGAGGGCGGACCATGAGAGATAGAGGTTAGATTCATTGTCTAACATCATTGGTATGATGGTTTTTGATGTTTACGGCAAAACACCAAAATTACTATAATATTAACAAAAGTATAATTTTTATATA…
MtTC102310	CU302335.1	reverse complement	106816-107816	TGAAATTGTTCTCCACTTCAAAGTTCACTTAGAATTTCTTAACAAAGCTTATATCTTAGGAATTCTAGAGTCTTTAGAGTCTGTATCTGATTTGTATTGTGAACACCACTGATTGTATATCAAGTGTTCAACCTCAAACATTTTTCTTTATAATTCTGTTTGAATTAAGAAGTCTCTTGCAGTTGTGCTTGAGCAATAGAAGTCTCTTGATTGTGTTCAGGAGCATAGGAAGTCTCCTGCAGTTGTGCTTGAGCAATTTTAAGTCTCTTACTAAGTTTAGTAGTGAGCATTTGTAATCAGATATTACATAGTGAACTCCCCTTGGAAGTGCAAGGGGGACAGGACTGACTTCCGGTTTGTGGAAGGAACCTGTATAAATTGCTTGTGTCTTTCTTCTCT…
MtgAC187465_131786	AC187465.3	reverse complement	131781-132781	TTGGCAAAGCAAGATCATATCACGTTAAAATGAATGTTGGAGTTTTTTATCCAAGGAAAAAAATAACAAAGTTGTGAAAATTAAAAATGAACTGATGTTGTATTAAGGTTCTACCATTAATGAAAACTGCACAATTTTCCGTGTCTTTTTAATTCTGAATTTTGGTTACAAAAGTCAAAACTGAATGCAAAACATGTTTAGGCTGTTTTGATTTTTTGCTTTTAAAAACCAGAAAATTGAATACAGTTTTTAAAAACAATATTACAGAACATTGTAATCAAGCAAGTTTTTAATTTTAAAATTTTTAAAAACTAAGAGTTTTCAAGAAGTGTTTCAGACAGACCCTAAGTTTTTTGGTTTTTTAATCCATTTTAGATTCTTCTAAAAAAAATTATCAAC…
MtgCU024876_135051	CU024876.6	reverse complement	135046-136046	TAGATTGTCATTCACAACAAATAGAGTTTCACAACAACATGTTTCAATTAGGATTACATCAAATTCATCTCAGACCTAATCAAGAGAATTAGCTAGACATGATAAAAGGAATAAACAGCGTAGTAAAGAAAATAAACCGGAGAAGATTCATGCACTCTTGTGATGATTCCTCTACGTGCTTATCTCCACCATGTGCCAAAACCTTATGCTTCCATCCACTTCTCTCTCTCGTGATGCGTGCGGCTCCTTTTCTTTTCCAAATCATGAATCACAAAACGTGAATCCTGTATATCCAAGCCTGCTAGCTTTCTTTATATAGGTCATGTAACCTAGTTCCTTTCTTTCTACACAAGCATGTTATTTACGGTCAACTCCTTAATCCTTCTCATTGATCCATTT…
MtBE999404	CT963129.16	reverse complement	3173-4173	TAAAGGTCACGGAGAGGTTTAGGTTCTGTTGAACACCCTGAAGACTTACATATTGTATTTCATTTCTATTTGGGATTATTCTGATTCATGGGGAAAGTAGTTGAATTATACCCCATCTGTTTGATAAACTATAAATTTAGTAGTGCTCAATGTATTCCATGTCGATTTTTATATTAACAAAGCTATATTACAATTCGGATTCGGCCTAGAAACAGGACAAATTCTGTACTAATAATAATAGAGTTATGAATAAATATTTTTTTTTTGCATTCTGTCAAGTATTCAAGCCTTTTTCATCCTTTTTGATATTCTAACAGTTCTTAGTTAGTAAAAAACCATTTGTTTTTTGTCACAATGCAATTTAAATTTAAAATGATATTAAAGGAACAGATTTGATAA…
MtgCU137655_123669	CU137655.2	reverse complement	123664-124664	AAGTACATAGATACTAAGATGTGCTCTTCAGCCCAAGAAAAAGGCACACCACGATGGAACACGATAAAATGGACAAGGAGAGGCACGTTGGAAAATGAAACAGGAGGAATGCAAATATACATGAAATCAAGTATATTGCATTCCTCCTGAGAACATATTTCAATTCATTATTATATGAATCAATTTTAAAATCAATTTTAGTTTACATTCAATTCAGTACCAAATTATTTTTTAAATCAATATGAATTATATAATTGATTTGAATGATAATGTATATAATAAATAAAAAAACAGATTCCTTCCTTCAAAAAAAAAAGAAAATGTATAATAAATCATGCAATTACAAAATTAAATACACATTCATTTTTTTTCAATGACTTTATCAGCAACATGAATTGA…
MtTC95365	AC161400.3	reverse complement	21702-22702	CATCTTTTCCTTTTCATCTTTTGAATGACTTGAAGAAAGCAAAGTAATTTGTTAAAAATAATATGGAGGAAAAAAAATAATGAAAAAGAGTAACTTGATACCTATTATATTGTTGATCTTCATTTCATCTTGTGTTTTTTTTTTATATTCACTTTTTCTGCAAAAATAAAGTAGAAGATGAGTTAGAGAGGATTGAGTTAAAAAAAAAATTAGAGTTTAGAAAAAATTACAGTTGAAGATGAGAAGGAAAGATGAGAGAAGTTAAGAGAAAAAAAATGAGAAAATAAGGAAAGATGGAATATAAAATGAATGAATGAACTTTTGAAATTTGAATTTTGAAATTGGTGAATAGTTGGTCAAAAAAGCACGAGGTAGCAATAATGGCATGGGTAGAAACGT…
MtAW775198	AC187464.2	reverse complement	110739-111739	TACCAAAATCCAATTCAAAAACACATACACATGAACTGATTTCAAAATTTTCCCAAAATCTAGTTCAAAAACACATCTATGTATACTAATTTCAAGAATAACAACACTATACCTAATTACCACATTCATATCAAAAATTAAAACAAAGAGAACGAAAATTACTCACAGCGATTGAAAATGATCCAGAGCGAGTTCGAAGATCGGCGGTCCGACGGTCGATGAAGGCGACGATTGAGATTGATACAGTTTGAACAAAATCGATACAGATTGATGTTGTGTTTGTTTTGACGGCAGAATGCACGCGCGCTTCAGCTTAAGCTTGAATATATAGCTTTTCAATATCACGTCCAAATTGCACGCAGAATCGATTGTGAGCTTGAGAACGATTAAGAGCAAAAT…
MtgCT967315_47035	CT967315.8	reverse complement	47030-48030	TCACACGTATTAAGAAATGTAATTAATATTGTGTGGAAAAGAGAAATTATGAGTTGTTTTACAAAATTATTCTTAATAAATGATATGGAAAAGATAAATGAAATAATTGAAAGAAGAGGGAGTAATTAATAGTTAAGGATATAATAGGAAAAGTAACATTAATATTTCATTGGTTTTGTAAAACGATAAATAATTTAGGACAATTTTTTTTTCCAAAGCGACATATAATTTGGGACGGAGGGAGTATTTCACAAGTAATCTTCAGTGTCTCAAGGTCGGCAAACAATTCTTTTCTATCAACTAGTTCTTCAATCAAAGAATTCATTATCCTTAAAGCTCTTAACTGCCACATTCATTCTCCAAAGACAAACATCATAAAGTATTTTATTGGATTTAAAC…
MtgCT967315_49858	CT967315.8	reverse complement	49853-50853	CCACATTGTATTGTCTTTAAAATCCTTATTGAACTCCATTGATCTTCATTCTTTTTCCTCCATAACTCAACGCTATTTTGATTTGCCGAATTACATAATTTCTTACTAAAATGACTCAAAACACGTATGGAGTTGTCGATTTTGGAAAACAGATCAAAATATTCCTTAAACTATGAGAACTCCTCCAAAATATCTCAAAAATGACCTCAAACTCAATTGAACTAACTCAAAACATAGCTAAAATTTAGTTGTGGTGACGTTCGTGCGAAATTGGTGATCAACTTTGACTTCGTCTATCAATAAGACTACGCTTCAAGAAGTAATAATTTGATCATTGATTCATGGTTATTTGTAATTATCCATCGAAAGGAAAAAAATTTAATTTTTTTTTTATTATAT…
MtTC108430	CT967315.8	reverse complement	57288-58288	GTACCGAAGTCGTTTAGGGTGCTTAACACCTTCCCTATTCGAAACCAACCCCCGAATCCAAAGTCTCGATAAGGGTTTTTACTCATTTTTTCCCTTCCCACGAATAAAAATTGAGAGTTCAAAGATTGACGATTCAAATCAATTAATGGTTTGATATCCGAAAATCAGGGAGCACAAACTCCATTGATCTTCGTTCATTTTTCCTCCATAACTCAATGTAATGTCTTGATTTGTCGAATTACATGATTTCTTTCTAAAATGATTCAAAACATATATGGAGTTACCGGTTTTGGGATGAAATAGAATTAAATGGACTCGAATGAAAACAATACAAAATATTTCTTAAACCATGAGAACTCCTCTAAAACATCTCTAAAATGACCTCAGACTCAACTGAAC…
MtgCR335164	CU013542.5	reverse complement	28650-29650	TTGTGTCTGGATTATTTGAAAGGAAAGGAACAATCACATTTTTCATCAGAGGACAAATCACATTTCACATATACTAAAACTTTATCAGAAAATGTTAAACTGTTATCTTTCCATTGGTTAAGGACAAATCTGCTTACTTTTGTCTTTAGCTATCATGAATGGCGGCGGCATCCTTTATCTTATATGAGTGTTGGTCTCTAACCCTCATGTTTCTTTTGTCTCACTACTTTGGTGCTTGTTTTTTTGGCATCTCTGACTAGACTTTATATTATTTTGTGATGATTCTCTTTTGCATATCTTGTGCGAGATGAATCGTCAGTCATAGTTTAAATCTCATTTTGCCTTATTAAAAAAAAAAGTTGCAAGTTATCAAAATAAAAAATATCATGATGCCGCCTC…
MtTC112176	CU013542.5	reverse complement	8060-9060	GTCAAGGTACCCCATAAAGTGGCACCAACCTAAAAAAATAAATTACACGTTCACACTCATGCATAACAACGGGTGTCTCCACCAATCCTGATAAGTATAAGCTAAAACCGCCTGTTTATATTTCAATCATAGGAATGAAGTTAGCTTGACCTGCTCAATGAGTCTTGACCGATCAAACATCATGTTTTTAAATAACGATTATTCCTCTCCTTCCAAATCACCCAAACAGTTGCAAATCAAATTACAGTTAAGAATAAAAAAGAAGTTCTTGGCATGCCTGCTATCTTAGTGAATTGATGAAAATGATGTCGAAGCTCACCAGACGGCACTGAATAATGCCTAACCACGTCCGCACACCAGACCACACTTGACTGAAAAAATTACAATGCAAAAAAAGGT…
MtgCT963074_107176	CT963074.7	reverse complement	107171-108171	AAGCAATAGTAACTTCAAGCTATTTGGTAAGAGATAGGGAAGTCATGGATAATGATACAAAAAAAGTGACACAACTATAGAGACCTTGCGTGTTATACTTTAATTTTGGATACCTTGAGTATCTTAATGAATTTTACTCCTTTACATTAGTCAGAACAATGTTTCCTTTCTTAGCAAAGAATAATTTCATGCATCATTCATAAAACCTTGAGTTAATGATGGTACAAAGGATCTTAGACCAAAGGCTCAAACTACAACATTGACTTCCACATAGTTTACCTTCATCTTAATACAGACCATTGTCTTTATCTATAACATAAGCTTCAACAAGTTCCAAAGCGTCAACAAGTAGTCAAGAGCGTTGAATGAAGTCCATAGCTTTGGCTTAGTCCATAGGCA…
MtBG580138	CT962507.6	reverse complement	50670-51670	AAAATCCGGAAAGATTCAGAGCCATTAATGTGGGTTTGGACGGTTACAACAACCACTAACACGTTTTCATTGACTGTATTAATGACCTAGGACTTCTTTTAGGCTATAAATAGGCTTCTATCTTCAACAAATACCTTCATTCTTCACTTCACCTCTTTTCTTACATTTTCTTCAAATGTTTTTTAGTTTTTTGGAGGTGTCGATGGTGTCATGGTCATTGTTGACCGTTCATAGGAACCCTGCAATTGCAATGCATTGCAGCTTGTCTGGGGTTCATATAACGGTCAACAGAGACCCTTGACATCAAAGAAAGACACAGAAAATTACATAACATCTGGTCCAGATGTCTGTTTCCGAAAATCACTAACAATCTAATCCGGATTATGTAATCCGGACCAG…
MtgCT963112_69183	CT963112.1	reverse complement	69178-70178	ATTGTGAGCTCTTATTCTCACATTCGTTTAATCTTTGTTGACATTTTTTTTCTCCACAAAACGGGTTCACTGAAGAAAAAATTCAACATACAATGAGTTTGAGATTTTTTTTTTTTCCAAAATTTTATATGTTGTTTGTTCAGATTGCATATTGTTATAGTTTTATTTTTAAGATTTTTCACTGCACACATTCTTCAACATGTACTTCAACAAGGTAGATTGGTAACATTTTCATTCTACTTTTATCAAAAGTTATATTTTGTAATGATATATTTTTCTCCCTTAGATTGTTGGGTTTTTGTGTTTATATCGATTTTAAGGTATCATCATTTCTTCTACATAAAGGATGGAGCTATCATAAAAAAGTTTCTTTCTTTCACTTTTTTCTACTGTTATTAG…
MtTC101238	CT030243.8	reverse complement	5945-6945	TTTGAACAAATCCCAAGATCTTTAATGGTTGATTGCGTGAATTCATGAATTTGTTACAAACTCGTAAAAACCATTCTAGAATTAAATCAATTAAGTTAGCAAATCAAACAGCATATTCCATCATATTAATAAATTAACTTGTTTGTTCCCATAAGCTTAGTTCTAAGGACAATACATAATATATGTAAGATCTGTGGATCGAACGTCAAACACCAAAAAAAATTAACTTGTCTCATCATGCTATCAAAATAAAGACATGTCCTATCGAGATATTCAAGGAGGAAAACTTGCAGATGACGTGTTCTATTAAAATTTTCAGAAGAATTTTTGAATATTCAAGGAGGACAGCTTCTTAATATAATACTCTCTCCGTCCTAAATTGTATGTCATTTTGAAGAA…
MtTC101084	AC147774.3	reverse complement	103693-104693	ACACGGAGCGGCCCGCCAACTTGTCAACTTTTTTTTTGTTAAATGGGTTTGAAAAAATTTAAAGTGTAGCGACCTAATAACTCAAATTTGTGTCATAAGCTTGTTTTTACCATAATTTTTTTTGTTGCCAACTTTATTTATAAAAAAACAATATATTTTTTGTAGCAACAAAATTGTTAAAAAAGTGAATTAAAGATTATTGTTGTGGTTGATGGATCGGCCGTCCACTAAAGAGGCGATGTGGGGTTTCAGACTCAACCATCTAATTGACTTGTTTCATCTCATCATGTTTTTGGTGGACTTAAGCAGGATGAGCCTAAATATAGGCGGACTTTGGTGTCCCTAATGAAATGACATGAATAATAATGTCACAAAAAAGCATGCAACAACAAAAATATG…
MtgCT030192_37193	CT030192.6	reverse complement	37188-38188	TGTGGCGAGCCTTCTCGTCATGACCTAGTTGCAGCTCGCTTGGCCACATCCTGAAATTATAATTTTGGATGCTTTTTTCCTATCTTCAATTTGAGCTCACTATGGAGAGCTTAGTTACATTTTTTTCTTCCTTATTTGATCTTTAAGTCCCTTGGCAAAGTAAATTCCTACATAAATGGTTTGTATTAGACATAAAAAAACATAAAGTAGCATTTACCTTTTTTTTTTGGAGCTTTTGATGAGATAACTTGTAAAACAAGTAACTAAAATGCCTAAAATATATATGCTAATTAACTAATTTATGGCACTTATCAACATCCAATGCCGAATTATAACTCACATTTGATATATTAACATATCTCCATTAAGTATAAGACTTTCAGTGTCTGTGATACACCA…
MtTC102862	CT030211.4	reverse complement	18937-19937	CTACTAAATGAGTAACAATTTTTAAGTGTTGCAAGTTTTACTCTCAAATGTTACTGAAATCATTTAGTAACACGGGCTTTACATAACATTTGTCAAATGTTACAAGATCTAAATAGTAACAATTGTTTTTGATTTAATTACAATTTTGAAGTGTTACTAAATCTTATATATGTAGTAGTGTGACCAAAGACATTGGCCAAATTATGTTGATCAAATATCTTAAAATCGAGTAATTATCCAAACAATTTAAAGAATTGAATCAGACATGACCTAGCCGCCTTTTAATATATCTCTTAAGTAAATAAAATCAATCTAGTTGTTAAGTACAACGTCCTTTGTGTTTACCCTGATTTTTGGTAAACAACCGTTGTTTTAAAATTAATTGTTTGCAAGATCAGC…
MtgCT009558_80876	CT009558.5	reverse complement	80871-81871	TGAGCAATTATGTCCACCATACCAGCCCGATCCGAAGCGGCTAGCTCTTCATGCTCGTCTTCACCACAAGCAGTGGCATACTTCAAAGCATGCTCCAATTTCTTCTCTCCCCTTCAAGGGACTGCTGTTTAACTTTGAGGTCACCGATTTTCTGGAGGTCCACCTCATCCTGTTTCTCCAAGGACTCGATCTTCTTGTCCTTCTCAGTCACCAAACCTACTTGAACTTCATGCTTGTCCTTGTAGTCGGTGAAGTCAGTTTCGAGCTTAGTCACCAAATCTCTCTTGTCCTTGAGAAGGCCATCTACCCGAGCCTTATCTTCATTTTCAACGTTGTTTAGAGCAATGTCTATCACAATATAGTGGGACTTTCAGCAGTCCCCAAGTTTAGATTATATCT…
MtTC104456	CR954192.2	reverse complement	74243-75243	GATATTGTGTTAACATGTAATGTTAATTGTTGTTATGTGTTATATGCTTATGTTGTTAATGTCATGATTGAGTGAATTTAATTTATTTTACTTTTCTGATATTAGATATTAGAAAATGATGATTCACCTTTATTCTTGTGTCTACTTGTACGTCGTTATGCAGGTAGATGATAAGATAGTAGCCGAGGAAGAAATCGAGATCGAAGATACGAAGTGATTGACATGACATATTGCATTAGATAGTTAATGTTATTCCTGTTTATTTCATCCATATATTATTGGTTGACTAATATTTTGATATGACGTTGAATCAAATCTACAAATCAACTTTAAAAAAATACTAAACTAAATTTATAAAAATAAAAAATAAAAAAATAAAAAAAACGAGCTTCACTTAAT…
MtgCR932966_76484	CR932966.2	reverse complement	76479-77479	TGATTACGACAACAACGTGATTGTAGGGAATTTGATTTTGATGTATAGTTAGGTGTTGTATGAATTTACCACCATCGTGGTACTATCGACTATGCAAAGCAAGCTATAATTGGTGGTTTTTGTGTGGCGGGCTTACGGACGAGAGACACATTTACGTTTTCTTCCCTCTTCATGGATACTAACTATTAATCTATATGAGTTGAGATAAATACTAACTAGTAGAACAAGGTATTGATTTGAGAAAAGAACTAGTAAAACTTTGTTAATAGTTTCAAAAGAGATACCTATTATTGAGAGAACAAATAAAAATTTGTTCAAGAAAAAGGATTTGGGATATCAAAGTTACAAGTGAAGTCATGACCCTAACAATTCTCTCAATTGAATTTCTAATGGAGTGAC…
MtgCR932966_79795	CR932966.2	reverse complement	79790-80790	AGCCATTTGCACTGAACTGACAGCGTTACTGTTGCTGCAGAATTTATCATGACAGTAGCTGCAAAATCTGCCATGACAGCTAGTGGTGACCTGCAGGTGTCAGGTGCCACTGCATCCCCTAACTCTACTATAATTATCATATTATGCATGATATGTCCAACGGAACATTGTTGTTGCAGTGGATTGACGAGTTTGGAAACCCCCCAAGGGCGTATGTTTGATCCTCGTTAGCTTCTTTTTTTATATTATCCATTGTATTATTAATACTTTACTCAAAAAAAGAGGTTCCAATGGGAATTGAACCACATTCTCTATGGTAGTTTCAGGAAAATAAACCACTAGGCTAATTCATAATTTTGTCAATAACTTAAAACGGATTTATATATATTCTAAACATAT…
MtBE999118	CR932039.2	reverse complement	16404-17404	GGATCAAGATGCTTATAGAAGTGACTTTTATCAAGGGACTTCATCACCCCGCAAAATCTAAAACTACACCGTTTAGACTCATTTTAAATTTTAATTTTTTTTTATATTCTCAGAAAAAAAAATTTGCATTAGCTTTATTTGATTTTTAGAGTTTGGGTGGTATTTTTATATTTTTTATTTTATTTGACAGGTTTTATCATTCTCTTTACTTTGTTTTTGGTTGTTTTTAAAAACAAAAATTAAAACTGCTGAAATGGTAGAGATTATGATTGTTGTTTATATATAAACATATTTCAGATTATATAATCCAAAATTCCATAATAGAAACGTTCGAATTATATAATTTCAACAAGGATATATAATTTTGTAAAATAAAAATAAAAATAGGACGTTTGATAA…
MtgAC146853_17001	CU570763.4	forward	10212-11212	GTTTAGGTCTCCAAAAAATCCCCCTAAGCTTCTGATCGCATCTGGCTTTTATAGACAAAGAATTAGGGTTTCAGAAAAGCCCACCATCGTGCCACGTTTCGAGACCATCGTGGAACGATTTGCTCATTAATCCTACGTGGCAGCAAATTTACTCCACCATCGTGGCACGTTACACATCCATCGTGCCACGATTTTTCCAGCATCTTCAGGTAAATTTCACGCTTCAAACGTGCCACGATTCAGGTCCATCGTGCGACGATTTCTCCAGTAGCTAAATTCTTGCATTCTTCTCCAATTTGTGCAAAACTTCTCTTTTATGAATCTTGAGATGATTTAACCATGTATACAAGCAATTGACTCTCTAAATGCCATATAAATATCATAAAAAGACCATAAAAA…
MtTC109396	CU570763.4	forward	19092-20092	GCTTTTAGCTGATAAGCTAGCTGGTAACTTATAGCTGATAAGCTAGCAGATAATTTTTAGCTGATAAGCTAACTGAAGTGTTTGGTAAAAATAGCGGTTCAACTAGCTGATAAATGTAAAATGACATAAATGGTATTATTAATTCATAATAAAAATTATATCATTAATTTAAGTATTTGTAATTTTTTAAACTAATTTTTCTTTAAAAAAATACTTTAAATTTATTAATTTAATATATCCTATGTATTATAAATTAAATTAAATTTTATTCACTAAAATTTTATCTTATATTTATTATCATTTAAGTGTTTCCACTTTATAAAGAAAATAACATTTACCTCAACAACAAAAAAAAAGTTAGCACTAATAGAGTAATACTAATAACAGAGAATAAAGAAA…
MtMNC5019124	CU570763.4	forward	28622-29622	AAATAATAATAATAATAATAATAATAATAATAATAATAATAATAATAATAATAATAATAATAATAATAATAATAATAATAATAATATACAGCGTGACAATTTATATAACTAATGCTTTTTTTTTGTGATGAAACTAAATTTCTTTCTCTATAGGGGTTTGATTTCTGTGTTTAAAAGAAAATTTGAGGTGGATACAACATTAATTCATGATATTTGGAGATATATTTGTGTAGAAATTTTTTTGATTCAATGAAGATGATGAAGATTCAAAGGAAGAAGATGATGAACATCTTCATCATATTTCTGAATTTGTTTCATTTTTAATAAAAAAGATATTTTAAAAAATAAAATTATGTATTTTTTTAATAAAAAAATTAGAAAAAGGATGTATATGTGCTT…
MtTC100321	CU570967.5	forward	32599-33699	GTCCTCTATTTAAATTAATTGTTATATATTATAAACCTGATATAGCATAGCCTATATAGGGCTCACATGAAGCGATCACAATCGATAAAACTATATTCTATAGCTAACGGTTGATCCTACAATACGCTCAATCAATGCAAAAATATGTTGTCACCTATTGGGTTCATATTTCTATAAATAACTTTGCCACGGCCAAACAGTATTATTTCTCTTTTGTGTTTTTTTCTTTTTATATCATGAAAGGTCAAAATAATGGATATTTGTTAAAATAAAATAGCATGAATCCTTATCATTGATGAGTTTTTTATATGACCTCCTTACTAAGCATGATAAAGAAACAAATTGAACACATTGATGCATTTAAGAGATATTTAATAATTATTCTAATTTTAAAAAGTA…
MtTC100325	CU570967.5	forward	40421-41421	TCTATTTAAATTAATTGTTATATATTATAAACCTGATATAGCATAGCCTATATAGGGCTCACATGAAGCGATCACAATCGATAAAACTATATTCTATAGCTAACGGTTGATCCTACAATACGCTCAATCAATGCAAAAATATGTTGTCACCTATTGGGTTCATATTTCTATAAATAACTTTGCCACGGCCAAACAGTATTATTTCTCTTTTGTGTTTTTTTCTTTTTATATCATGAAAGGTCAAAATAATGGATATTTGTTAAAATAAAATAGCATGAATCCTTATCATTGATGAGTTTTTTATATGACCTCCTTACTAAGCATGATAAAGAAACAAATTGAACACATTGATGCATTTAAGAGATATTTAATAATTATTCTAATTTTAAAAAGTATCTA…
MtTC100329	CU570967.5	forward	53505-54505	TTTCCATTAACAAACAAGAAGAAACCAGAATCATTAAATTGCAAGAAATTTCGATTATATTCATGAAGGCATCAATGTTTAAACTGATATAGCAAGCCTATATAGGGCTCACATGAAGCAATCACAATCAATAAATAATATTGTATAGCTAACATTGATCGCACAATACGTTCAATAAATACTTTGCCACGGCCAAACAATATTATTTCTCTTTTGTGTTTTTTTACTTTCTTATCATGAAAGTTCAAAATAATGGATATTTGGTAAAATAAAATAGAACAAATTCTTATGATTGAGGAGTTTTTTATATGACCTCCTTACTAAGCATGATAAAGAAATAAATTGAACACATTGATGCATTTAAGAGATATTTAATAATTATCCTAATTTTAAAAAGGT…
MtgCR332820	CU570967.5	forward	58065-59065	GTTAATCAAGTTCCATTTCTTTATTTAACATTTTGATTTATTTTTAATAAACTTGGTTCATGTTGATGCAAAAGAATTGATAAAAAATAAAAAAATAAAAAAAAAACATTGATACAAGAGAATATACCCATTATTTTGTTTTGTTACATATTGTTTGCTAGCTGACTTAAAAAGAAAATATTTAATCAAAGTTGTTGAATGTATTTGTTTATGCAAATTTTAATTATGTTAGTAGTAAATTAAGTTACTTAAAGTATAATTTAGTCTCTAAGTGAGACTATAACACATTATTTATTAACCATTGATACACAATATTAATATATGTCTATTTTTTTTTTGAAACATTTATTATATGTCTAATTGATACTGTAATTTTGTTTTTAAATGCTGCTACAACTA…
MtTC102778	AC157982.26	forward	98448-99448	AGTTTCTATATAAAGCCAACACAATTCAACCCCTCTTCTTGTGTTTTTCTCACCTTCATTGCGACTGACAAGTTCAGTCATCATGCACATAACCTAAAGTGTCTATTAAAACAAAAAGTCAAACCATATGCCATCAGTAAGTACTTTGTTTGAATCCTCCAAGTGTCAAGAGAGGATAAATCTATTAATACTTAAAATTCCTCGCCTCAAGAAAAAAGACAACTACTTAGAAGGCTACTATTACGAACCAATCCAAGGCTCAATTATCATAACCTAAAGTCTATTTTACCAACTTAGGCCCATCAAGGCACCCATATAAAGTTGTGTACCACATGAACTCTTAATGAGTCGTGATATACAAGAAAACACGTTAAGATCTGATCAATCGGTCATTTGACG…
MtgAC152177_77001	AC152404.21	forward	57597-58697	CCTTGCATTACAAAATTAGACAAAAATACTTGATTTCAAATTACCTAGCTCAGAATGCAAGATATTCAGGTTTGTGAAAAATGGGGGTTTTCTCTTTTGAAATAGATTCCAAAACTCGTCTAAAATACCTTACACTCAATCCATTAACTCAAATTCATGGCATACATAATAGACATCAAGTATCAAGCACAAACAAAGCATTATAAAAATTGGGGTGTAAAACTTCTTGTATTTATGTGTATTAATTTCACAATGTAACCTTTCAAATATTACGCATAACCTAAAAACAGATACTTATCCAAGTAAATATATAAATAAAATGTTTAATTTATGAGGGATCAGATAGCTTAATTGGTTTGAGATATGGGTAGAAGGAGTTGAAGATTTTAGGTTCAAATT…
MtTC104756	AC123573.49	forward	94839-95839	TACTTCTTTATATGTGTCGAATATAATCGATCATTTTTATTTTGTAATGTTAATATTATAATATATTTATATTTTATTTTTCATCAAACTATTATTTTTCATTTTTTCTATTTGACTTGTCAAAAAAAAAATCAAACTATTATTTTTTTCGTGTATTTGTAATATTAATATTAACAAAAAATATTACATGTTGCATTTTGGATATCCGAAAACTAATCCAAAATAAATCGCATACATTTGGATCATATGAGATTGGATTTTTTTAGAATATTCATCCAAACCAAACTGCACCACATGCGATTTTAATTTTTTAATCGGATGACTTTTTACATCAAAACCGATCCAAACCCCACCGCAAATACCCTACTTTTAATAAATACATAAAGTTATTATCATATC…
MtTC98459	AC169979.24	forward	58773-59773	CTTTGGTCTTCTTCTCTTCTTTGTGTTCTTCTCGCCGTTGTTTTTCTTACTTTTGGCTTGTATTTAATTGTTCCATACACTTTGTTTTTGGTTGCTTGATTATCCCTTGCTCCACACATCAAGTTGTTATTGGTGTGATTATTGATCAGATTCACAACAATTGGCGTCCACCGTGGGGCAAGGATCGAAGGATAATTAAGTACCATGGGTTCAAAGTGGGATATCGAGAAGTTTACCGGATAATTAAGTACCATGAGTTCAAAGTGGCGCCCACCTATTTAATGTAATTTAACCTATATATTAACTTTGATTTAAAATTTTGTCAATAGAAAAATAGTCATCCTATTCATATGCTATTTTTTTATCTATAAGTAAATGTGTTGTCACATCTTTGATTTG…
MtgAC157374_44001	AC157374.4	forward	79544-80544	TTAATTAGACTATAGACATAAACTAACGATAGTTGTTACTTAATTTGGAATTCATAAACCTTCGAGGGTTGTGGTGGGCTTCACCGAGACATTGAAGGGTGGTAATCCTTGAAGAAATTTATCGACCAATGCATTGGCCTAATTATTATGATCAAATGTATTTAAATCGAATAATCAATAGGATTGTAATAATAGATTATAGTTAACTAAACAATTCAACGAATAATATCTGACATGACTTGGTCTCTCTCTCAACGAATTAAAATAAACCAATTTTCCCCAAAAAAAAAGTCCATTTTTCAAAACAAAATCTTAATCGTATTCACAATAGTGATGTTCAAACTAGACAATTTTGTATGGAGATGAACCTTTTAGATATACTAGTGCACTTGTTAGTAT…
MtgAC139747_16816	AC139747.17	forward	15817-16817	AAATTAAATCTTATTAACCAAAAGCATCGACGAAATTAAATTTAATGTTTTTGAATTTTTATTACTCATAACGAAGAATATTGAGTATTTTTATGAGAAAATGTTAAAAATTTAATATAATTTTTTTTTTTTGTCAAGTAGTCTAGTAGCTAGAGATCACACAATTTAATTGTGGAGAAATGGGGTGTCTGGGGTTCGAACCCCGACCCCTGCATATAATATGCAATATTCCTACCAATTAAGCTAAGCTCACCGGGATTAATATGATTTCTATAAACAATGAAATTATGTTTTTTCTTATGAAATGATGTTTTTCTAAAATATAAACCTTGATAAATAACTCTTTATTTTATAAAATGATCGTTAATTTATCAATTTATTAAGCAAGAGTACCTACCT…
MtgAC147472_94742	AC147472.18	forward	93742-94742	TTGTGAACGGACCGTGATGGGTTGGACCATTCTTGTTAGTCAGCCCATTTGAGAGGTCCCTGTCTCCACTGATGAGTATATAAGCTAACTATCCCATTATGTTAGCCACACTGTAAACTGAAAGAATGCTCGATAAGTAAGGCGGCAGAAGAGCTCTCAAAACCATTCTCAAAAGTCACTTCCAATTCTTCATGATCTCCTTCAACCATACAAGGTACACGGTTATATGTCAATATACTAATTAATAACATGCTATATTTCATATCTATAAATTTGATTATTTGTTTAAAATTCTTCATCTAACTCATCTTTACAAAGTTGATTTGTGTAAGATGATGGATGTCCCTGTTTATAAACTCTAATGAAGTGTTTTCCTTACTAAATGTTGGATTTTAGTTT…
MtTC97746	AC146307.24	forward	68198-69198	TCAAGGAGCACCAAATTCAAGGGCTACTTGGAGTTTGGGGGAGTGTTTGCATAGAAGTTGAAGAATTAAGTTTAATTTCAAGAAACTCTTGTAAACACATTATAATCAACATTTGTTACTTAGTGGATGACCTTGGTGAAGGTGTACTTCATCAAGAAGAGTAGACGTAGCTCTAGCGATGACGAGAAAGAGCGAACTACTATAAAAATATCGGTGTTATCTCTATTCCCTATCCTCTTTACTTTTTACTATTGCATGTGATTAATTGAATAATTGTTAAGACAATTGCTAGTGTTGATCTAAGTTATTTTTCATTGAAAAATAATCTAATTGATTGAATTAGGTTTCAAATAATTTGCTTAGATCAATTGATTGCAAAATCTATTCAACTCTTTAATT…
MtTC110524	AC174340.15	forward	54799-55799	ATTATTGTTCGTAATTTGTACACATTAGCATAATCAAAATATTTTGTAAGCGTTTCTTCAAATGCAAGTAATTTTAATTTATTTCATTCGAATTTTTCAAGATAAGATATAAATGTCATCTCTCAATTGAAATGAAAAAGTTTCTAATCTTATTACAAAAATTGGGACATTAAGGAAAGCGAGACCTAAATTTGCTTGCAGAAAACATTGCAGGGATCATTGTTTAAAGGAGTTAAAAACATAAAACAATGTATTTTTACAGACCAAAAACTTATTTAACACTTTGATTAACTCATGCAATTGTCAACCAAGTGATTTGACTCTAATGGTTAAATAGCGTCCCTATGATGAATTGTTCGTGACAATTCAGGTTCGATTCCCGATTGAAACAATTCTTAG…
MtTC96869	AC174348.18	forward	107553-108553	ATTCCTAATTAACTCCCCACACTCCAAAATAATTCTATTTCTTATAATATTCTCATTATATTAAAATAAATCATATAATAAAATAATACACACCACATAAATCACACATATTATTTAAAAACACCTAAAAGACTCTAAATAATTCTAAAATAAATAAAATAACGACTAGGGCGTTACACACGTGGTCAGAAGAAGGCAAATAATACTATCAGAACTTGAAAGCGACATTCCATCAAAAAAGACAAAATTGGTCAGAGTCACCCAGACTATTGATGTGTCCTCAAGAACAAAACTTGTTTTCATGAGTCTTTAAAACATCTCTTGATCAGAGCTTTGATTTTCTGTTGACCTTTCTTTATATCATTCTCTAAGTTTTCAGAAGTTTCCAATGCTTCTCTT…
MtBG580142	AC150445.32	forward	8302-9302	AAGAAAAGAAAAAACGAGTTGCAAACCAAGACCCATTATCGGTTGACTATTTACGTGTTTCTAATTCTATTTAGTCTTTGATTTAATCTTTCCATTGTTGTTTCAATCTTCATCCTCAAATCCGAATATGTTTGAGAATGAACAATGACTTCTTTTAATTCATACCCATACTCTGTATTTGAATTTTGTTGATGACATCATTGAATTGACTATCAATGGTGAATTCAATAATGGAGGGTTGTCTTTTGCCATTACTTTTTGTCTTCCCACTTGTAATTCAAGAATGTCTATTTAATGTTAAGAAGAAATTCTCTAAGAAATTACTATAAGGAAATTTAATGATGTTAATATAAAAGGGATATGTTTGTCTATTTGATGGAACTTATGTATAAATTTTGA…
MtgAC122165_26356	AC122165.40	forward	25356-26356	TCGCATTCATTCTTCAAGGTTATCTGGTTTGCTTGTGTCTGGATTATATGGAAGGAACAGAACAACCGTGTGTCAACAATACGACATCCGATCCTGACACCATTCTTGAAAAAGTGAAGCTGAATTCTTATTTGTGGTTGAAGACAAACTTGTTGTCCTTCACTTTTGCTTATCATGATTGGTGTCGACACCCTCTTACTTGTATGGGTGTTGTAGTTTAATTACTTCATCACTTTTTACTGTTTTTTGACGGTGCTCGCTTTTTAGGCATCGATGACATTGTATATGTTCTTTGGTGATTCTCTCGTTGAATGTCTTGTGCACGGTGAATCACTTTTAGATTTATAATATATCTCATTTTTGTTTATTAAAAAAAATTACCAACAAAAAAGAATGAAA…
MtBE124548	AC122165.40	forward	36770-37770	TATATTCGTGAAAATTCGAGTGAAAATCTCTCACGACATATATCATAGCTGTTTTTTTTATTCAATGGTTTTGTCAAAAAAAAAAAAAAAATAACACAAAACGTTACACTTTGTGCTTAAACATATTCTTAGGATGCATTTGATTCGCTAAAAAATGAAAGACAGGACAGAACAATTTTAGTTGTCCAGTGTTTGATTTGTAAAACTGTTTCAGTACAGGACAAACTGGAGGCAATAAACAGGACAAAAACTCATATTTTTGTCCCTCACCAAACCACAACACAACTTTTTGTCTCACGTACAAATTGTCTAAAATACTAAAATAACATTTTGTCCCCCAAAAATCGTATAAAACATAAAATTACTCAATGCCATAAAATATTTGTCATGTGTTGTTCT…
MtgAC142143_112588	AC174356.5	forward	28114-29114	TTGGATAAGTCTAATGACATAATCCTAATCAAACCAAACCATAAACCTTAGTTTTATATAAATCTACTTTCTAATCTAATTTCACAGGTTTTATAATGAATTAGCAATTAGTAAGCTAGGAAGCGAACACGGAGGGTTTAGCACTTGTTAATTCATCATCACAAATATTAGGCGAAGGATCGAAAGATGAAGTTTTAATATTGGAACAAGTGAAATTAGAAAAGGGTTGCGAAACATGAGAATAGTCTAGCAAACCTTGAGACATATAAAGTTTTGTTCTTCAAGGATTCTAATAGCAATCAACCATGAGAATAGGCGTGGTTGCAAGAAGAACACACTCACTGAGACCGAAAGGAGATGTGATAGGCTAAAGAGAAACTTGTCTTTAGAAAGTAGGTC…
MtgAC142143_84524	AC174356.5	forward	50-1050	ACCTTCCACGAAGGTTTCTCTTACACACATTGACCCCCTATTCATAAATTGGCTGAGTAATACGAATAGAGAGAGAGAGAGAGTCTCACCACGGATTGTAGGTTGTGGTATATTGTCGTTGGTAGCTTTGCCATGCGATGCAACAAGTGCTTGTGCAAAGGACCGCGGTGGTGGTTGTGGTGCTGGAACCGCCGTTGTGGACGGCAGTGCCATGGGAGATGGTGCAGCTTTGGAGGATGCAGCTGCCGGCAATAACAACTCTGCCTGCTAGTCGAACGGCATAGCAGAAAGTCTGTCCGTAAGTGATCAATCAAATCACGTAACTTCAATCAACAGAATTGGATGGCAAAGTTGCTTATGTGAATATTCCAAATTGATTTTTCGACACAAATCAACAAA…
MtgAC135317_147001	AC122725.30	forward	4889-5889	TGGGTCGGGTAATAGGGTGGGTATGGTTTCAAAAAATGAAAAATCTATAAAAATAAATGGGTTTCGGGTAAAACCAGACTCATATCCAAAAAATTCACGTACTCATTATCCAATCCAACCCATAAATTAGCAGGTTTGCCCAATCCGATCCAATGGTATAACAGGTGATTATTTTACCTCACTCAAACCGGAGTACCCTATATGGTTCGAGTTTTGGGTTTGGTCAAACACAACTCAAACCGAACCTACGTACACCCCTAGCTCACGCCTTCTCTATTAGATTCAAAATTGTTTATGACTTTTATTTAATTTTGGATTTAAAATATTCTGTTGATTTTCGAGTTCAATTCTGGTTTAAGATCACCATTTTTAGTACTTTTCAAATTTTTGTGATAAACA…
MtgAC135317_144001	AC122725.30	forward	7270-8270	GGTGATTTTGTTGTACCTAGAGTAAGAATCCATAAATGATAATAACTTAAAACTAAATGAATTATCTACTAACTTATCAATGTTAGAGAGGATCCACATCATTAAGAAATATCATATTAACATTAGTATAGTCAACACACATAATCCATCTTTCAAGGTGTTGCAGTTGGAGATCCCTATGCACCCTTTCATTTGCTTAAAAAAAATCTACAAAAACTAAATGTGTATTGATTTTCCTATTTTTCCCAAGGATATGTAAAATAAATAAATAAAAAATCATCTCCCTTATCAAATTAAATATAAAAACATTTACTTATCTCATATTTAATGTAAATGATTATTGTTTATGTCTATTATTTCATTTTGTATAAAATAAATACTATTAAAAGTATTATAATT…
MtgAC136505_27430	AC136505.41	forward	26430-27430	CTACAAGTTAGTGAATTTGGAAAAAGGATCATGGTTTCAAACCATATAACATTGCACGTGATTCCACCCATGAACTTTAGGTTTATGATTTGAGATTTCTCGCCATTGAAATGATCCGTGAATCGTTCAAGGTACTCATTAACTTCCTCGATCTAACTAAGAAGGTTTAATACTTTTGTGTTGTTGGTTGTAAATTGGGATCTCAGATAGTCATTACTATCTCAAATACATGGAAGGGTGCTTACAAACCGGATAAGTCCCGCATATTAAGGAATAGTCTTCTAGATAGTGCTTCTAGTTGGTGAAGTCGTTCCCCCAATATGAGAAACAATTGGAAAAGTCTAATATCTTATAAAATACATGCTTCATTTACCACGAGGTTGACTTAAGGGGTAGTTT…
MtBG583878	AC130200.30	forward	7371-8371	AGAGTTCCTGAATTTATCCTAAAGGTTCCCTCATCTATTAATCTTAGAAGTACATCAGCATACTCTTCCTCTTGGTAGTTCTACAAACAGGCAACCCTATCTTGTCTATCTTACCAAGGATAAAAGGGTAATTCTACTATTCTAGGTGCGCCGGTTCAGTCACAATGTTCCTTGTTAAGACAATTTCCCTAATTCTAGGTGCGCAAAAATCAATTATTTTCCGAAACTAACATGCCTGGGGCGCTCATACCACACCCAAAGGGTGCCTAGATGTTATTTTGTGTGCATGGGTGCATGAAAACCACCTAGGGGCGCATGAGTGTTTTTCTGCGTGCCCGAAACGCATGGTTCACACCTAGGGGTGCAATAGTGCAATTTCTCGCATGTAATCGCTTGTTT…
MtgAC139670_14184	AC150566.16	forward	105400-106400	AAGGGGGATAAGAAGAAATGTGTGAAATTTGTGATTTTTGAGACCAAAGACCTCTATTTATAGAGTTTGGAGAGTATTTTTTTTTCTTCAAGAAACTAAATTAGCACATCCAAATTGACACCAGGGTGAATCAAACCTGAGACCTCGAGAGGTATTAAAAGAATTTGGAGAGTATTAAAAGACACACGATTTATTTTGACTCTAATTACATCTCACCAACTGAGCTTCAATCTAACTCTCAAGACACAAAATAAAAAGCCTTAGAAACAAATAAAATCATTTTGTCACTAATAAAATTTACTGACGCATGACAATTTATTTTCCGTCGGAGTTCTCAATCTAGAACTTAAAAATGTAGAGATTCACAAAATCTTGCTAAAGATGACATATAAAGTCTCT…
MtMNC5019524	AC124956.29	forward	108622-109622	TACACCCTGTAATATTTTTTTTTTAGATTTACCCCCTGTAAAATATTTTTGTTTTGATTTACCCCCTAATAGGTCATTCAAAAACCAATTTTTTTATTTTTTTCTTCATAAATTCTGGTTTTTGAATGACCTATTAAGGGGGTAAATCAAAACAAAAATATTTTACAGGGGGTAAATCAAAAAAATATTTTACAGGGTGTAAATCAAAAAAATATTTTACAGGGGGTAAATCAAAAAAATATTTTACAGGGTGTAAAACCCCCAGAAATATACACACAAGTTAATATTAATAGATATTATATCTTTCAAAAAATTAATAGATATTATAGACTCTTTTATGACTAAAATATTTAATATCCATTAAAAAAAATTATAATTATTGAGTTTAACTATATATTG…
MtTC94694	AC124956.29	forward	73336-74336	GCAATCTTTATCTTATGGGTTAATAGTGTTTTACCCCCCTGTAATATAGATCATTTTTGGTTTTACACCCTGTAATATTTTTTTTTGGATTTACCCGCTGTAAAATATTTTTGTTTTTATTTACCCACTAATAGGTCATTCAAAAATCAATTTTTAATTTTTTTTCTTCAGAAATTCTGGTTTTTGAATGACCTATTAAGGGGGTAAATCAAAACAAAAATATTTTACAGGGGGGTAAATCAAAAAATATATTTTACAGGGTGTAAAACCCCTGAAATATACACACATGTTAGCGCAGTACCGTGCCCGTCTTTCCGCTAGTATGATATTATATCTTTCAAAAACTTAATAGATATTATAGACTCTTCTATGACTAAAATATTTAATATCCATTACAAA…
MtgAC148359_10020	AC148359.37	forward	9020-10020	ATGAAAGAACCATGATAGGGTGGTGATCATAATGCTCTCAAAATCCATGTAATTTATATACACTAACAATACAATTTTTTCTGCACGCACATTCAATTAATCAAATCACTCCTCGATGTCACATTTTTAGTTTACTTCCTGAAATATATCTACAAACATCTATTTGGTACGAATTTATTGGATGCTTGTGTAAAGAAAGTTTACACTACCAAGGCATAGAAATTACTCTCTAATAAATAACTATATTATTAGCCTTCTTTAAATTATATTGCTTTTGTATATTATTAGGGAACTTCTACGGTACACTCACAAAATGAGGTGTACCGGTACTCTTGCTTCATAATTTTATAAATTAACGATAATTTTTTATATAATAAATAGTTATTTATCAATATTTAT…
MtBE997678	AC146756.17	forward	111613-112613	ATAATGATACTACAAGGCAAAATCTCAATCCCAATAATATTAGGTTTCTAAATCATATAATATTAGGCTGTGATACCACATGTAAAAATTAATTCATCAAGATCGAGTTTATTATATGAAATTTGAACACACTTACTTGGAAATCATGATTACCGAATTCGCCGAGATGAGACAAAGTCTTCCTTTGCCTTTCACATGCTTCAGAACTTAGGGTTTTCGATGGGGCAAACCACTAATAAGCATAATTGTTAGAGTGATGGCAAAGGGACCTAGCCTCTCTATTTATAACCGTGCAACTCTAGGTACCACCCATCATGAACCCTAATGTTCGGGCCTACACCTTGTTTCTACACAAATGTGTACAAATACCCATTATCTATTGATCACTCTTATTAGGGT…
MtgCR324984	AC152422.15	forward	21666-22666	AAAAAAAATCAATTGTTAGGTCACTTTTCTGAAATTTATCTTTAAAGGAAAAATAGGAGGTCAAAAAATACGAAGAATCTCAAATTATATGATAGAATCTATGTTTTTTGTACCGGTTTATTTTTTAGACTTCACATATATAATATGATCCATTTGAACAATTAACCATTCTTTAAACTAATGAAAGATATTTTTAAAATGGTCGATATAATTGAAACCCCAAATTTCTTCATATGAGTTGTCTCCCACGAAGCATGTCTTTAACGTCATTGGCTTTACTCATCTACCACTCCAAAATAAACAAAGAACACATAATCCCTCTTCTTGTTCTTTAGATGAAATTGGTGAACAATGCTTATACATTATTTATAACTTTGTCAATCTCTTAGCCTTTTCTCT…
MtgAC135604_92330	AC135604.29	forward	91330-92330	TCAAATATGTATCATATATATGTATTTGATAGTTGGCTTTCATCATATGTACGGACTTGTATTGATTTATATATTCATTCGAAAGAAATTCTGCTATAATTTTAATGTATCAAATACTAAGTTAATGTACATGCTAAATATTCTAGATAAATTTAGTATGGGGTGTCACATTTCCATTGTAACCATGAGACTCTTCTTCACTTTGTTTTTGAAGCTTTCCTTCTTGGATTTGTAATTTTGAAGAACTGGACAATTAGCTTTGATGTGGCCAGACCTCTTGTAGTGAAAGTAGTTTTTTGGTTCTTCCATATTCTCTCTGAAGCTTCAACCCCTGGAGGAAAAATCACCTTTTCTAGGAGATCGACGTCTTTGCTTCCATAGTTATTGAACTCTTCTGGT…
MtgAC142143_42814	AC142143.29	forward	41814-42814	ATATTATCGATATTTTTTATTCATATATATAAATTTAAAATTTAAATCAAATAAATAAATACATTAGCTTAATTTAATAAGGCTCAAGCCTATATATTTTTTTGAACAAGCCAAAATAATAAGCCTATATTAATGTGATATTTCAAAGAAAAAGACTTTTCTAATGTGTTTTTTGAAGAAAGACTTTTCTAATGTGTTAACTTGTATTTGTCAATAATTTTAATCTAAGAATGAATATGTCCTCTCGTTCACCAAAAAATGTTGTCTTGGCATATGTATTATTTGTGCTGCTAAATTTGCTCTAAAAAAAAAAAACACTTATTTTCTTTGGGAATTTTGCCCATGTGCATCACTAAAGGCTATAAAATAAATAATAAAATATTTGTATAAAAATATAAT…
MtAJ848553	AC142394.19	forward	1121-2121	TTAACAAAAAAATATAACTTTATTAATGGCTTATTGCAACTCTAAAGTGCTACGGTCTATTTAATTATAATTAACAAACAATAAATTTTTGACTGGTGCTAGTCACACCAAAAAAAAAAATAAGTTACACCCGAGAATGACTAATATACCCTTTAACTAAAATAAAAATTTCAAATCAACTAAATTTACATTAACGTAAATTGAACATAAGTAAACTTAATTTACATTAACCTAGATTAAACGTAAGTAAACTGAATTTACAAACTTAATTTACATTAACCTAGATTGAACGTAAGTAAACTGAATTTACATTAACCTAGATTGAACATAAGTAAACTTAATTTACATTAACCTAGATTGAACGTAAGTAAACTTAATTTACATTAACCTAGATTGAAC…
MtgAC140103_15087	AC140103.7	forward	14087-15087	ATATTCTCAATTAAAATGTTCCTTTTATTATTCTTAAATTGTTATTCGTAAACTGAAAAGATAGTAAAAAATATAATTTGTTCAATAGTGTACTTCAAATTTCTTTGCTTCTTTCTGAATGATCTGTTGTATCCACTTTATCTGCACATAGGTTTGTTCGTTTCTAATTAAAACACATCTTCTTTTTAACCATCAATGACAAAACGTACTGCTGAACATGGACAATGACATTTCTCCAGACAAAACTGGTTAGATGTTTTTCAAAGCATTGAATGTTGACTTCATCCTTCAAATAATAGCTTTGCTGTCAGAGCTTCTCTTGAGCATCAGAGTTTTTTTTTTTTTTTTGGTCAAGTAGTCTAATGGCTAGAGCTCACACAATTTAATTGTGGAGAAGTG…
MtgAC140103_8086	AC140103.7	forward	7086-8086	TTTAACAATAATTTATATATTTATTCATAATTATATAATTTTAAAATATTGAAGTAATTTAATTATAAATTATAAAAATAGTAAAACATGAAAATAAAATATAAAATAAATGATGGTAAATTATATGTTATTTTGTTTAAATACAATTACTGTATGTTTTTTTTTTCCATTTAGATGGGTAAATTATTTGTTGTTTTAAAAAAAAATTGTTGAAAATTTAATGTTGATTGATTAAATATTAATCTTGCAACTAATATATAATTTACTTTTTAATATTAAAATAATACAACAATTGAATAGAAAAAAAAAATAGAATTAATTGTACATGTGAGACCCATGAGTAATAAGAGAGAGAAAGTGCCTATAAAAACACTCATTCTTATAAGCACCATAATTGGT…
MtgAC152176_107247	AC152176.5	forward	106247-107247	TCTAGATCTCCACCGTCGCCCTCCTCCCTCCCAATCCAACCTATATCCTCCGTGATGTAGATATAATCGTTGGTGGTGTGACGACATGCTTTGGCCGTCCGCATCACTCGACCACCATTTTCTCTTGACAATCGTTTTCTTCATCGCTAGCGTTCATGATGGTGTTGCTTTGCTGCATTTTTTTGTGGGGGTTTGTGATTGTTTTCAAAGGGGTTTTGTGGTGGTGCTGGTGCTAGTTTTTTGTGGTGGTTCTTGGGGTAGTTCATGGTGGTTCGTGGTGGTTTTAATGGTGCTGGCCGGATGGTTTGTGGTGGTAGATCTAGATTTGGATTTCGATCTTGTGGTGGCTATTTACTCCAGAGTTCCGAGTTGTGGGGATTTCAATTCTTAGTAGGCAAA…
MtTC96151	AC152176.5	forward	112534-113534	CTTTTTCTACATAAAAAAATTGTGGTCAAATAAAAAACTTTGATGCTCTTGACCCAAAAAAAAAAACTTTGATGCTTATTTTACCATTAACTCTCACAAATTCTTTTAACGTGAAAAAAAAAAAAAAAATCAATCAATTGAATAATATTTATTGTTTTGTTATTTTGTGATGATAAGTGTTGATTACAATAGAAAATAAAATTAAAATCTACCATATAAATTAATCTAAGTCATTAATCAATATTGCAATTAAAGGTCAAAATTTGGAGTAAGTTATTACACTTACTCTTGGAGTCAAAATATTCCCCTCATTAATAAATACATTTTAGTAAATAAAATATAACTTTCCATTAAAATCAATATTATTAATATTTTTTAAATAACTATGTAAAACTCAAA…
MtBE999005	AC152176.5	forward	66535-67535	TTGGTCACGGAAAGAGATTGAAACTTTGAGTATAATTAGGGTTGAAGACTTATTCCTGTAACCCTTTGAGTAGAATTAGGATTTTGTAAAGTTACTCATCATTATAGTGGAATGGAGAATTGCTCTCTCCCCCACACTAGGGCAGTATTGGACTGAACTGGGTAAACAAATTTCATGTGTTCTCTCTTCCTTTCTCTCGCTGTTTTCTACCTTTGCTTGTGTTTATAATTGTTCCCACACTGATATTGGTTACTTGATTATTTTGCTCTAGACATCAAGTATTTTATTGGTGTGATTTTTTAACGAATTCACAACAAAGACAATTATACATCCAATGACTAATTAGTTCTCTTTCTTTCATTGCGCAAGATAACACAACATTTGCCTAAATACAATTTC…
MtgAC152176_71220	AC152176.5	forward	70220-71220	CCAATTGAAACTACTCCTCGACCTCTTGAAAGATGTAGAAGTAACAATTCCCTTCGTGGCAACATTGAAGAAAGATCATATCAACCCGAATTCACAAAGACAAAACTAAAGCTTATATATGGGCAGCGACATATCTTCCTTGGTAGCCGAGGGTGTGTGTTCGATCCTCATACGCCCTCCTTTTTACCATTTGAGCGAAAATTGTTTGTTTTCTTCTTCAGAGGTTTCCCTTATCATTTCAAGATTCTCTCCTTTTCAACCTTGAACTAATATGACTGTGCACATAACTTGGGATGACACGCTGACTGTATAAAATTGCATATTTGGTACATTGAGTTGAATTTTTTTGTCATATGATGAGAAGATCCTTTCCCTTTGCTTTTTATGTTAAGGGTTGTT…
MtBG581396	AC152176.5	forward	74695-75695	AATATCCATGTAAATAAAATAACACTTTGACACTTTTCCAAGATCATCAAAATTTTGAAAATACTCAGAATCAAATTTTTCTTTAGGATATATTATTACTTAAACCCGATCTAAAATATTAATAAGGAGGAAAATGGAAAAAAAATCCATTCATAATAAAAAGTAGGCTTCAAGAGGGAGATCCATTTTCTTTTCAAGCTAAACCATATAACCACTAAATTATAATGGAAACAAGAAATATATTCTTCCAACAATTATCCCTTTAGCTTTTTTTTTTTATTTTATTTTTTTTATTGAAAGGAATTTGTACTCAATATATACAAAGTCTACCTAGAATCAATATTTTTATTTCGTGATAAAAATGTGTATTTGATGGCTTATCAACCAAGACTTTGTTTG…
MtTC96704	AC152176.5	forward	92029-93029	TAGAAGTAAGGACCCAATGAGATTCAACCTTTATGCTTTGATTCATAAAAAATAAATTCTAAGAGATTCTTTTATTTTTGTTTCAAATCATTTTCTTTTCTTTGACAAGATAAGTAAAACTTGTGTAATTTAATCTAAAATTTTGTTTAAAAATAAGAAATCATAATTTTAAAAATACCACCTTTGTTTACAAAAGTTCAAAATTTTTAATCTTATAATTTTTTAGTGTGTTTGGACTTTCTCCTAGTTTCGAATCTTATAATTTTAATCTAAAATTTTGTTTAAAAATAAGAAATCATAATTTAAAAAAAAAAATCATCATATGATACTTTTAAACTATAATAAATAATTTTTCACATCTTTGCGGAGTTATTTATACAACTAATAATTTTCTCATTC…
MtgAC148291_59721	AC148291.22	forward	58721-59721	GGACATGCAATCGGGTGGTTAAAATCATATCAAAAAGTTTAGACATTAAAAAAATAACGGAGGGGATCAATTTGACTAACGGTGACATTTGTAAGGGACCGAAACATTGATTTTAAAATTTATAGGATCAAAATGAAAACAACAAATTAGTTAGGGGACCAAAAGTCCAATTAAGCCAATATTATAACATATTATAAACAACAATAAATATTTAGCAATATGTTATTGTCACCCAATGGATGAGATTGTCATATGATCGGACGAAACTTTATATGTGATAATGATCATGTGTATAATTACCTATTTGTCCTTATGATATTGACCACAAGACATAGATTGTGTCATCCTTAACTTAATTCGGCATATGGTCATACCATTTTTTTTTTGAAGGAAAGGTGT…
MtgAC148291_10398	AC148291.22	forward	9398-10498	CGCATAACAAAAACATATGAGAAACGAAGTCTTCACTTATTGGACTTCATTTGGACATCTTTAATTTTAGATATGATTTAAATACCACATCAAATCTAAGTTGATTTGACAATAAATCTCAGCACTGCGATAAACTAAAGAAAGAAAACAAAACTACATATGAAAAATTTCTAATTAGTAACGACAACATACATCTTAATAAATTCAAAAAATAAAAATAAATAAACTATATCAAATAAATCTCAAAATTGACCAATGAGTAAAGACAATTAAAATAAGTAAAGACAAAAACAATAAAAAAAAATACACATATGAGGGATAATTATCAAGATTTTCAATTAATACATAAAGATATTATCATCTTATATTATTCCTAAAACAAATTTTATTACCATTATA…
MtgAC119410_95190	AC149307.17	forward	111651-112651	AATCATGCATATCAAATTTAATTAGATTGGACACATGACTAAATTGTAAAAGACAAGAACATATCACATTGAACCGAATCAAACCAAATATGATACAAATCAAATTAGGAAAATTCTATGGTGAAGTTCCGAAAATGACTTCTCCGGTGAAGTAACCCTACAACTAATAAGAACGCGCCATATTTGTTAGTGATGCCATGTCATACTGGCAGATGCATGGTATGTACTGTGTTCCTTTAGACAAATTTAATAGTACTTTAGCCCTTGAACTAATTATAATTGCACTATTTTCTTTTTATTTTTAAAAGATCAATTTAAATCATCTGTTAACAATTAAGTTAAAAAATTAAAATTAAGATAAAAAAACAGACTTCAACCTTCCCCTGTTCCTTCAGAAAA…
MtBG582611	AC126007.16	forward	56684-57684	CATTTTCCTTCAATTCACTTCCCAAATTAGTTTACAGATATGCAATGAAAGGTTTTATGCACTCAGAACCCATTTCTAACTCCAATTCAACAATTTCTACACTCAAAACCCATTAATTAACAAAACCTAACTTTTCCCAACTCTCACATAAACCTGTTAAAAACAAAATCAGAATTCAGAACCTATAAGATTGCGGTAAACCTCACCCTTACCTTAGAATTGCAGAAATAACACAGCAGAAATCGGTTCCTAAGCTCCTCTCCCTTGCTCTTGGCTTTTCTCCCAAAACTTGTCCGTTTTCACGTAAAAACGTTTCTCTGGTTTTTTTTTCTTTTCTTAACTCCCAAAATGTAACTCTCTTAATTAGCAATTAACTCCCCACTCACTATATTAATTATG…
MtTC108024	AC121244.13	forward	35365-36365	TAAATTATCACCGAAAAAATATATAAAACAAAGCTTATCATATTTACTTTTAAAAATAAATAAATAAATATACGATATTTATTAATTCAAAATGATTAAGTTCATTGACACAATACAAGTTTATAGTCTCTAAAAATAAAAAGGATGAATCTTCAAATAAACTCACATCATTCATGTTAATAGCATACAATGACATAATACATATGTCTACAAATATGACTATATTCAAGTCGCCAAAGACGGAAAATAAAAAGCACACCGCATAAAGACGAGAAATCAAAATAAAGACAGTGACAATGAAATCACAAACAAACAAAAGAAATTGAAAAATATGTGAATATCACCTGTTTAACTAAAAAAGAAAGAAAAACAATTTGAAGAGATGATTTGAGATTAAAA…
MtgAC131248_121811	AC131248.14	forward	120811-121811	TTATGAGGTAGTTAATTATAACAATTGAGTAAGTTATCCGTTGTACATTGAGGGTTGCTAGCAGATGTTGCCGCTGTGATGTTGTGGGAGTTTGCTAGCATTTTTTTGGTTGATGCTGAAATGGTTATGTGATGAGGCTTCTGTTCTTTTGTTTGGACTTAAAGGCTTTTGCTGATAGTGAGACCGGTCTATGCGTGTTAACAGATTTTATTAGGTTGGCTGCTTAAATAAAAAAAAAAGTCACGATACCTGACGCGGTTCTAGAAACAACAACAATTCTCACTATAATTGGAAACTGCGGCAGTTTGAAACGACAAAATTGAACAATCAAAATGGGAAGAAGAATGAAAAAGAAACAAGAATTGATCAATATGAAAGAATAAATTTGAATGAAAGAGA…
MtTC94243	AC149493.7	forward	69582-70582	AGATGCTATTTCAAGTAGCGTTTGAGCTTATAGCTTATAACTTATTATTTTTTATTCCAATTTTACCCTTATTATTTTATCTAAATTTTTTGTTTACCCTTAATAATTTATTGTAATTTAAACTAATATATATACTTACGTTAGGTGCTGGACAATTTTTTTTTTTGAATAAACGTTAGGTACTGGACATGTACATTTCTTTTCTTTAAAAACAATGTACATATTGTTTTTGTTACGAAAAGCTACGTACTATTTTTATTTTGGTTCCAGGTACATACTGTTAATTTTTTTAGAAATGGTCATGCATGCTCTTATTGTTAGGTAAAATAATTCGTTATTTTTAAAATATGTAACTGTAATTCAGTGAAGTAAGTATTCAACGTAAATATAATTCAGTGT…
MtTC94240	AC149493.7	forward	82339-83339	ATGATATTGAAAATTAAAATTCTAAAATTCGAAATTTTAATTAGGTTTGTTAATGAACCTCTTTGAAACTATCTGATCCATATGTAATTTATGAGTTTATGAAATTGGTACCTATATTTGTCAAGTAATTATTTCGCTAAATGACTTTCTCTACTTGATCGCTATTGAATTAATCTAAGACATAATTCACAAGATAATTGTTTTATGGATATTCGATTACTAAGTGTTACTTGGAATATGTTGTGCTTTCAAGATTTTGATAACATTAGTTTTACCTAAGGGATTAAGGTACTTTATTTCATAAACGGACCCTTAGGTATTGATCTATTTTTCTCTTGAATATATGGTAATTAATTAGTGATTCAAACAACCCTTGTGGTTTTTAATCACCTGCTTTAA…
MtgAC147407_38029	AC147407.10	forward	37029-38029	TATTGATTTATGAAACAGGTGTATCGGTACACCTTAATTTAATGGTGAACCGTAGAAACTCCCATGTGTTATTGAAAGACAGGGCTAATAAACAAAATGCAAACTGAAATATAGTATAAGCTTTTAACAAAAGTAATAATTACTACTAGAGAATAAAAGACAGAATCAGATCAGTGAAAAAGTATAAAAACTAGATGATGTACATTTTTTTTTTTTTTTTGAGGAAACTAGATGATGTACATATCATATAAAGGGATAAGAAAAGTGACAAAAGGACAAAAAATAAACAAGATCTATTGAAATCAAAAGAATAAAATATAAACATGATATAGGTGGGGCAGAAAGCTGAAATAGAAAATATATAAGGTTGTGCAATTAACAAATAAACTAATATTCTTA…
MtgAC147407_40662	AC147407.10	forward	39662-40662	AAAAATTATAAATAAGTGATGTATCACGTGTAGTCCATTTAAGATGTCCTTGTTAAGGAAGTATCATTCTGGATGCTCTAACATTCACTATTGTAAAGAACAAAAAGACAAAATCGGTTCAATGAACAAAAGTATAAAATCTGGATGATGTACATATCATATAAAGGGATAAGGAAAGTAACAAAAGGACAACAGAAGAAGAAAAAAAGAAATAAAAAAAAACAAGATCTATAGGAATCAAGAGAATAAAATATAAACATGATGTAGATGCACCAGTTGTCAGCGGCGGCAGCAAGGATAGGTGGAGCAGAAAGCTGAAATAGAAAATATATAGGGGGTGCAATTAACAAACAAGCTAGTATTATTTTCTTATTTGTTTTTCTTGCATTTTGGTGCACA…
MtAJ848743	AC137552.11	forward	107233-108233	CCATAAGGACTCAAACCAGTTGGTAAGGATATCGGATATTATATGCAGGGGCCAAAGTTTGAACCCCGGACACTCCACTTCACCACAATTTAATTGTGTGAACTCTGGCCACTAGGTTACTTGACAAAAAAAAAACAGAGGAAAAAAAAAACCATTTGTGATATGGTGTGTGAAACTGGTTTTAGAAATGGTATATATATTAGTGGATGCGATAATGAACAACAATTGTACACTGGCTTAGTGGTAACACAATATAAAATAAAAAAAATAAAAAAAACCATTTGTGATATGCTGCTTGTTCGAGTCCCTCTAGGAGCAAAATTGAAATTTTTTCTCAATTTTCTGAATACACTAGAGGACAAAACAAAAAAGGCTGGCATTAACACGTGTTGCAATCGG…
MtgAC144725_20095	AC144725.16	forward	19095-20095	CTAAGAGGAAAAAAAAAAAAAGCTTTGTGATCATTCCTCTGTTAAGATCTCACTATCCAAAGTGTTTCCCAACCTAAAAACCTCACCCAAAGACACTAAACCACAAAGTTCCCACATTTCCTTTTTACACGATTCTCTCTCTAAAAATATGAAGAATATGATGGCTTTTATAATACCAAGACCTAAGAAAAATTGTGTCACGATTTAGAGTTTGTACATCTGCACAATACTGAACCTGATCCAAAATTGTGCCATAATTTTACCCATTCATTTCATGAATCTTCGCAAACCAAAACCTCGAAATTATTCCACCAAAATATGCCACGATGACACCAATCGTGCCACGGTTTTCTACAAACCTTCATCACCAAATTTTGAATTAATTTAGAGTAATCTAAC…
MtTC100580	AC144725.16	forward	5883-6883	CCTCTTTTTCTATTTAGCAATAAGGTAGGAATAGGCATGTACATTCGAGATTCAGTAGGGAGCCATGTTCGCTCAAAAACAATGTGTTTTACGCCATTATGCTCAGTTGACGTTGTAGGCTTTGGGGCTATGCCATGCAATTCAGTGGATACATGAACTTCAGCTCACAAATGTTGATTTTGAGGTTGAATTGAAAAAAGTAGTTGATTATTTTAATAGAGGTAGGGGAGATATCACCGAGTTTGGTTCCATCATGGATAATAGTATCCAATTCTGTAATTCCTATTTAACAAACTCAAAACAAATGCGGTTGCCCATGAATTAGCTAAGACAACCACATCCATTCCTAGCTTCTATATCTTTGATGAGATTCCAACATGTATTAATGATTTAATATTT…
MtgAC146704_105298	AC146704.8	forward	104298-105298	CATCCAATCCATCCACTACAAAATTCATCCATCAAACAAAAAATTTTGTTAATGGATTGGATTTGATCCATTCACCTTATTTTAAAAATTCAATGGATCACCTCTTTAAATTAAAAAAAGTCCAATAGATATCTTAAAACAACTATTAAAGGTTAGATAAGAAATAAAAAATAATAATGAAACTTTGATATACAAGAACTGTTTTTATATTAGCTATATCGTAAGAGTTAAAGGGACAAACATGATACATAAAAAACAATAATGACGTCGAATTACACGCAATAAATTTGTGAAAACTTTATTCTATATGCTAGAGGAACAAGCAAGATACGTCAATATAGTTTTGAAACATTATTTAACATTTGTTCTAATTTTATTAAAGAAATAATTGCAACAACA…
MtBG581786	AC146568.11	forward	52517-53517	CAACTGAATCAATTCAGTACTAAGAGAAATTGGCTACATTGTAGAAACATACTTACTCTATGCGTGTGTTACTTAAAACACAAGAAACAAGGGAACAAGGTTGCTAGAGTGCCTTAACATAATTCTAACATATGTCAATAAACAATAAACATCCTTGTAAAATAGGTCATTTTTGGGTTATCCCCTATTATTTTTTTACTTTTTTAGATTCTATTTTTGTAATTTGAAGATTTTTTGTTTTGGACCTTCATGGCATCAAATTACAAAATTTATGGTACTTTCGTCCCTTGTAATTTGAGCAAATTTCAGTTTACCCCCTGCCATATCATCAATTTTGTACAGTCGAAATTCATGAAGGTCCAAAATGAAAAAATCTTCAAATTACATGGAATCTAAAAA…
MtTC99756	AC144515.14	forward	11990-12990	AAAAATCAATTCATTTCTTTATAATTTAAATATCAATAATAATTAAATTTAAATATTTTGCTATTGATTTGATAATTTAGAGTATAAAATTAACTTTTAAATAACCATCCTTTATTGTCTTTAGTAATTTTTCACATATTTTAATTTTATTTTTGGTTGTTTCATATTTTATAATAGGGTTTAAAACTACATGTCAATGAAATTGTGAATAAAAAATAGCGAAAAATATGTATTTAATTTTTATTCTATTAAAATAGACTCGTAATACTATTTTTTCAAAGTGTCTTAGATTATTATTATTTTCCTAGATTATTTGAAATAAAAAATAAATATTGAGGGAGTAAAGTGTAGATTTTAACATAAGGGGGGATGTGAATGTAATTCAAACTTCTCTTAGGG…
MtBE998007	AC144515.14	forward	17579-18579	GTATTCTCAAATTTAAAGGTTGTTTTGGGCACTCACACACGGGTAATAGGCTCCCTATTGAGAAGTATCAGATAATGATCAGAGGTTGGGACTACTAAATTTTCCACCTTCGCATTTGGAAATAATCCAACCGTTCCTCAATTGCTCTTGGGGCCTAAACTTTTAAACCATGTGAAGTGATAACCTTCCATAAAAATATTAACCAGACCTATCACATGTTATCTTACGTTATTCTTAGCAACTTCCTTGGTGACTAAGTTTACCTTTTGGATTTCTTCATGGTTAAGTAAATTGACTGACTAAGCAATCTTCATCGTTGCAATTTCTTGACGTTAGTATTTACATGAAATGAGGATTTTTCATAATGTTTCTTGGAGAATAAATTTTTATGTTCCCTAA…
MtTC102093	AC144515.14	forward	25614-26614	GTGTTGACGATCGATTCATTCACCAAACTTTAGACCCGCTTGGTTCGTTTGTTTAAATTCTTTAGGGATGGATCCATATGATTTTTTATATTTTTTATGTTTTGCCCATTAGGGTTGTTGACTGGTTCAGGTTTTATGTCCCCCAATTTTTATATGTAATTTTTCTCTTTTTTTAATAATATATATGAGCAATTGACAATATATTAGAGTAGGGTTCCAACTCTTTTTGATGTCACTTTGCTCTTGGCTTTAAATTTTTTTGATTTTTCCATCCAAAAAGGTTTAGCGGCACAAATTGTTGCATGTCTTCCATTCATCGGTAAACATTTAGTTTTACAATAAAATACAAATAAATAAAACTTTTTAAATTCAAGCCCGTATTTTTTTTCTTTTATCTCA…
MtTC97251	AC139344.17	forward	118641-119641	AGATTTACAAAGAGTGATTTTAAGAGACGATACTATATACGTGTATCTCATTTGGTTTTCTTTGACTGTTTATAAGACAAGGTATACAATGTAAACATTGTATAGATAGAATGCAGTATATTGTATGTATTCACAGATTCGTTACCTTCTCTAGTCAAAATTGGTCCTTCATATAGAGGTGAAGCGAGAATTAATGCTGAAGAAATCTTTGTGTTTGAATGTCGTGCTGAATATTGAGATAATCTTGATTAAACGTAGTCGATAAATCAACCATTCATTTTCATTAATGATGCTCTTAATGAATTTTACTCAATTGCAAAAGACATGACAAAGTTTTCTTTCTTAGCATAGAGTCCTTGCATGCATCAACGATGTGTACTTAAGTCAGGCATTTAGTAC…
MtgAC186194_135001	AC186194.28	forward	82066-83066	TCTTTTTCATCCATTACTTTTCTCTCTCTCATACTCTAAAGGGTGGCAGAAAGCTGATATTGTCACTTAAGGATGTCAACCTATCACCACTCATTCACTTTTCATATTTTTAGTAATCTGGTTTCGTGTCCATATGCGAGTTCGTTGGGTTACGCTTGCGACTAGTGAATTTTTGTTATGATAGATTAGAGTAGATCCATCTTAACTGATTTATCACGATGTATTCTCATTTGGGTTTTCCTGAGTCAGATCTATTGTCTCCTCAGTCTTTGTATCTTTCTCGTTTTATTTAATATATTTTCTATTTTGCATAAAAAAAAAAGGTCCTTCAATTATTTTAAACAAATGTCTCTTTTCAATCGTGAAAGGTTGAAAAGTTAACTGAAAAATAAAAAATAG…
MtgAC186194_130001	AC186194.28	forward	87093-88093	GTGTCGACGTGTTAGTGTCCGTGTTGTGTCATGTGCCGTGTCCGCATCCGTGCTTCATAAATCATAATGATACATTTTGTTTCTAAAACAATTAAGTGTAATATTTGGATCCATTTAAGAACTCAATTTAGGGTGCTATGTGGATGGTCTAAGCGTTTCCTTAAAGTTGTCTACATAGTTCAGATATCAGTTAATCATAATGATACATCTTGTTTCTAAAACAATTGAGTGTGGCTGAAGAAATAGAGTAACCTGATTTGTATCTCAACGTGATTAAAAAACATGAAGTGAATGATAATCTAAAAGAAAGCATGTAACTTCAAAATTTGATATTCATTTCATATGTTTACAAAATTTTATATGAAAAAAAATATATAATACATTCAACTTTTTTAATTT…
MtTC97576	AC169176.3	forward	40227-41227	TTCTGGTCCAAAAATTGACTTATGGTTGATCTTTCTTTATATGCTCTTATATATGTTCAGAACTTGATAAAATTTAATCTATGCTCCTGCATACTTTAACACAAATTAGCATATCTAATTGTTCTTTAATACCTAATTATCATCAAAACATCAGAGACATCGTACAAAACCCATTTTGTTTCAACATGACCCATATAGGATTGACGACCTTATACCATATTGGATGTATAACATTATTGAGACAAGCAAGTGCAACTTGACAACTGAAGGGACGTAACAATCCCAAGAATTCCTCACTTAAATATAGCCTTTATCTCATAACTGAATGTTTACTTGTCTTTAATCCATCAAGGAAGTAGAGGGAATTCGAAGAATCTTAACCACCGCTAAAAAATCTAC…
MtgAC171166_66001	AC171166.4	forward	64929-65929	TTTTTTAACCTTTCGTGATAGTAAAGAGTAAAATTATCTTTTGAGTAAATAGACAATTATCCTCTGAAATTATAAATTTCGTCAATTACTTTTTAAGTTTATTTAATAAATAATGTATGTGGTCTATATTATAAACCATTATTATTCGAAGAATCCTTATCACTGTCTAACCTATTAAACAAACTATTTTGCTTTTATTCAAACTATTATTCGCAATGAGCACACAATTCAAAAGTTCAACCCCTTAAACCCCATTAATTGCTTTTTTTAGTTTAAATAGATATAGCGAATTGCTTAGTTGACGATATTCATGTGGAGACAATAACTTACTACTTTATTACTTGTTAAGTTTTTTGCACTTTCAAATCATGTCATCATTATCATTAAAACATAATACAA…
MtgAC165943_100001	AC203223.7	forward	115608-116608	TCTCTCAAAAAAAAAAAAAAAGATTCATAATTGAAAATAAATACATTCAAAACCAATATTTACGATACAGTTTTTTGCCTTAATTTAGTAAAGGAGCAATGCTATAACGCACGATACTATGCATGCACGACAAACCCACGACACATGTAACAGCCATCGAAACAAACCACACGGATGAGAGAGAAATAAAAGTGCTGCAATCCAAGGGTCACAATGCATTTGTTGCATGTCGTGCTTGGTGGTCTCGTGCCAACAAGCATTTTCCTTAGTAAAGACGTCAGACCATTCACGCAATCATATATCCAAGTATACACATTATTATCGTTTTAATTTCCATTTTAATCCCACTCAGTCATTTAAACATTTAGTTCAAAAAATGGTTCTATGATATATATATAT…
MtgCR489860	CU459032.2	forward	7565-8565	TACACTTGCTAATATCTACCAATTGTTATTTTAAACTCTTAGGTCGAGATTCAATGGTAAACTTTCTAGAGGGGGATAAAGATTACTTGTTCATCAAAGTGTTCAATTGTACTAAGCCAAATTTTTTAGAACACTATATACTCTACTTCTATTGAATTTCTTGAAGAGGCATGGAGAGTACTTAGTCAGATTATTTAGAAGACTAGACTTTGTACTTCTAATGATTGCAACTTGAGGTCAAAGAACAATACTCATTGCTATTGTAAAATAATAAATTAAGTCGTTTGAGTGAACGAAGAGAAATCTCTCTTTAAGAGAGAACTAAAGGTAGCAACTAGTTTGAGTTTTTGAACTAATCTAAATTAAGTTGTGTGATTTTGTGTCTCCCAGCCTATTTAT…
MtgCU302342_67001	CU302342.2	forward	66095-67095	ATCATGCGAAACACATTCATCTTTATGAAACCGATGTGAGATCACTACGAAGAAAAAAAAAACCCGATGTGAGACGCATCAACTTTTTTATTTTGTTGTTCATTTTATCAATAACTGCATTTGACATACGATGTTTTGGGGTGCTAAAATTTCAGTCTACTTCGCATGTGATAATATTCTTTACTTCTACAATATTTTATTTTGTTTTGGTGTGTGTAGAGTATTTGATTTATTTTCATATCTTTTCTAAAAAATTATTTATTTGGTAGTGAAAAGCGAAATAAAAAAAAAAAAAACAAAATGACGAGCTAATAAAAACACAACAATGAGCTAATAATTTTTTGTTGATTTATTATATAAGAAACCCTTTTATCATATTATATCTAAGGTCCGTAACTA…
MtTC100607	CT963114.2	forward	127520-128520	GACTTCATATGCAATGTGGTCTCAATTTTGCCAGCTTAATATGATATGGTATCTGAAGTCGATGATTCAGAGGAAGAAGAGTTCGATCCAAATTAGGACATGGAGTAAATCAAATAATTTATGTCAATGATAATGATGAAGAAATCATGCATTTACAATTCTGTATACTTTTTAGGCTTAATTACTCTTTTGGTCCCTTAACTTATTTTTTGGTTTCGTTTTGGTCCCTTAACTATTAAAAGTTTTGTTTTGGTCCCTTAACTTACTTTTTGGTTTCATTTTGGTCCCTTAACTATTAAAAGTTTCTTTTTGGTCCTTTAACTTACTTTTTGGTTTCATTTTGGTCCCTTAACTCTTCCTTCGTCAGCCTCTTTGGTCCTTTATGTTAGGATGAATGTA…
MtgAC142095_35739	AC171534.4	forward	56690-57690	TGCCTACATGGGATAACTTTTGTTTTTATTCAATATTTGCCTTTTATAAAAAAAAAATTAAAGGGTCAACAGTATATAACGAAAATGATTTTTTTTTTTTTTTTTTTTTTTACCAAAAAGTCTTTTGAATTGCATAATTTGAGGAATCGAGTTGTTTGCGAACTTTTAACAAGTCAAACTCGAACTAAAAAAGTTTTGTGTTGAACTCAAGTCAAATTTTGAGCTAAATAAACTCTTATTGAATTGAGTTGATATCAGGTGAGTTTGAAACGAGTTGAATCAAGTTGTTTACGAACTTTTAACAAGTCAAACTCAAACTAAAAAAGTTGTGTCGAATTCAAGTTAAATTTTGAGTTGAATATATTCTTATATGAATTGAGTTGATATCAAGCGAGTTTG…
MtgAC174468_6622	AC174468.2	forward	5622-6622	GTGGCACACCCAAAGTTAACAGCTACCATTAGAGCCATCCTTAACGGCTTCCACATATCACACCGCAAATCATAGAGGCAGTTGTCTTCCCCCTTGACTTTATAAGCATGACTCAGCATCAGGCTCACGGTACGATTCAATTGTTACCACTTCTTGCAATAATCCACCTCTTTTTGGCACTGACTTGAGCGTTTGAGTGCTAGTTCCATGCAAGCATCATTCTTCTCTGTCGTATAAGCTTCATCTCCTCAACGCCGGAATGTCGCGTGCCACCGCTACGAAAGCCATATCTACCAAAAATACATTACAACATTTCTCTGATTTGCGCTGGACATGACAATATTATTTTTACAAGTTTATCGTTCAATAGAGAGATAGTTAGATTATATTTCCATTATA…
MtgAC159613_3001	AC160516.1	forward	92536-93536	AGTACTAGTTCACATGAGTTTCAAATCTCCCACATATTGTCCTATCAACTGACAACTGAAAATTCTCTCAGTTAACAGTTGTAATGTACAAAAAAAAAAGTTTCATAATTTATAGTACTTGTTAAATATGTAATTATTTAAGTATTCACCCTAACTTTTTAGTCAAACTCCGCCATTTCAACTTTGTACTTGCTTATTACAACTTTAATTTGTGTTTATATATTATAATTAATTTTAGTGGCCCACCCACACTTTTTTTCTGGCTCCGCCACTGGATGGTGCTAGCAGCGGAGGTGTTCAAGCAGGTTGTGGCAGTTTGTTTCAAGATGAACATGAGATATGGTCATGTGGTTTCTTCAAATATTTTGGTCGATGTAATACCTATGTTGCCGAATTATG…
MtgCR297324	AC158464.2	forward	45679-46679	TTCCCTAATTGCCGTTACGCATATATGAATCACACAAAACTAAATGTCGCATTGGGCAAGGAAATTAAACCCTGCAAACCTCTTCTAAATTCTACTTCTAATAAATTTTTCTAATTATCGAGTTGAATGATAATCCCTCTAGAGAAAATAAACTTACTACTTTATTACCTATTATGATTTAGTGCACTTGCCAATATTTACATCTTTCGTCCATCAAAGGCTTCACTCAAGGGAAGAGATTTTAGGAAGGATGAGAAATTTGTAAATTGCTATGATTTTGGAATGACCGGTCATTGTTTAAAGTCACTAATGAATTTAACCAGTTGCTGCTAATGTGCAAGGATAGATCTTGGGTTTAAGTTTGTGTTAGTGCGATACAAAGTCAAAGTAGGAAGGGTT…
MtgAC150777_2031	AC155888.2	forward	12170-13170	GTTTCCTCGTTGTGATTTGATATTTTTTTAGGGTTAATATATGTTTACTTCTGTAATATTTATTAGTGATTTCTGGTTTACCTCCTTGTAAAAAAATTTGTTTAGATTTCAACCTTGTAATTTAAAGATTTTTTGATTTTAAACCTTCATTACATCAAATTATAAAATTTAAGGTACTTTCACCCCCTATAATTTGAGAGAATTACGGTTTACCCCCTTCCATATCATTGATATTTCGATTTACCCCATGTCATATCGTCGATTTTGTACAGTCAAAATTAATGAAGGTCCAAATACAAAAATCTTCAAATTACAGGGTTGGAATCTAAACAATTCTTTTTACAGGGGGTAAACTGAAAATCGCTAATTTTACAAGGGGTAAACATATATTAATCCTTT…
MtgAC149039_32373	AC149039.2	forward	31373-32373	TAAGTGTGTTAAAGAGACACGTAAAACCAATTGATCTACTCAAGACACCTTAGTTAATTATTCAATTTCTTTTATAAAATAATTATTCTAATTTTTGGATGGGTATTTTTACAATTCCATAAAAAAAATTATAGAATTACTTTTAAGAGAATATGAGCATTATACACGATAAAGAGATCAAATCACATTCTATATTTTTATATAAAATGAAAGAAAAATTTGGCTAAAACTCCCAAATTTTATTATACTTTGATTTCATTTCTTTCCATATTCTCTTTTTTTTGTCTATGATATAAATTTTATTGTATAATTGTTTTAAGGAGAGCATGAGCTTTATAAACCATATTGAGCTTAAATCATATTTTTTTTTTTTAAAGAAACTAAAATGAAATATATTAA…
MtgAC149039_33633	AC149039.2	forward	32633-33633	TAACACCGACGATTCCTTGTTTTTGACCCAAGAGTTTACTAGATCTAAGCAATATATTATATCTTAGAATATTTTGTGCGGTGTCATTTTGTTACTATGCTAATGATTATGCTGAATAAAGTAGATTTTTTGTACCACATGATTTATTCCTTGTTTATTTCATGGTTGAACATAGGTAGTCATTTCTGTGCATTTTTGGAGTTGGAAATAGGGAGATAAGACTAAAATTGTAAAAAATATGGTAGGACCAATTTCGTGAGTTGGTCAAAATCCAAGGACCAAAAATGTAATTAAACCTATTTATTTCTATTTCTTTACGGATTTCACAAAATTCATCATTATATTTTAACTGTAATGAACTCACTCAACAAATATACGCGACAAAAACAAAAGTTGGAG…
MtTC95273	AC149039.2	forward	42497-43497	ATTAACTGAAATTTTCGAGCGTGGTACAAAGAGATGTACACATTAAGAATGTTTATTGATCTTTATTCTACAAAAGAGCTGATAACTGAATTTATCTTCGATTGTTTTACCTCATTAGTCCACTCATGGGTGACTGTAAGGTATCCTACTTCATTTTAGCCGTATTTCAACGTGCGATGCGATAGTACGATCATCAATTTCTACGGAAGCAATGATACATAAAACAAACATATTATTTTAAATAAATATATGTACAACCATTTTATAACAATTTTTGTGACAACTTTCTCTCTTATACTCACATTATTTTTATTCTTCTTTTTATATTGCTTTAGTTTTCGTGCCAATACATATATCTTTCTTTGTAAAAATATGGTTGTCAAATAGATTATCAAATAA…
MtTC96603	AC151524.2	forward	96403-97403	GAACATCTGTTGAAATCAAGTAGTAAGTAGTTAGTAATTAAGGAAACTATGACTTCACGACTTAAATCAGCCCAATAACTCCATTCTCTTTCCTTTGTAAGGTATACACTGATATGGCTTCCCGTTTCTAGAACTACTAAGAGAGAGTGTGTGTTATGTACTTCTAAGATCCATAAATGAGAGAACCTTCAGGAACACTGGCCATCATACCTTTGCAATTCTTGGAAATCTACCATAAGTTTATGTTTCAATTACCTTTGAGTGAGATAAACTGTATACGTAAAGATGATCGTGTGATCAATAAGTACAACTCAACAGGCGGAGGTATAGACCTTAATCGACCAAGATAGTATAAACCTTGCACGTAAGGATCACCGTGCGACCAGCAGGTGCAACTTG…
MtgAC140722_55559	CU024875.13	forward	4826-5826	GTTTTATTGAAGTCCATTTCTTTTTTTGAAAATAATTAGTTTTTTTTTCATTTTCATTTTCATTTATACTTTTACCCTCTTTAATTCAACCCAGACACCATATATAAAAATCATATGTAGAAACAAAATTGACTACAATACTCATAAATCTGATATTTGCCATAATTTAGTATTCCTATTTTAATCCTTCAGTTTTTCAGAATTTTTTCCACAATCAAGTTTGAGGCTTATTTTCTATGATGTAACATTTTCGTTGATTATGTGATATTGCTAATTCGGACCATAAATCATTTTACAAATTTTATATTATTCTTTTGAATTGCAATGTGACGAGTGATCGTTATATTCTGCTCAAATTCATTGTTGGATATTAAAACTAGCAATGTCATAACATCAAAT…
MtgCU326393_10246	CU326393.2	forward	9246-10246	ACTATAATAACTTCATAGTTAAGCGTGCTTGACTTGGAGCAATTTTAAGATGATTGACTTTCTGAAATTATTTTGTATAAATCAAATGAAATTATAAAATATGAATAAACTAAGATTATAATATATACCGAATCCAAATCTAACATGAAAAAAAATAATGATTCTAGTGAGAGTATTTAAAAAATAGAATTTTCTAGTTGTCTGTAGGTATGTGCAAAGGGAAATTTATATTGTCACGGTACCACTTATTTTTTATATGGATGTTTTCAAGGGCCAATATCTCATGCATTTTTTTTATGACTACGATCGGTGCTTATAATAAGTAAACGTCATTTGCATATCTAATTTTAGGTAGAGTCTTTCAACCTTCAATTATTTATAAGAAATATGTTAAGAAAT…
MtTC103606	CU326393.2	forward	97718-98718	AATATTGGACAGAATTGGATTTGAATTATACACCCATCGAAATCCGACCGAAAGCTCTACAGTGTTAGTTTGTTTTAATTCAAGTTTAGTTTTAGTGATAATCACAATCAATGATTAATCACATTTTGTTTTAGTTTGTTATGAAGTTTGTTACAAGTTTGTTAGAGGTTAGCAAATAAGATCTAGAGTTTGTTACATTGCTTGTGCTTCAACCTCCTTAGCTAGACATTGTATATAAGCTACCTCCTTTATATATTTTCATTAAAATCAATAACAATTTCATCATAATTTCTCTCTTCTCTCAATTCTCTCTAATTCAAAAATCACAAATTCACATAAACCCTAGAATCGTAAAACTGCTTCTGTTGCTTGTGTAACAAGCATCAATTGCTGCGCTAT…
MtgCU182773_68248	CU182773.4	forward	67248-68248	CTTTTATATATATATATATATATATATATATATATATATATATATATATATATATATATATATATAATCGAAATCACAATGATTTCTTATTACTTTTTTATTTAAGCTTCATAGATGCTCTCTCTCTCTCTCTCTCTCTCTCTCTCTCTCTCTCTCTCTCTCTCTCTCTCTCTCTCTCTCTCTCTCTCTCTCTCTCTCTCTCTCTCTCTCTCAATAATATCGTTTTTAATGTCAAACATATGCTGGATTACATTTTGTCACACAACTTTGAGATAAGAAAAATATACATTATTAGTATTTGAATGTATAAGTTGTGTGTGCAAGTGCGCACGTGCATGCGTGTGTTTTCTATATGCTGCCAACACTACTCAAAGTGTTTGGGTTCATCGCTGAACATAA…
MtgCU179636_19231	CU179636.4	forward	18231-19231	TCAATTAGCTTTGGGTTCAACATCGATTGAGATGAGAGTGAGTTTTTGTGTAAGGTGTTAACCTTAATCCCAATTCGATTTGGGTTTCTATTCTCGAATGGAATGGGTCACGTGAGATAACACACCATTTATGTATTTTTCTTTTAATTTTAATTCCAATAATAAGTGATGGCAACATTTTAATTTTAATGATATCCACCGTGGCAAAAAAAAAAACGTCATGTCATCTTTGACCGAGTCAAAAATCAAAGGGGGCCATGGTTTGGCAAAGGGGCTGAAACTTGGGGGCCGAATGTGCTATTTTGAAAATAGGGGGCCTAAAATTGCAATTTTGTGAAACTTAGGTGGGCCAAAATTGCATTTAAGCCTAAATATTTTATGTGGTTACTTCTCACCGAT…
MtgAC175048_52283	AC175048.3	forward	51283-52283	TATAGAGATCGATGTTAAAATATGATGAAAGCGCAAGGACCAATATTTAAGCCAAAATTTTATTAATAGAAGGTAGTGATGCTATTATCCCCTTGGGATCAACTTAGTTGGTAAGGATATTGCATATTATATGTAGGGTCGTGGTTCGAATCCTGAACACCCCACTTATCCATATTTAAAATGTGTGTCCTCTAGCCACTAGACTATTTAAAAAAAAAAAAAAAATATATGTAGTGATGCTCGCGGAATGGAAGGTAAAAGGAGACTCAACCTCCTACTATAGATTAAGCCTTGAACATAATATTAAACTAGAAAAGTGATTGAGCGGGTGGATAAGGGCATGTTTTGTTGTTCAAAAAAAAAAGTGTCATATTTTGTAAATCAATGAAAATTGTAAAA…
MtgCT967303_9155	CT967303.6	forward	8155-9155	AAAAATTAATGAACATGTGTGTGGAAGTAATGATATTCGTACTCAAAATTTATAACGATGCTTTAAATTTGTATTTTGATGAGATATTTATACTGAATAAAAATTGATTTTTTTTAATTAAATCAACAGTTAATGTGTTAGTAGTGCATGTTCATGATACATGAAATACAAAATTAAACAATAATTTGAAACAAATTAACATAAAAAGTTAAAGTTATTAAATCATGTTATTTTATAATTAAAAATTTAAATCTAATTATGGTGCTAGAAGACAATGAAGTGATAACTAACTAAAGATTGTTTAAAAATTACAATAGACCATCATCAATGTTATCAACCCAAATGAAATTATCTAAATGTTGGGGTTAAATTTAAGTTTGAGATTGGAGCTTCCAGCAA…
MtgCR378661_24442	CT962505.9	forward	11363-12363	CCAAATCCTATTTTTTGGTATACGTTATCACTATTTAATCATGAAACATCCATTTTTAAATTTTCATATGATTATAGTAGAAAATCATGATTAAAATGTGATGGATGCCATAAGTAATTGGCTGCTAGAACAAGATAAATTTTTCTTTGATTTTCTTAATAGTCTCAAAATCCTTAATTCCTTAGTAGTATTACCTAATCAACTCTTTATTTAAGGTTTATACAATTTTCTTAATAGCCTCAAAATCTTCAATTCCTTAGCAGTATTACTCTTTTTTTTACTAACTTTAGTAGTATTACTTAATCAACTCTTTATTTAAGGTTTAAAGATTTTTATGTTTATGCCGTAAAAAAAATGATTTTTATGTTTATAAGACTAAATATCTTCTTCTTGATCCAA…
MtgCR378661_18397	CT962505.9	forward	17408-18408	CAATTAGAATCATGTAATGTCCAAATCCAACTATCTGCGCGGTCATCCTGAAAAGAGAAATTAGATAGACGACTAATACAATCCCCCAACAACTCCTCCTCCCACGCGAAAAGTCTCCTACGCCACTTCCACGCTTCCCCGTTAACCCCCCACCCTCTCGCAAACAACTCAGCCACCGTGACTTACTTGTTCTCCGCTAACTCATACAGACGCGAAAAAGTAATACACAAAGGTTTCTCCTCCAGCCAAGGGTCGACCCAAAACAAAGTGGACAAACCATTCCCTACACGACGAGTAATATTGTCCAACATCCAACCTGAATCAATCTGACCCACACCATCCCTAACATCTAAAATAGTCTGCCACCACACTGATCCACCACCTCTACGAGAGCAGCAA…
MtgAC186134_39898	AC186134.2	forward	38898-39898	CATGCATCGTTAGAAATCCCGAAATTTTCATTCTCTCTTAAAGAATTATTATTGATTAAATTTTCATTGTCTTTTCTGGTTTTCCATTTTCTATCATGAAAGGATATACAATTTTGGAAGGGTACTTCTACAGTGCAATTATGAAACTGACTTTTTTAAAAAAGTTATTTTGTTTTTCATAAAACTTCAATTACATTCATATCATTTTAACCCAATACAATAAAAACATATTCAAATCGATCTTACCTTATGTGGTGCGAGTAATTCCGTTCCGAATTAGCTACGAAGATGGAGCAGATGATTAAAGGGTTTGAGAATGTCAAGAACGAGCAAATGGTTACTAAATGGATGTGAAGATCGATTTGATTAAGCAAGACAGTTTTAGGGTTCGAGAATGTG…
MtgCU137655_47096	CU137655.2	forward	46096-47096	TATTTCATTCCTTATCTTTGATTTAGATGCTATTTAGAAATACTTTTGAATCTGGGTTTAGAATATTTATCTATCAAAACAATGATTCTAGACATAGGATTGATGTTTTGATAATCACACAAAGTATCGAAACTTAAAGCTTTCATATCATTTAATAGATTGAGAAATCATCGATTAAACGATACGATCAAATATTGGATTGTTTAATAGTTTGGGAAATCAACGATTAAAAAACACAATTGAACTTACAAGATCATTTGGACACGAATGATGTCGTCGACCGATACGTGATAATATCGATAAAACGCTAGAATCCATATATGTGATTATTAGGTTATGTTTGACGCTTAATCAACGAACTCTAATTCCAACGCTTTTACACCTTATTAATCTTCGTTT…
MtgCU179877_1528	CU179877.1	forward	528-1528	TTCAATAACTTTTTAATAAAAAAATATGTTATATGATACTCATCCATTTTTTTTAGTCAACGAGAATGTGTACTTTTTTTAAACTCTTGAAACTTTAATCTACCTAAAGCATAGTTCGATAATGCATATGAATTATTTTAAAAACACATTTACATTTACATTCAATGCTTGTTCCGGACCGACATAAAACCTAAGGTGAATGGCCCCAAAAAGTTAAGGCTCATATTCCTCAGGAGAAAGCACTATGATGGTGCACCCAAAGTCATGTGTGTATGCCGCAGAGACATCTCTTACAACCTCCAGGATTCACGCCACGAAATTATGAGGTAGTTATCGACCTCCATGGCTATATAAGCATGACTCAGCATCACGCTCAAGATACACTTTTATTCACCCAGT…
MtgAC163385_18001	AC175686.7	forward	54037-55037	GGGTCATAAATCTCATTTACAAAATTCAAATACTCAAAGTACAAGCATAGAGAGAAAAGAGTCGGAATGTATGTAACTTGATTTGTTGAACTACCTTTAATTCAATACAATTTACATTTCTTTCAGTTTTTGCATTTAAACTTTTAAGTCTTTTACTTGTTTTACATTATTGATTTATGTCGAAAAACAATTATCTTCACCCTAAAAACAGTTTCATTCATCTTGCTCATAAAACAAACTATGAATATGATGAACATTCAAACATTTTCGGGAACAATATTGCGCGACATGCCCTAGAATTTCTAGTTTGATCATACAAGTAACATTTTAAAACTAGTCTTATTGTTTACTAAAAACACCTATAAACACTTGGAGCTTATTTCAAACCATAGGGTGAAT…
MtTC102913	CT963093.6	forward	43888-44888	CCAGATAACATATATATTTCTACACCAAATAACATAATATTTCCACACCAAATAACAAATATATTTCTACACCATATAACATATATATTATACTAATAAATATCAACATATAACATACCAAAATATCACTCATCAAAATAAATCGACTAAATTATAAAAAGACATCTAAACTCAATAAAATAAATAAATAATAAAATAGGGCGTTACAACGTCATCACTTAAGGAGCACTTTATCTTCAGGAGCGCTTTATCTTCAGGAGCAGTTTTCTTCAGAAGCTTTAAGCTTTCCTTTTTGTTGATGTATTTGCTCTTTATTTGTTCTTCCAAGACCTTTTTAAGATGTCAAATTTTTGTCTATAGTCCTGGACACTTGAACAAATATTAGCATATTCAATTGAC…
MtAJ388787	CT963074.7	forward	94076-95076	TGTAATTTGAGGATACTCACCAAGCATCATACGTGGAAGGTATGAACATGGTGGGGGTGGATCCATAGGTATATGAGAAGTTCCAATGCTACCCCTATCAATCAATGTTGAAGTAGTATGATTGCTTGTAGAAGTACTTCCCACGTTATTGTAGAACATGTTTGGGACATCTAAAAGTGTTTCATTTATCTCATAAAAAATTTATGGATATTTTCTAAATTTCAATTGTGGTATATAAATTCATCTTCCTTTGATGTCATTATTAGTTCTTCCAGGCAACTCCTAACGTTGACGTCCACATGGTTTACCTTCATCTTAATAGAGAGGACTGTTTTTGTCTATAACATAAGCTTCAACAAGTTTCAAAGTGTTAACAAGTAGTCAAGAGCGTGTTGACTG…
MtBG582263	CT967319.2	forward	57100-58100	GAGCTAATATTTTCTTCTCTCTCTTTTTGTGTACAATCAGATTTAAAGAGTGTTCTTATGACCATAGCCCATTTGAGAAATAATGTTCCTTTGGAATTAAGAATGGTCTTAAAAACATAGTCACTTCAGTAAATTTTGTCCCTTCGAAAATAAGAGTATTCTTAAGATCATAGTCCCTTTCGAGATAAAGTGTCCCTTCGAAAAATAAGAATGATCTTAAGAATATAGTTTTTATTTTTTTTATTTTTTATGTTTTATGCCTTTTGAGAAGTTATAGGTTAGAGTGGTGGAAACACCATATTAGAGTGGTCTTAGTACCATATAAGAGTGATCTTAGTATCATAATAGAGTGACATTAATATCATATTGGAGTGGTCTTAACACCATATTTAAAAGTGT…
MtBG581442	CT030245.8	forward	34543-35543	AGGGAAAAGATAGATACAGTGATAAAATTTATCAAGAAAATTTTAAGATAGTGTATTTGTTAACACCTTTTCCTAATTATACACCATTAGTTTTCTTGAATCCGCTAAATAACAAATTTAATTGGTTGAGACATTTTCTGGATAAATTCTTGATAAAATCTCTCTAAATAAATAATTCTCATAGTTTTAACTCTACCCCGCTTACAACATCTAGTAAGTTAGCACCAAATATTCTTTTTCTTTTTTATTTTCATTTTCTCTTTGTTTCTTTTCTTTTGTTTATTTTTTCTCTAATTTCTTTTGTTTTTTTTTTATTTCTTTTTCTTTTGTTTGATTTTATGTTTCTTTCATTTAACCTCTTTTATTTTCCTAGTTTTCTCATCACATGCTACCTCGATA…
MtgCT025156_13860	CT025156.14	forward	12860-13860	AATAAATATTAAATATTAAACATCACTATATAAAAAACAGTAGTAAAAATATTCGGTTAGCTCTTGAAGATAATTTTTTTTGAACTGTACAATTTATAAGGTAAACGACATAGTGGATGTACACATTTTGAAGTTGTTGTGGATAATACTCAGTTTGATATGGAGTCTTCCATTAATGGGACTAGGATAAGATAACCAATAGTAACTTCAAGCTATTTGGTAAGAGATAGGGAAGCCATAATGTTACAAAAAACGTGACATGGCTATGGGGACCTTGCATGATATGCTTTAATTTTGGAGACCTTGAGCCTCTTAATGAATTTTACATCTTTTCATAAGTCAGAACAATATTTCCTTTCTTAGCAAAGAGTAATTTCATGCATCATTCATAAAACCTCA…
MtgCT025156_6980	CT025156.14	forward	5980-6980	TTACACCTTTTCATAAGTCCGAACAATGTTTCCTTTCTTAGCAAAAAGTAATTTCATGCATCATTCATAAAACCTCAAGTCAATGATGGTACAGAGGATCGTCCAAAGGCTCAAACCACAATATTGACTTCCACCTAGTTTACAATCATCTTAATACATGGGATTGTCTTTATCTATAACACTTCAACAAGTTCCAAAGCGTTTACAAGTAGTAAAGAGCGTTGATTGGAGTCCATAGCTTTGGCTTAGTCCATAAGCAAAACTTCTCTTATACTTGGAATTTCCTGCACACTTAAACACATTTTCCTAAATGTTCTCATAGATTTTTTATTTTTTTATCATCAAAACATAAGTGCTTTGTTCTTAAACAAATTTTGGTCTAACAAACCAACCATAACA…
MtBE997753	CR956402.15	forward	130889-131889	TTAAACCTTCGTTTATCGGTCGAAAAGCACCCGATAAATTACAGTCTAACAACACCTAAAAATAATTATTCTGTTAGACAAAATTAACAAATAGGTGATTAAATGTAGTCAATTCTTTCTCAAGTATAGTAATTAAATGTAAAATGAGATTATTTAATTCTGTTTTTGTATAATTTATATTTTGTTTTAGTTACTTTGATGTGGCTTTTATCTATTACATTTCACATATCACCTCTACTGTACTGTCATAAAACATTATTATATTATATTTCTAAATATGTAATATATAAGGGTGCTATTGTTCTATTTTATAAACAAAATGGTTATTAAGTTATATTATTTTCTAGAGTAAATTCATTAAAAAACACGGCTTAGTTAAGTAATACTTTGGATTAAAAT…
MtTC103042	CT030192.6	forward	1286-2286	AAAATTATAAATTTTATTTAAGTTTAATTAAAGGAGGAGTTACACGGGATGGCCTGCCAACTTGTCAACTTTTTTTTGTTAAATTGGTAAGAATTTTTTTAAAGTGGAGCGACCTAATAACTCAAATTTTGTATCATAAACTTGTTTTTAGCATAATTTTTTTTTTTTGGCCAATTTTATTTTAAAAAAAAAACAATATATTTTTTATAGCAACAAAATTGTCAAAAAAGTGCATTAAAGATTATTGTTTTGGTTGACGGACCGGCCCGCCAGTAAAGATATGATGAGGGATTTCAGACTTGGCCATCTAATTTGACTTGTTTCATCTCATCATGTTTTTGGCGGACTTAAACAGGGTGGGCCTAAATGGATGGGCGGGCTTTGGCGTCCCGAATGAAA…
MtgCR962137_48560	CR962137.2	forward	47560-48560	TTATGTGGCTTATTAGAGAGTTATAACTTGGATTAAGATAAGATTGTTAATTTCGAGATTCAAAGGTAAACTTTCTAGAGAGGGATAAAGAATACTTGTTCCTCAAAGTGCTCAATTGTACTAAGCCAGATTGTTGAGAACACTATATACTCTACTTCCATTGAATTTTTTGAAGAGGCATGGAGAATACTTGGTCAGGTTATTTAGATGACTAGACTTTATACTTCTTCTAATGGTTGCAACTTGAGGTCAGAGAACAATACTCATTGTTATTGTAAAATAATAGATTAAGTCATTTGAGTGAACAAAGATAAATCTCTCTTTAAGAGAGGACTAAAGGTAGCAACTAGTTTGAGTTTTGAACTAATCTAAATTAAGTTGTGTAATTTTGTCTCCATC…
MtBE998784	CR962137.2	forward	65816-66816	AAATAGTTGATGCATTCTTAGAAATTCATTAACTTTTAGAAATTGTCACCGGTTTTAAACAACAATTTCATTCTTCAGCACGCATACATTCTATTTTCCATGTCCCTCAATTGAAGAAGGCAGTAGAAAACCATCCTGTCTGCCACACAAGAATTACTTGTGGATTTCAAGCTGATGGATTATTGGGCCAAATAAACAAAGAAGAACTAATACCATGAGACAAACATTCCTTGACCAAATGAAATACCATTTGAACTTTCACATGTACAAGTTTTGAAGAAATTGTCACTACAATATACTAAATGCAAGACCTATGAATCAAAATTGCAACCAAAACTGATGATAACAAAACCAACAGTAGTTCAAATTAGTCTCATTTGTAGTTAACTTTGATTTTGA…
MtgCR962137_78638	CR962137.2	forward	77638-78638	TTGAAGAAGGCAGTAGAAAACCATCATGTCTGTCACACAAGAATTACTTGTGGATTTCAAGATGATGGATTATTCTGCCAAATAAACAAGGAAGAACTAATACAATGAGACAAACATTCCTTACGTATCACACATCGAGCTCATGAATATATTGTTGTGTTCCCCATGTAAGACTTTGTGAACAAGTGAAATGGTTTAGGTAAAACTATCCCAAATGAAGACGTAGTTAATAAGGTAGTGTTGAGTTATGTATTTTCTTCAAGTTCTTTTAATTAAACGTTTTAATTGAACGAGAAGAAAATATATTCAAAAATAACTTAAGGGAAAATTGTTAGAAGTAAAAACATAGTTTCAACCATCCATTTCTTGTGTTTTTCATAACCTTAAGTAGCAAAACAA…
MtTC108311	CR962137.2	forward	85836-86836	TGTGTGTGGATAGTTTGGAATGAACGCAACAACAGAATATTCAAGAATACTCAAACTACCACGACAGATCTTTTAGAAAAGGTTAAATATCAATCTCTGTGGTGGCTTAATGCTCAAAACGCCAATTTTGTTTATGGCAATTATAACTGGTGGTCGGACTCGTACTATGTTTGGGTATCGACTGGCCTCTCCTTTGTAATTATACAGTGACTATTTGTTTTTGGGGTGGTCTCTTTAATACACCTTGTGCTTTAGAGGATCCATCGCCAGTGTTAATATATTCTATTTTTTATTCTTAAAAAAAAAAAATTGATTATAACTAGTTTATGTTTAATGTGATACTCACTAAGTCAACGTGTATTTAAAATTTAAAGGAGAGACAATTTTTAAAAATAGTAG…
MtTC109532	CT009535.6	forward	71052-72052	ATACCCTTTTTATTTCTTCAATTGTCATTAAAATCATATCCTCTTAAAGTAATTTTGTCATTCTTACTCATCATTTTCTCTCTCATTCTTACTAAAAAAAACCAACCCATTTTTCACTATTAAATCCAATTTTAAATATGAGGCTAGTTTTGTAAATTTCCTTTAATGTGTAATTTAATTATCATTTTATTTTTTAATTTCTTCTTCCCCTACTCGACCACTGACATCTGCTTTTCTTCTTCCTTTTCTTTTAAGAGAATGTGCTTCTCTCTTTTTTTTTTTTTTTTTTTTTGTCAAGAAATGTGCTTCTCTTCTTCTCTTTGCACAAAACACTTTTTTTTTTTTATTTTTTTATAATTTTTACAAGACCAAATACTTCACATTAATTTGTCGCATTAC…
MtTC99124	CR954192.2	forward	2764-3764	TTATAATTATCATCTCCTGAAAAATAAATTATTCAAACAGATTTATCTCCATAAAAAATTATAAAACTTATAAAAATAGATTGAATGAAAAAAATGACGTGAAGAAAAGGACATGAAATCTAAAATTGAAAACAATTGAAATCGAAACACATGAAATGAAAATTGACGTAAATGAAATTGAACCTTATCAAAAATTGAATTTGACGTGAAACAAAGGAAAAAAAAAAAAACCTTGTCAATATAATAAAGTTATCTATTTTTAGATTGAGTCTCCTAATCTCTAATTATGTTTGAATAAAAAAATGTGTTATTACACATCCATTTTTTTAATAAAATAAAATTGTTTATATTTTCTTTTGTTAATTTCACTTGGAACAATATGGTTCCATAATAATATGA…
MtTC96571	CR932957.2	forward	21831-22831	CTAGCTCTCCCCCAATCCTTGATTCTTCAAGTTCCTCTTCTCTCTAACCCTTTTCTCCTTGCTCCCACTTTCTCTCTCTAACTCTCTCAAAAATATTTTATGAAATGAAAATGTGAGGAAATTTCCTCTAAGACAAGGTTTTTATAGTAAGTCCCCTTAATGGGCCTAACTCTAAGCTTAATGGATTTAACTCATTCCAACTTAATTCTAAAATGTTTCTACACAAACGACGGTAAACCACTAATAACGGCCACTAAACGATAAAATTCTACCAACGGTCACTCAACGGTAAACTATTGACTATTACTCTAGTAACTTAGCAAAATAACGGTTCCCACTAAATACTAAAAATAATTCTCACAAAAACTTATAATTTACCCGTTCTCACAAAATGACCAA…
MtTC95731	CR932039.2	forward	117466-118466	AAATAAATGGTCTCTTTCCTCGTCCTTACCACAGAAGGCCGCACAAGATACATTGTTAGCCTCAGGACATTCCTTTTGCGCAAGTTGTCCTTTGTAGCAAGTCTATTCAGGAAAAGACACCAAACAAAAATATTAACCTTTAACGGAACCGCCTTAAGCCATAAAAATGTCAACTTTCTTGAATTGATTGAAAAGATTGCATAATTGAAGTTGATAATGCAATATCATGTGTGACGCATTCATGATTATGAAACCAATATGAGCCACTTTTGGGATCGTGTGGCTCACTCTGTTTTTTTTGTTTGTTGTTGTTCTTTTTATCAATAGCTGCATTTGACATACGATGTTTTGGGGTGCTAAAATTTCAGTCTACTTCGCAAGTGTTATTGCTCTCTACTT…
