# Supplementary material for: Regulatory Patterns of a Large Family of Defensin-Like Genes Expressed in Nodules of Medicago truncatula
Source: PLoS One. 2013 Apr 1;8(4):e60355. doi: 10.1371/journal.pone.0060355 (PMC3613412; doi:10.1371/journal.pone.0060355)
Supplement: Table S8 — Patterns of unique motifs in NCR promoters. (XLSX) [file pone.0060355.s014.xlsx]

## Sheet: Sheet1
Table S8. Patterns of unique motifs in NCR promoters
Corresponding asub-group of NCRs, bcombined E-values of the upstream five conserved motifs and their cposition in the promoter (- indicates antisense strand).
The subgroups highlighted in red are not nodule specific subgroups (Silverstein et al., 2007).
NCR	Sub-groupa	E-Valueb	Motif Patternc
MtTC103627	CRP0000	0.47	[-3][5][3][4][-4][3]
MtTC108510	CRP0030	0.6	[-1][-3][-1][-2][3][3]
MtgAC140722_55559	CRP0090	0.49	[-3][3][-4][5][4][3]
MtTC102850	CRP0110	2.6	[-3][5][3][-4][-3]
MtgAC140103_15087	CRP0110	1	[3][-3][-3][3][3][-3]
MtgAC151666_75632	CRP0110	0.42	[2][4][-5][3]
MtgAC140103_8086	CRP0110	0.13	[-3][3][2][-3][3][-3]
MtgAC147407_40662	CRP0310	0.098	[1][3][5][-4]
MtgCR317164	CRP0310	0.075	[-2][3][-4][-1][-3]
MtgAC147407_38029	CRP0310	0.0041	[5][3][3][-4][4][-1]
MtAJ388787	CRP1120	2.3e-28	[-1][2][-5][2][1][2][3]
MtBG581786	CRP1130	7e-14	[-2][5][1][3][-4][1][4][5]
MtTC100325	CRP1130	5.9e-23	[3][-5][2][1][4][-5][3][5][3][-5][3]
MtAJ848553	CRP1140	7.5e-09	[5][5][3]
MtgCR932966_79795	CRP1140	7.1e-11	[-5][-3][-5][2][1][3]
MtgAC162277_64348	CRP1140	5.1e-11	[3][3][-4][1][4][3]
MtAW574106	CRP1140	6.8e-13	[2][5][1][2][-4][1][1][-3][3][-5][-3][3]
MtTC110524	CRP1140	3.4e-13	[-4][-2][3][-5][-3][-1][4][5][3]
MtTC104456	CRP1140	2.2e-13	[-2][-5][2][-5][4][3]
MtgCR932966_76484	CRP1140	1.5e-13	[5][5][4][-3][-5][5][2][1][3]
MtgAC137081_122078	CRP1140	7.2e-17	[2][5][-4][2][-3][4][5][3]
MtTC102862	CRP1140	2e-18	[-4][3][-1][5][3]
MtgCU182773_68248	CRP1140	6.4e-19	[-4][-3][-4][4][5][3]
MtgAC162277_67619	CRP1140	3.5e-20	[-2][-5][2][-3][2][1][4][3]
MtTC96571	CRP1140	4.1e-21	[-1][3][5][2][4][1][4][5][3]
MtAW775212	CRP1140	1.7e-22	[2][-3][3][-2][-3][2][1][4][3]
MtgCU024876_135051	CRP1140	5.4e-23	[-1][2][4][5][3]
MtgCG972902	CRP1140	1.4e-23	[3][5][2][-5][1][4][5]
MtgAC136503_31043	CRP1140	8.8e-24	[2][2][-3][4][5][3]
MtgAC147472_94742	CRP1140	7.7e-26	[-3][3][2][1][4][5][3]
MtgCR962137_48560	CRP1140	2.6e-26	[-5][1][2][2][1][4][5]
MtgCR489860	CRP1140	2.1e-27	[-3][4][3][2][1][4][3]
MtTC108311	CRP1140	7.4e-29	[3][5][2][4][5][3]
MtgAC119408_21324	CRP1140	3.4e-29	[-3][-4][3][2][-3][4][1][4][5][3]
MtgCT967303_9155	CRP1140	1.6e-29	[-3][3][-2][2][1][4][5][3]
MtTC98231	CRP1140	6.9e-42	[2][3][1][4][-5][5][2][1][5][3]
MtgAC119410_95190	CRP1150	1e-10	[1][-3][3][2][4]
MtBG582252	CRP1150	2.9e-11	[3][-2][2][2][3][2][-3][3]
MtgAC144516_63256	CRP1150	1.4e-15	[-5][2][4][-4][2][1][4]
MtTC100329	CRP1150	3.3e-18	[2][1][4][3][-3][5][3][-5][3]
MtTC96632	CRP1150	4e-20	[3][3][-4][-3][-1][-4][-2][2][3][1][4][3]
MtTC95365	CRP1150	4.2e-22	[2][4][2][-5][1][4][3]
MtBG581441	CRP1160	8.5e-08	[4][-4][4][-3][5][4][-4][1][-3][3]
MtgAC162277_30068	CRP1160	6.4e-11	[-2][-3][2][4][4][3]
MtgCT963074_107176	CRP1160	1.6e-22	[2][4][-2][-4][2][4][3]
MtgCT025156_6980	CRP1160	2.7e-24	[5][1][1][3]
MtgCT025156_13860	CRP1160	1.3e-25	[-3][-4][-2][5][-2][1][3]
MtBE999404	CRP1160	1.2e-26	[-2][4][3][-2][2][-5][1][3]
MtgCT967315_47035	CRP1160	7.4e-30	[-3][3][-3][3][3][2][-2][1][4][5][3]
MtgAC146719_15318	CRP1160	7.3e-37	[-3][3][2][1][4][4][2][5][1][4][5][3]
MtgCT009558_80876	CRP1160	1.3e-40	[-1][-3][2][-4][1][4][5][3]
MtgCR335164	CRP1170	7.9e-17	[5][-2][-1][-2][2][1][4][3][3][2]
MtTC112176	CRP1170	1.1e-22	[-5][2][-3][1][4][5][3]
MtAW208234	CRP1180	1.1e-32	[4][2][1][4][5][3]
MtgAC150505_45354	CRP1190	5.9e-07	[3][-5][2][1][4]
MtgAC142143_112588	CRP1190	4.4e-11	[3][4][3]
MtgAC146566_89782	CRP1190	2.2e-15	[3][-3][-5][5][3][4][1][4][5]
MtgAC146774_92732	CRP1190	3.4e-16	[-3][-3][2][4][1][4][5][5][3]
MtBE997678	CRP1190	2.8e-17	[-4][-4][3][4][1][4][5][3]
MtTC102778	CRP1190	8.6e-21	[3][-3][3][4][-2][2][-4][4][3]
MtgAC146566_71451	CRP1190	3.7e-22	[-5][5][-2][4][1][4][5]
MtgCR297324	CRP1190	8.2e-26	[-5][-3][2][4][-5][2][4][1][4][5][5][3]
MtgCR332820	CRP1190	4.8e-26	[-3][3][-4][5][-2][-3][-3][-4][1][4][5][3]
MtgAC149208_92545	CRP1190	9.2e-35	[-5][2][1][1][4][5][3]
MtBG580138	CRP1190	9.2e-36	[-5][4][-1][2][1][5][3]
MtBG581442	CRP1190	1.2e-37	[-4][3][2][4][1][5][3]
MtgCR324984	CRP1190	4.9e-39	[2][-2][2][2][1][4][5][3]
MtgAC186134_39898	CRP1190	4.9e-40	[2][5][-4][-5][1][4][5][3]
MtTC101238	CRP1200	3.6e-12	[-2][-1][2][1][3][3][1][3]
MtgCT030192_37193	CRP1200	1.3e-14	[-4][-2][-5][-3][4][1][3][-5][1][3]
MtgAC139670_14184	CRP1210	1.7e-22	[5][-5][2][1][4][5][3]
MtgAC152177_77001	CRP1210	1.2e-30	[3][3][-5][5][-3][2][-4][4][5][3]
MtgCT963094_12322	CRP1210	2.6e-32	[-3][-2][1][2][1][4][5][3]
MtBE998784	CRP1210	1.1e-37	[5][1][-4][2][1][4][5][3]
MtgCR962137_78638	CRP1210	3.4e-38	[-1][-5][-1][-5][2][1][4][5][3]
MtgAC175048_52283	CRP1220	1.2e-07	[3][2][5][5][1][5][5][3]
MtgAC162277_55062	CRP1220	5.7e-14	[-4][-4][-2][2][1][3]
MtBG582888	CRP1220	2.2e-19	[2][4][1][4][3]
MtgAC150703_87001	CRP1230	9.1e-15	[-4][5][2][1][3]
MtTC101763	CRP1230	1.9e-18	[-5][-4][-5][2][1][3]
MtgAC163385_18001	CRP1230	6.3e-19	[3][4][5][-3][2][1][3]
MtTC101764	CRP1230	1.3e-21	[-4][3][2][-3][2][1][3]
MtgAC148762_56149	CRP1230	5.8e-23	[2][-4][5][-5][-2][2][1][4][5][-2]
MtTC109065	CRP1230	1.2e-29	[-4][4][-5][3][2][1][4][3]
MtgCG936374	CRP1250	2.1e-14	[-3][2][1][4][5][3]
MtBE999118	CRP1250	3.8e-27	[-3][5][-5][5][3][2][1][4]
MtTC94243	CRP1260	3.4e-12	[3][-4][4][-4][-3][1][4][5][3]
MtgAC135606_92115	CRP1260	1.6e-14	[3][4][5][5][2][1][3]
MtTC94240	CRP1260	7.6e-20	[5][-3][5][5][-3][-4][2][1][4][3]
MtAW775198	CRP1270	1.4e-23	[4][4][5][3]
MtgAC174468_6622	CRP1270	2.2e-37	[-4][-3][2][-3][2][1][4][5][3]
MtgAC148359_10020	CRP1280	3.6e-37	[3][4][-3][3][-4][1][4][5][3]
MtgAC157374_44001	CRP1290	7.4e-20	[-3][-4][2][1][1][3]
MtgAC135315_88259	CRP1290	1.3e-24	[-2][-5][3][3][2][1][1][3]
MtgCR347562	CRP1290	1.3e-26	[-5][2][2][4][4][-3][-4][2][2][1][-3][3]
MtgAC131248_121811	CRP1300	4.2e-06	[-3][-3][4][-3][-3][2][1][-3]
MtgAC142143_42814	CRP1300	2.9e-17	[4][4][3][2][-4][4][5][3][4][-5][3]
MtgCR378661_24442	CRP1320	3.6e-35	[-3][-5][-5][-5][2][1][4][5][3]
MtTC108430	CRP1320	1.4e-39	[2][-5][-2][2][1][4][5][3]
MtgCR378661_18397	CRP1320	1e-42	[3][2][4][1][4][5][3]
MtgCT967315_49858	CRP1320	4.2e-44	[-3][2][1][5][3]
MtgAC142095_35739	CRP1400	5.1e-11	[-2][-3][-5][2][5]
MtTC109907	CRP1400	9.2e-13	[-4][-4][4][3][4][5][3]
MtTC109532	CRP1400	3.1e-13	[-3][-3][5][2][5][3]
MtTC96869	CRP1400	4.1e-14	[2][5][-4][3][4][4][5][3]
MtBG583579	CRP1400	3.9e-15	[5][-5][-4][5][4][5][3]
MtTC97746	CRP1400	2.6e-15	[-4][-2][3][-5][2][1][5][3]
MtgAC139344_119626	CRP1400	9.9e-17	[3][3][-3][3][2][5][3]
MtTC97251	CRP1400	9.9e-17	[3][3][-3][3][2][5][3]
MtAJ848743	CRP1400	1.3e-19	[3][2][1][2][4][4][5][3]
MtgAC152176_90251	CRP1400	6.5e-20	[2][4][4][5][3]
MtgAC139344_74230	CRP1400	5.8e-24	[-5][-3][1][5][4][5][3]
MtgAC152176_71220	CRP1400	3.4e-25	[3][3][5][-2][2][4][5][3]
MtgAC150800_53178	CRP1400	4.9e-27	[4][-3][4][2][1][5]
MtgAC135317_147001	CRP1400	1.1e-27	[-2][-5][2][-2][4][5][3]
MtTC104756	CRP1400	3.3e-32	[2][-5][-5][2][-3][1][4][5][3]
MtgAC135317_144001	CRP1400	1.3e-40	[5][3][-3][-5][2][2][4][4][5][3]
MtgAC122165_26356	CRP1410	0.00026	[-2][-3][5][3][-5][2][3][2][5][3]
MtgAC187465_131786	CRP1410	1.3e-07	[4][-4][3][2][2][2][3][-2]
MtgAC136505_27430	CRP1410	3e-14	[4][2][4][1][5][3]
MtTC108024	CRP1410	7.2e-26	[3][-5][3][3][4][2][4][3][3]
MtAJ848408	CRP1410	5.6e-27	[4][3][-2][2][4][5][3]
MtgCU326393_10246	CRP1410	5.4e-35	[-3][4][2][-4][1][4][5][3]
MtgAC135604_92330	CRP1420	3.8e-22	[5][2][1][3][3]
MtgCT963112_69183	CRP1420	4.6e-24	[3][2][-2][2][4][5][3]
MtgAC144725_20095	CRP1420	5.6e-29	[4][-5][-5][2][2][1][5][3]
MtgAC146558_53603	CRP1420	8e-30	[3][3][-3][-4][2][4][3]
MtTC103256	CRP1420	8.4e-34	[-5][-2][-3][2][-5][1][4][5][3]
MtTC95194	CRP1420	1.2e-36	[3][4][2][1][4][5][3]
MtgAC142143_84524	CRP1430	0.2	[5][5][4][3]
MtBE124548	CRP1430	1.4e-09	[3][-5][5][2][4][2][3][3]
MtgAC149039_33633	CRP1430	2.9e-12	[-5][-4][3][1][3]
MtgCU302342_67001	CRP1430	7.2e-13	[2][-3][-1][-5][2][1][4][5]
MtTC98459	CRP1430	1.2e-13	[-5][-5][2][-3][4][5][3]
MtgAC149039_32373	CRP1430	2.8e-19	[4][4][3][-5][3][4][-5][1][4][5][3]
MtgAC152176_107247	CRP1430	1.5e-19	[3][-3][-2][4][5][3]
MtTC96151	CRP1430	7e-20	[2][-3][2][-4][2][2][4][3]
MtTC95273	CRP1430	1.1e-20	[4][-1][-4][-3][3][4][2][1][4][-3][3]
MtgAC165943_100001	CRP1430	4.6e-21	[-5][3][5][2][2][1][4][5][3]
MtTC100607	CRP1430	5.2e-22	[-5][-1][-1][-1][1][3][2][1][5][3]
MtBE999005	CRP1430	4e-23	[-1][-1][4][2][1][5][3]
MtBE999056	CRP1430	8.4e-26	[5][-3][-4][2][4][5][3]
MtTC99124	CRP1430	4.1e-26	[3][-2][-3][2][2][4][5][3]
MtTC95731	CRP1430	3.3e-26	[2][4][-4][-5][2][1][4][5][3]
MtgCU137655_47096	CRP1430	5.6e-32	[-3][-3][5][-2][3][2][1][4][5][3]
MtgCU137655_123669	CRP1430	1.2e-34	[5][-3][3][2][-5][1][5][3]
MtTC103606	CRP1430	3.8e-37	[1][-2][-3][2][1][4][5][3]
MtgAC159613_3001	CRP1440	1.3e-10	[3][-3][5][5][1][5][3]
MtgAC186194_135001	CRP1440	3.5e-18	[2][-2][2][2][-2][1][1][3]
MtBE997753	CRP1440	5.6e-22	[3][3][-5][-3][2][1][4][3]
MtgCU179877_1528	CRP1440	2.1e-22	[-4][3][3][2][1][3]
MtTC100071	CRP1440	1.6e-24	[-2][4][2][1][4][5][3]
MtTC100580	CRP1440	5.4e-25	[4][2][-4][4][5][3]
MtTC108183	CRP1440	2.2e-26	[-5][-3][-3][2][4][5][3]
MtTC106595	CRP1440	1.3e-26	[-2][-3][-1][2][1][4][3]
MtgAC150777_2031	CRP1440	2.1e-27	[5][-3][-5][-2][-3][-5][1][4][5][3]
MtTC109179	CRP1440	8.6e-32	[-3][2][1][4][5][3]
MtTC106589	CRP1440	7.3e-33	[3][-5][-1][4][-3][2][1][4][5][3]
MtTC95126	CRP1440	2e-36	[-2][2][1][4][5][3]
MtBG580142	CRP1450	3.7e-10	[4][5][-2][-5][1][2][3]
MtgAC169979_52001	CRP1450	9.3e-17	[2][3][-5][4][5][-3]
MtgAC186194_130001	CRP1450	2.1e-17	[1][5][-3][2][-5][1][1][3]
MtTC95257	CRP1450	1.7e-20	[2][2][1][5][3]
MtTC96704	CRP1450	2.8e-21	[-4][2][-3][-5][3][2][4][5][3]
MtBG582611	CRP1450	4.4e-22	[3][2][-2][4][5][3]
MtBG581396	CRP1450	1.9e-26	[4][3][-2][-3][-5][2][1][4][5][3]
MtMNC5019524	CRP1470	2.4e-11	[-3][3][5][-5][-4][3][-3][2][1][-5][3]
MtTC98265	CRP1470	1.8e-11	[-4][-5][5][2][1][-5][3]
MtTC94694	CRP1470	1.4e-11	[3][3][3][-3][2][1][-5][3]
MtgAC146853_17001	CRP1480	1.3e-26	[3][-1][2][1][4][3]
MtTC109396	CRP1480	8.5e-30	[-3][-5][-5][5][2][1][4][5][3]
MtMNC5019124	CRP1480	1.2e-34	[4][3][5][2][2][2][1][4][3]
MtTC101086	CRP1490	5.1e-21	[-5][5][5][-5][-5][-5][-3][-4][1][-5][1][3]
MtTC101084	CRP1490	4.7e-29	[-3][-3][2][-3][1][2][1][3]
MtTC108417	CRP1490	4.2e-29	[2][-2][5][1][5][2][1][3]
MtTC103042	CRP1490	2.2e-30	[-5][-3][2][1][2][4][1][3]
MtgAC145109_27001	CRP1500	7.1e-17	[2][-2][3][-3][5][2][1][1][3]
MtTC102093	CRP1510	1.4e-21	[-1][5][3][2][4][4][5][3]
MtTC100321	CRP1510	5.9e-23	[3][-5][2][1][4][-5][3][5][3][-5][3]
MtTC99756	CRP1510	4.8e-28	[-4][3][-4][-3][4][2][4][5][3]
MtBE998007	CRP1510	5.7e-32	[-3][2][4][4][5][3]
MtBG582263	CRP1520	0.00031	[2][-3][-4][1]
MtTC96603	CRP1520	4.2e-05	[-5][5][4][-1][-1][-4][1][4][-5]
MtgAC165277_37001	CRP1520	2.6e-13	[2][-3][5][3]
MtTC109349	CRP1520	7.5e-18	[1][5][3][2][2][1][4][3]
MtTC102913	CRP1520	5e-20	[3][3][-2][-3][2][1][4][3]
MtTC102310	CRP1520	4.3e-21	[-5][5][-2][-2][-5][-4][1][4][5][3]
MtTC108178	CRP1520	5.1e-25	[-3][-3][-3][2][2][1][5][3]
MtgCR509159	CRP1520	2.6e-26	[-3][5][2][2][-5][4][5][3]
MtgAC171166_66001	CRP1520	2.5e-26	[-4][3][-5][2][-1][-5][2][1][5][3]
MtTC108179	CRP1520	1.5e-27	[-2][5][1][-2][5][-3][4][2][-5][4][3]
MtgCR510067	CRP1520	8.4e-29	[1][3][2][-3][2][-5][4][5][3]
MtTC108069	CRP1520	1.9e-29	[2][-4][1][4][5][-2][2][-4][1][4][5][3]
MtgAC152936_92863	CRP1520	6.5e-30	[-2][2][2][-5][4][5][3]
MtgCR314300	CRP1520	1.8e-32	[-3][3][-2][3][2][5][3][2][-4][4][5][3]
MtgAC160096_73650	CRP1520	4.1e-34	[-1][2][-3][2][3][-5][1][4][5][3]
MtTC109109	CRP1520	4.9e-37	[2][-3][2][1][4][5][3]
MtgAC144930_24209	CRP1530	1.3e-13	[3][4][1][4][3]
MtTC102095	CRP1530	2e-14	[4][4][-5][-2][1][4][3]
MtgAC139747_16816	CRP1530	7.4e-15	[-5][3][3][3][5][2][1][4][3]
MtgAC148291_59721	CRP1530	2.9e-16	[-3][3][3][3][2][1][4][5]
MtTC97025	CRP1530	2.3e-16	[-4][-2][1][4][3]
MtgCU179636_19231	CRP1530	2.1e-17	[-3][4][1][2][1][4][5][3]
MtgAC146704_105298	CRP1530	1.5e-21	[-3][2][1][1][4][5][3][2][2][3][1][4][3]
MtTC97576	CRP1530	6.5e-23	[-4][-2][-5][2][1][5][3]
MtTC103903	CRP1530	5.4e-23	[-1][5][2][-3][-2][4][4][1][4][5][3]
MtgAC148291_10398	CRP1530	1.3e-23	[-4][3][2][3][1][4][3][3]
MtBG583878	CRP1530	9.5e-24	[-4][2][1][4][3]
MtTC97495	CRP1530	1.7e-30	[-4][2][1][4][5][3]
