# Supplementary material for: Regulatory Patterns of a Large Family of Defensin-Like Genes Expressed in Nodules of Medicago truncatula
Source: PLoS One. 2013 Apr 1;8(4):e60355. doi: 10.1371/journal.pone.0060355 (PMC3613412; doi:10.1371/journal.pone.0060355)
Supplement: Table S9 — Primers and templates used in this research. (XLSX) [file pone.0060355.s015.xlsx]

## Sheet: Sheet1
Table S9. Primers and templates used in this research
Target	Template	Forward Primer 5'-3'	Reverse Primer 5'-3'	Product Length (bp)
Promoter deletion constructs
TC103606 segment 1	Genomic DNA of A17	CACCAAATTACTATGCATGGT	TTCCCCCCCTTTTGC	329
TC103606 segment 2	Genomic DNA of A17	CACCAATATTGGACAGAATTG	TTCCCCCCCTTTTGC	1004
TC103606 segment 3	Genomic DNA of A17	CACCACAACTATAGGGAACG	CTTATTGCATGAGCACAACTC	1625
TC95126 segment 1	BAC: MTH2-17J20	CACCACAATGAAAGACTTTATC	CATATCTTTTCTCTTTACATACAAC	404
TC95126 segment 2	BAC: MTH2-17J20	CACCATTTAAAGAGTGTTCTTAAG	CATATCTTTTCTCTTTACATACAAC	1007
TC95126 segment 3	BAC: MTH2-17J20	CACCTATCGTGAAACAAATATATG	ATGTATATCTGATGAGCGGATCA	1597
TC100321 segment 1	BAC: MTH2-180E19	CACCTTTCTTTATCATTTAAAAAGTG	ATTTCTCGCCTTTTGCAT	404
TC100321 segment 2	BAC: MTH2-180E19	CACCGTCCTCTATTTAAATTAAT	ATTTCTCGCCTTTTGCAT	1004
in situ hybridization
TC100321 coding sequence	cDNA of TC100321	CCGGAATTCATGGCTAAACTTGTCAA	GCGGGATCCTTAAACGGGACTTCC	231
RNAi constructs
TC100321	cDNA clone: BE998267	CACCTGTTTTATACCCTATTTCTTGTT	CATGCACACATACGGGAAAC	157
TC100264	cDNA of TC100264	CACCTTGTGCTTCTTTCTCATTGT	CAACAAGCACAAACACATTTCA	197
TC94214	cDNA clone: BI310743	CACCTCGTTCAGTTCCTTTGGT	GCATCTACGACGGAATCCAC	205
TC108430	cDNA clone: CF069700	CACCTTCTTGAGAAGCACAAATGT	TGTGGGAACAACATTTATTGG	174
AW775198	cDNA clone: AW561108	CACCAATTGAGAAATTTGTTTATT	AAACGCAATAACATTTATATGATACAC	161
Over-expression
TC100321	cDNA of TC100321	CACCTCTAGAATGGCTAAACTTGTCAAGC	GGATCCTTAAACGGGACTTCCGGTA	229
TC100264	cDNA of TC100264	CACCTCTAGAATGGAGAAGAAAACACTT	GGATCCTCAACAAGCACAAACACA	238
TC94214	cDNA of TC94214	CACCTCTAGAATGGCTCGTTCAGTTCC	GGATCCTTAACAATGTGTAGTGCAAAAG	247
TC108430	cDNA of TC108430	CACCTCTAGAATGATTATCTTTCTTTCAA	GGATCCTCATGTGGGAACAACATTTATT	238
AW775198	cDNA of AW775198	CACCTCTAGAATGGGTCAAATTGAGAAA	GGATCCTTAAACGCAATAACATTTATATG	187
qRT-PCR
TC100321	cDNA from the transgenic RNAi and over-expression lines	ATGGCTAAACTTGTCAAGCT	TTAAACGGGACTTCCGGTAC	213
Actin	cDNA of actin gene from the transgenic RNAi and over-expression lines	CCACATGCCATCCTTCGTTT	TGTCACGGACAATTTCCCG	120
